# Supplementary material for: Sequencing of complete mitochondrial genomes confirms synonymization of Hyalomma asiaticum asiaticum and kozlovi, and advances phylogenetic hypotheses for the Ixodidae
Source: PLoS One. 2018 May 16;13(5):e0197524. doi: 10.1371/journal.pone.0197524 (PMC5955544; doi:10.1371/journal.pone.0197524)
Supplement: S1 File — Worksheet A lists all species grouped by subfamilies (according to the GenBank taxonomy), with GenBank accession numbers, mitogenome sizes, base composition and skewness. Size, composition and skewness are also given for PCGs, rRNAs and tRNAs separately. Worksheet B lists gene sizes for all species, and their corresponding (putative) start and terminal codons. Species are represented by acronyms of their binomial scientific names. Worksheet C lists detailed base compositions of entire mitogenomes. (XLSX) [file pone.0197524.s004.xlsx]

## Sheet: A
S1 File. Comparative analysis of Ixodidae mitogenomes.
Worksheet A lists all species grouped by subfamilies (according to the GenBank taxonomy), with GenBank accession numbers, mitogenome sizes, base composition and skewness. Size, composition and skewness are also given for PCGs, rRNAs and tRNAs separately.
Worksheet B lists gene sizes for all species, and their corresponding (putative) start and terminal codons. Species are represented by acronyms of their binomial scientific names.
Worksheet C lists detailed base compositions of entire mitogenomes.
Taxon	Accession number	Whole Genome				PCGs				rRNA				tRNA				Reference
		Size(bp)	AT%	AT-Skew	GC-Skew	Size(bp)	AT%	AT-Skew	GC-Skew	Size(bp)	AT%	AT-Skew	GC-Skew	Size(bp)	AT%	AT-Skew	GC-Skew
Ixodoidea
Ixodidae
Amblyomminae
Amblyomma americanum	NC_027609	14709	76.7	-0.03	-0.146	10803	76.7	-0.145	-0.056	1923	79.8	0.04	0.194	1368	78.3	0.029	0.131	Williams-Newkirk et al. 2015
Amblyomma cajennense	NC_020333	14780	75.9	-0.03	-0.162	10836	75.6	-0.153	-0.054	1920	78.8	0.052	0.261	1411	79	0.04	0.115	Burger et al. 2013
Amblyomma elaphense	NC_017758	14627	80.4	-0.032	-0.137	10809	80.5	-0.141	-0.038	1848	82.8	0.063	0.192	1373	80.7	0.04	0.155	Burger et al. 2012
Amblyomma fimbriatum	NC_017759	14705	77.7	-0.019	-0.157	10866	77.2	-0.142	-0.069	1905	81.7	0.057	0.161	1392	79.9	0.052	0.1	Burger et al. 2012
Amblyomma sculptum	NC_032369	14780	76.1	-0.03	-0.161	10836	75.8	-0.154	-0.052	1920	78.8	0.058	0.25	1411	79.3	0.04	0.11	Unpublished
Amblyomma sphenodonti	NC_017745	14772	59.9	-0.025	-0.128	10869	77.7	-0.149	-0.037	1916	80.3	0.034	0.196	1381	79.3	0.008	0.133	Burger et al. 2012
Amblyomma triguttatum SB1	NC_005963	14740	78.4	-0.022	-0.133	10866	78.3	-0.153	-0.07	1892	81.1	0.058	0.209	1383	79.2	0.021	0.111	Unpublished
Bothriocrotoninae
Bothriocroton concolor	NC_017756	14809	75.2	-0.022	-0.127	10905	74.4	-0.139	-0.058	1920	78.3	0.055	0.188	1362	78	0.015	0.127	Burger et al. 2012
Bothriocroton undatum	NC_017757	14769	76.9	-0.038	-0.097	10890	76.1	-0.144	-0.05	1919	81.4	0.051	0.182	1378	78.6	0.016	0.146	Burger et al. 2012
Haemaphysalinae
Haemaphysalis concinna	NC_034785	14675	78	-0.01	-0.164	10854	77.9	-0.127	-0.058	1884	80.7	0.041	0.233	1362	79.2	0.036	0.102	Unpublished
Haemaphysalis flava Saitama 1	NC_005292	14686	77	-0.018	-0.116	10812	76.7	-0.132	-0.043	1895	80.4	0.054	0.202	1342	78.6	0.008	0.133	Shao et al. 2004
Haemaphysalis formosensis	NC_020334	14676	78.3	-0.014	-0.141	10827	78.2	-0.125	-0.043	1891	81.4	0.021	0.233	1353	79.5	0.016	0.144	Burger et al. 2013
Haemaphysalis parva	NC_020335	14846	78.8	-0.008	-0.146	10815	78.8	-0.135	-0.054	1875	80.6	-0.01	0.214	1373	79.4	-0.002	0.088	Burger et al. 2013
Hyalomminae
Hyalomma asiaticum asiaticum	MF101817	14720	78.1	-0.027	-0.144	10767	78	-0.143	-0.071	1889	81.2	0.052	0.189	1368	79.9	0.021	0.113	Unpublished
Hyalomma asiaticum kozlovi	MF101818	14724	78.2	-0.027	-0.144	10767	78	-0.143	-0.072	1890	81.2	0.051	0.194	1371	79.8	0.022	0.112	Unpublished
Ixodinae
Ixodes hexagonus	NC_002010	14539	72.6	0.033	-0.366	10821	71.1	-0.16	-0.086	1992	77.5	-0.036	0.393	1381	77.6	-0.006	0.074	Black et al. 1998
Ixodes holocyclus Bernie 1	NC_005293	15007	77.4	-0.013	-0.254	10854	76.3	-0.15	0.018	1930	80.2	0.022	0.272	1379	79.7	0.024	0.132	Shao et al. 2004
Ixodes pavlovskyi	NC_023831	14575	78.1	-0.028	-0.263	10884	77.2	-0.165	-0.012	1943	80.8	0.013	0.324	1408	80.6	0.019	0.095	Unpublished
Ixodes persulcatus	NC_004370	14539	77.3	-0.024	-0.269	10875	76.6	-0.162	-0.029	1926	79.4	0.033	0.333	1398	80	0.03	0.057	Shao et al. 2005
Ixodes ricinus	NC_018369	14566	78.7	-0.024	-0.262	10797	78	-0.161	-0.029	2014	80.8	0.02	0.304	1420	80.7	0.006	0.084	Montagna et al. 2012
Ixodes uriae ag5	NC_006078	15053	74.7	0.007	-0.328	10830	73.7	-0.139	-0.026	1922	78.3	0.004	0.349	1371	77.2	0.025	0.103	Shao et al. 2005
Rhipicephalinae
Dermacentor nitens Deni	NC_023349	14839	77.4	-0.018	-0.158	10839	77.1	-0.151	-0.037	1903	80.4	0.037	0.187	1376	80.2	0.005	0.128	Burger et al. 2014
Dermacentor nuttalli	NC_028528	15086	78.9	-0.014	-0.167	10875	78.8	-0.134	-0.069	1913	81.2	0.032	0.252	1410	81.1	0.04	0.12	Unpublished
Dermacentor silvarum	NC_026552	14945	78.8	-0.013	-0.158	10842	78.6	-0.137	-0.069	1911	81.1	0.035	0.241	1409	80.8	0.015	0.089	Unpublished
Rhipicephalus australis Boau	NC_023348	14891	79.9	-0.027	-0.127	10824	79.7	-0.133	-0.056	1894	83.1	0.025	0.206	1389	80.8	-0.005	0.146	Burger et al. 2014
Rhipicephalus geigyi Boge	NC_023350	14948	80.4	-0.02	-0.119	10827	80.5	-0.121	-0.033	1897	82.4	0.054	0.156	1388	80.4	0.036	0.11	Burger et al. 2014
Rhipicephalus microplus BomiB	NC_023335	14905	79.7	-0.029	-0.106	10824	79.3	-0.135	-0.039	1904	83.2	0.033	0.175	1409	80.6	0	0.143	Burger et al. 2014
Rhipicephalus sanguineus	NC_002074	14710	77.9	-0.034	-0.098	10800	77.9	-0.127	-0.066	1877	80.5	0.066	0.167	1347	78.4	0.005	0.145	Black et al. 1998
Rhipicephalus turanicus	NC_035946	14717	77.8	-0.029	-0.111	10809	77.9	-0.129	-0.073	1886	79.8	0.06	0.176	1355	78.9	0.014	0.126	Unpublished
NA
Limulidae
NA
Limulus polyphemus	NC_003057	14985	67.6	0.111	-0.399	11073	66.4	-0.16	-0.088	2095	70.5	-0.147	0.401	1473	68.7	0.031	0.117	Lavrov et al. 2000

## Sheet: B
Gene sizes for all species, and their corresponding (putative) start and terminal codons. Species are represented by acronyms of their binomial scientific names (worksheet A).
Gene	Species
	HAA	HAK	A_e	A_sc	R_s	I_r	A_c	I_u	D_ni	D_nu	D_s	B_c	B_u	A_f	H_c	H_fl	H_fo	H_p	I_he	I_pa	A_a	A_t	I_ho	R_t	A_sp	R_a	R_g	R_m	I_pe	L_p
Length of PCGs (bp)
atp6	666	666	663	666	666	666	666	663	666	666	666	666	666	663	666	666	666	666	663	663	666	663	663	666	666	672	672	672	663	675
atp8	162	162	156	159	159	156	159	156	156	159	147	165	171	159	162	162	162	165	156	156	159	165	156	159	159	159	156	159	156	156
cox1	1539	1539	1536	1539	1539	1539	1539	1545	1539	1539	1539	1539	1539	1539	1539	1539	1539	1539	1539	1539	1539	1524	1542	1539	1539	1539	1539	1539	1539	1536
cox2	673	673	676	675	676	676	675	676	673	673	673	678	678	674	675	675	675	675	676	676	674	674	676	673	675	673	673	673	676	685
cox3	778	778	775	778	772	778	778	778	778	775	778	778	778	778	778	778	778	778	784	778	778	778	778	775	779	778	778	778	778	784
cytb	1080	1080	1080	1076	1077	1081	1076	1082	1081	1083	1083	1079	1079	1076	1080	1066	1079	1079	1099	1081	1076	1076	1081	1077	1079	1075	1077	1075	1081	1132
nad1	940	940	948	960	942	919	960	936	948	984	984	990	963	993	957	948	948	939	940	996	951	1002	948	942	981	939	939	939	999	933
nad2	963	963	961	966	942	971	966	962	962	963	963	961	961	962	960	958	958	958	957	972	964	966	967	942	960	957	955	957	972	1017
nad3	342	342	337	334	345	327	334	333	339	336	336	339	339	337	339	337	337	342	336	336	331	340	331	345	342	342	342	342	336	345
nad4	1317	1317	1312	1326	1302	1317	1326	1318	1317	1317	1317	1317	1314	1329	1318	1315	1309	1316	1311	1317	1326	1328	1321	1308	1317	1314	1317	1314	1317	1338
nad4L	276	276	270	276	276	276	276	276	276	276	276	276	276	276	276	276	276	276	276	276	276	276	285	276	276	276	276	276	267	300
nad5	1641	1641	1666	1656	1657	1669	1656	1674	1659	1656	1647	1669	1669	1659	1656	1656	1656	1660	1663	1669	1642	1655	1674	1659	1666	1654	1657	1654	1666	1714
nad6	435	435	435	429	450	429	429	438	450	450	435	453	462	429	450	441	450	429	426	429	429	429	438	450	435	450	450	450	429	462
Length of rRNA genes (bp)
rrnL	1190	1191	1152	1229	1190	1296	1229	1210	1213	1216	1214	1222	1213	1211	1191	1196	1197	1194	1287	1220	1223	1199	1214	1195	1204	1197	1199	1206	1206	1296
rrnS	699	699	696	691	687	718	691	712	690	697	697	698	706	694	693	699	694	681	705	723	700	693	716	691	712	697	698	698	720	799
Putative start codon
atp6	ATG	ATG	ATG	ATG	ATG	ATG	ATG	ATG	ATG	ATG	ATG	ATG	ATG	ATG	ATG	ATG	ATG	ATG	ATA	ATA	ATG	ATG	ATG	ATG	ATG	ATT	ATT	ATT	ATA	ATG
atp8	ATG	ATG	ATT	ATA	ATT	ATT	ATA	ATT	ATC	ATT	ATT	ATT	ATC	ATC	ATC	ATT	ATT	ATT	ATG	ATT	ATG	ATT	ATA	ATC	ATA	ATT	ATT	ATT	ATT	ATT
cox1	ATT	ATT	TTA	ATT	ATT	ATT	ATT	ATT	ATT	ATT	ATT	ATT	ATT	ATT	ATT	ATT	ATT	ATT	ATT	ATT	ATT	ATA	ATT	ATT	ATT	ATT	ATT	ATT	ATT	TTA
cox2	ATG	ATG	ATG	ATG	ATG	ATG	ATG	ATG	ATG	ATG	ATG	ATG	ATG	ATG	ATG	ATG	ATG	ATG	ATG	ATG	ATG	ATG	ATG	ATG	ATG	ATG	ATG	ATG	ATG	ATG
cox3	ATG	ATG	ATG	ATG	ATG	ATG	ATG	ATG	ATG	ATG	ATG	ATG	ATG	ATG	ATG	ATG	ATG	ATG	ATA	ATG	ATG	ATG	ATG	ATG	ATG	ATG	ATG	ATG	ATG	ATG
cytb	ATG	ATG	ATG	ATG	ATG	ATG	ATG	ATG	ATG	ATG	ATG	ATG	ATG	ATG	ATG	ATG	ATG	ATG	ATG	ATG	ATG	ATG	ATG	ATG	ATG	ATG	ATG	ATG	ATG	ATG
nad1	ATT	ATT	ATT	ATT	ATA	GTG	ATT	ATG	ATT	ATG	ATG	ATT	ATT	ATT	ATT	ATT	ATT	ATT	ATG	ATG	ATT	ATT	ATG	ATA	ATT	ATT	ATT	ATT	ATG	TTG
nad2	ATT	ATT	ATT	ATT	ATA	ATA	ATT	ATT	ATT	ATT	ATT	ATT	ATT	ATT	ATT	ATT	ATT	ATT	ATA	ATA	ATT	ATA	ATT	ATA	ATT	ATT	ATT	ATT	ATA	ATC
nad3	ATT	ATT	ATT	ATT	ATA	ATA	ATT	ATT	ATT	ATT	ATT	ATT	ATT	ATT	ATT	ATT	ATT	ATT	ATA	ATT	ATT	ATT	ATT	ATA	ATT	ATT	ATT	ATT	ATT	ATT
nad4	ATG	ATG	ATG	ATG	ATA	ATG	ATG	ATG	ATG	ATG	ATG	ATG	ATG	ATG	ATG	ATG	ATG	ATG	ATA	ATG	ATG	ATG	ATG	ATT	ATG	ATG	ATG	ATG	ATG	ATG
nad4L	ATG	ATG	ATG	ATG	ATG	ATG	ATG	ATG	ATG	ATG	ATG	ATG	ATG	ATG	ATG	ATG	ATG	ATG	ATG	ATG	ATG	ATG	ATA	ATG	ATG	ATG	ATG	ATG	ATG	ATG
nad5	ATA	ATA	ATT	ATT	ATT	ATT	ATT	GTG	ATT	ATT	ATT	ATT	ATT	ATT	ATT	ATT	ATT	ATT	ATT	ATT	ATT	ATT	GTG	ATT	ATT	ATT	ATT	ATT	ATT	TTG
nad6	ATA	ATA	ATT	ATT	ATA	ATA	ATT	ATT	ATT	ATA	ATT	ATT	ATT	ATT	ATT	ATT	ATT	ATC	ATA	ATA	ATT	ATT	ATT	ATA	ATT	ATA	ATA	ATA	ATA	ATC
Putative terminal codon
atp6	TAA	TAA	TAA	TAG	TAA	TAA	TAG	TAA	TAA	TAA	TAA	TAA	TAA	TAA	TAA	TAA	TAA	TAA	TAA	TAA	TAA	TAA	TAA	TAA	TAA	TAA	TAA	TAA	TAA	TAA
atp8	TAA	TAA	TAA	TAA	TAA	TAA	TAA	TAA	TAA	TAA	TAA	TAA	TAA	TAA	TAA	TAA	TAA	TAA	TAA	TAA	TAA	TAA	TAA	TAA	TAA	TAA	TAA	TAA	TAA	TAA
cox1	TAA	TAA	TAA	TAA	TAA	TAA	TAA	TAA	TAA	TAA	TAA	TAA	TAA	TAA	TAA	TAA	TAA	TAA	TAA	TAA	TAA	TAA	TAA	TAA	TAA	TAA	TAA	TAA	TAA	TAA
cox2	T	T	T	TAA	T	T	TAA	T	T	T	T	TAG	TAA	TA	TAA	TAG	TAA	TAA	T	T	TA	TA	T	T	TAA	T	T	T	T	T
cox3	T	T	T	T	A	T	T	T	T	T	T	T	T	T	T	T	T	T	T	T	T	T	T	T	TA	T	T	T	T	T
cytb	TAA	TAA	TAA	TA	TAA	T	TA	TA	T	TAG	TAG	TA	TA	TA	TAG	T	TA	TA	T	T	TA	TA	T	TAA	TA	T	TAA	T	T	T
nad1	T	T	TAA	TAA	TAA	T	TAA	---	TAA	TAA	TAA	TAA	TAA	TAA	TAA	TAA	TAA	TAA	A	TAA	TAG	TAA	TAG	TAA	TAA	TAA	TAA	TAA	TAA	TAA
nad2	TAA	TAA	T	TAA	TAA	TA	TAA	TA	TA	TAA	TAA	T	T	TA	TAA	T	T	T	TAA	TAA	T	TAA	T	TAA	TAA	TAA	T	TAA	TAA	TAA
nad3	TAA	TAA	T	T	TAA	TAA	T	TAA	TAA	TAA	TAA	TAA	TAA	T	TAG	T	T	TAA	TAA	TAA	T	T	T	TAG	TAA	TAA	TAA	TAA	TAA	TAA
nad4	TAG	TAG	T	TAA	TAA	TAG	TAA	T	TAA	TAA	TAA	TAA	TAA	TAA	T	T	T	TA	TAA	TAA	TAA	TA	T	TAA	TAA	TAA	TAG	TAA	TAA	TAG
nad4L	TAA	TAA	TAA	TAA	TAA	TAA	TAA	TAA	TAA	TAA	TAA	TAG	TAG	TAA	TAA	TAA	TAA	TAA	TAA	TAA	TAA	TAA	TAA	TAA	TAG	TAA	TAA	TAA	TAA	TAG
nad5	TAA	TAA	T	TAA	T	T	TAA	TAA	TAA	TAA	TAA	T	T	TAA	TAA	TAA	TAG	T	A	T	T	TA	TAA	TAA	T	T	T	T	T	T
nad6	TAA	TAA	TAA	TAA	TAA	TAA	TAA	TAA	TAA	TAA	TAA	TAA	TAA	TAA	TAA	TAA	TAA	TAA	TAA	TAA	TAA	TAA	TAA	TAA	TAA	TAA	TAA	TAA	TAA	TAA

## Sheet: C
Detailed base compositions of entire mitogenomes.
Species	GeneBank accesion no.	A (%)	T (%)	C (%)	G (%)	A+T (%)	G+C (%)
Amblyomma americanum	NC_027609	37.2	39.5	13.3	9.9	76.7	23.2
Amblyomma cajennense	NC_020333	36.8	39.1	14	10.1	75.9	24.1
Amblyomma elaphense	NC_017758	38.9	41.5	11.1	8.4	80.4	19.5
Amblyomma fimbriatum	NC_017759	38.1	39.6	12.9	9.4	77.7	22.3
Amblyomma sculptum	NC_032369	36.9	39.2	13.9	10	76.1	23.9
Amblyomma sphenodonti	NC_017745	29.2	30.7	10.1	7.8	59.9	17.9
Amblyomma triguttatum SB1	NC_005963	38.4	40	12.2	9.4	78.4	21.6
Bothriocroton concolor	NC_017756	36.8	38.4	14	10.9	75.2	24.9
Bothriocroton undatum	NC_017757	37	39.9	12.7	10.4	76.9	23.1
Dermacentor nitens Deni	NC_023349	38	39.4	13.1	9.5	77.4	22.6
Dermacentor nuttalli	NC_028528	38.9	40	12.3	8.8	78.9	21.1
Dermacentor silvarum	NC_026552	38.9	39.9	12.3	8.9	78.8	21.2
Haemaphysalis concinna	NC_034785	38.6	39.4	12.8	9.2	78	22
Haemaphysalis flava Saitama 1	NC_005292	37.8	39.2	12.9	10.2	77	23.1
Haemaphysalis formosensis	NC_020334	38.6	39.7	12.4	9.3	78.3	21.7
Haemaphysalis parva	NC_020335	39.1	39.7	12.1	9	78.8	21.1
Hyalomma asiaticum asiaticum	MF101817	38	40.1	12.5	9.3	78.1	21.8
Hyalomma asiaticum kozlovi	MF101818	38	40.2	12.5	9.3	78.2	21.8
Ixodes hexagonus	NC_002010	37.5	35.1	18.7	8.7	72.6	27.4
Ixodes holocyclus Bernie 1	NC_005293	38.2	39.2	14.2	8.4	77.4	22.6
Ixodes pavlovskyi	NC_023831	37.9	40.2	13.8	8.1	78.1	21.9
Ixodes persulcatus	NC_004370	37.7	39.6	14.4	8.3	77.3	22.7
Ixodes ricinus	NC_018369	38.4	40.3	13.5	7.9	78.7	21.4
Ixodes uriae ag5	NC_006078	37.6	37.1	16.7	8.5	74.7	25.2
Limulus polyphemus	NC_003057	37.5	30.1	22.7	9.7	67.6	32.4
Rhipicephalus australis Boau	NC_023348	38.9	41	11.3	8.8	79.9	20.1
Rhipicephalus geigyi Boge	NC_023350	39.4	41	11	8.6	80.4	19.6
Rhipicephalus microplus BomiB	NC_023335	38.7	41	11.3	9.1	79.7	20.4
Rhipicephalus sanguineus	NC_002074	37.6	40.3	12.1	9.9	77.9	22
Rhipicephalus turanicus	NC_035946	37.8	40	12.3	9.9	77.8	22.2
