# Supplementary material for: Sequencing of complete mitochondrial genomes confirms synonymization of Hyalomma asiaticum asiaticum and kozlovi, and advances phylogenetic hypotheses for the Ixodidae
Source: PLoS One. 2018 May 16;13(5):e0197524. doi: 10.1371/journal.pone.0197524 (PMC5955544; doi:10.1371/journal.pone.0197524)
Supplement: S2 File — Composition chi-square test performed by IQ-TREE for concatenated protein-coding genes (PCGs), rRNAs and tRNAs. A sequence is denoted failed if its character composition significantly deviates from the average composition of the alignment. (TXT) [file pone.0197524.s005.txt]

PCGs nucleotide sequences
Alignment has 30 sequences with 3751 columns and 3664 patterns (3434 informative sites, 149 constant sites)
                                         Gap/Ambiguity  Composition  p-value
   1  Amblyomma_americanum_NC_027609             4.19%    passed     31.51%
   2  Amblyomma_cajennense_NC_020333             3.97%    failed      0.12%
   3  Amblyomma_elaphense_NC_017758              4.13%    failed      0.00%
   4  Amblyomma_fimbriatum_NC_017759             3.65%    failed      0.32%
   5  Amblyomma_sculptum_NC_032369               3.97%    failed      0.61%
   6  Amblyomma_sphenodonti_NC_017745            3.68%    passed     12.27%
   7  Amblyomma_triguttatum_SB1_NC_005963        3.63%    passed     51.55%
   8  Bothriocroton_concolor_NC_017756           3.33%    failed      0.00%
   9  Bothriocroton_undatum_NC_017757            3.47%    failed      0.01%
  10  Dermacentor_nitens_Deni_NC_023349          3.92%    failed      1.31%
  11  Dermacentor_nuttalli_NC_028528             3.65%    failed      2.48%
  12  Dermacentor_silvarum_NC_026552             3.95%    passed     18.76%
  13  Haemaphysalis_concinna_NC_034785           3.84%    failed      4.59%
  14  Haemaphysalis_flava_Saitama_1_NC_005292    4.13%    passed      7.11%
  15  Haemaphysalis_formosensis_NC_020334        4.00%    passed     76.15%
  16  Haemaphysalis_parva_NC_020335              4.11%    failed      0.03%
  17  Hyalomma_asiaticum_asiaticum_MF101817      4.19%    passed     10.33%
  18  Hyalomma_asiaticum_kozlovi_MF101818        4.19%    passed     10.15%
  19  Ixodes_hexagonus_NC_002010                 4.05%    failed      0.00%
  20  Ixodes_holocyclus_Bernie_1_NC_005293       3.73%    failed      0.10%
  21  Ixodes_pavlovskyi_NC_023831                3.52%    failed      0.07%
  22  Ixodes_persulcatus_NC_004370               3.60%    passed     30.48%
  23  Ixodes_ricinus_NC_018369                   4.24%    failed      0.01%
  24  Ixodes_uriae_ag5_NC_006078                 3.95%    failed      0.00%
  25  Limulus_polyphemus_NC_003057               1.84%    failed      0.00%
  26  Rhipicephalus_australis_Boau_NC_023348     4.05%    failed      0.00%
  27  Rhipicephalus_geigyi_Boge_NC_023350        4.03%    failed      0.00%
  28  Rhipicephalus_microplus_BomiB_NC_023335    4.05%    failed      0.00%
  29  Rhipicephalus_sanguineus_NC_002074         4.29%    passed     34.41%
  30  Rhipicephalus_turanicus_NC_035946          4.24%    passed     12.41%
****  TOTAL                                      3.85%  19 sequences failed composition chi2 test (p-value<5%; df=61)

rRNAs
Alignment has 30 sequences with 2741 columns and 1681 patterns (1258 informative sites, 1105 constant sites)
                                         Gap/Ambiguity  Composition  p-value
   1  Amblyomma_americanum_NC_027609            29.84%    passed     75.20%
   2  Amblyomma_cajennense_NC_020333            29.99%    passed     37.31%
   3  Amblyomma_elaphense_NC_017758             32.58%    failed      1.56%
   4  Amblyomma_fimbriatum_NC_017759            30.50%    passed     11.08%
   5  Amblyomma_sculptum_NC_032369              29.95%    passed     29.31%
   6  Amblyomma_sphenodonti_NC_017745           30.10%    passed     84.08%
   7  Amblyomma_triguttatum_SB1_NC_005963       30.97%    passed     51.77%
   8  Bothriocroton_concolor_NC_017756          29.95%    passed      9.04%
   9  Bothriocroton_undatum_NC_017757           29.99%    passed     31.34%
  10  Dermacentor_nitens_Deni_NC_023349         30.57%    passed     74.74%
  11  Dermacentor_nuttalli_NC_028528            30.21%    passed     78.96%
  12  Dermacentor_silvarum_NC_026552            30.28%    passed     80.63%
  13  Haemaphysalis_concinna_NC_034785          31.38%    passed     87.94%
  14  Haemaphysalis_flava_Saitama_1_NC_005292   30.86%    passed     70.07%
  15  Haemaphysalis_formosensis_NC_020334       31.01%    passed     61.50%
  16  Haemaphysalis_parva_NC_020335             31.59%    passed     39.04%
  17  Hyalomma_asiaticum_asiaticum_MF101817     31.08%    passed     41.89%
  18  Hyalomma_asiaticum_kozlovi_MF101818       31.05%    passed     45.59%
  19  Ixodes_hexagonus_NC_002010                27.33%    failed      0.00%
  20  Ixodes_holocyclus_Bernie_1_NC_005293      29.59%    passed     91.29%
  21  Ixodes_pavlovskyi_NC_023831               29.11%    passed     30.45%
  22  Ixodes_persulcatus_NC_004370              29.73%    passed     21.63%
  23  Ixodes_ricinus_NC_018369                  26.52%    passed     54.14%
  24  Ixodes_uriae_ag5_NC_006078                29.88%    failed      0.94%
  25  Limulus_polyphemus_NC_003057              23.57%    failed      0.00%
  26  Rhipicephalus_australis_Boau_NC_023348    30.90%    failed      1.58%
  27  Rhipicephalus_geigyi_Boge_NC_023350       30.79%    failed      3.17%
  28  Rhipicephalus_microplus_BomiB_NC_023335   30.54%    failed      0.78%
  29  Rhipicephalus_sanguineus_NC_002074        31.52%    passed     25.40%
  30  Rhipicephalus_turanicus_NC_035946         31.19%    passed     35.51%
****  TOTAL                                     30.09%  7 sequences failed composition chi2 test (p-value<5%; df=3)

tRNAs
Alignment has 30 sequences with 1414 columns and 777 patterns (487 informative sites, 645 constant sites)
                                         Gap/Ambiguity  Composition  p-value
   1  Amblyomma_americanum_NC_027609            25.39%    passed     97.07%
   2  Amblyomma_cajennense_NC_020333            23.69%    passed     90.08%
   3  Amblyomma_elaphense_NC_017758             25.18%    passed     59.25%
   4  Amblyomma_fimbriatum_NC_017759            23.90%    passed     84.53%
   5  Amblyomma_sculptum_NC_032369              23.69%    passed     93.21%
   6  Amblyomma_sphenodonti_NC_017745           25.39%    passed     93.86%
   7  Amblyomma_triguttatum_SB1_NC_005963       24.47%    passed     96.00%
   8  Bothriocroton_concolor_NC_017756          25.74%    passed     90.73%
   9  Bothriocroton_undatum_NC_017757           25.25%    passed     74.45%
  10  Dermacentor_nitens_Deni_NC_023349         24.96%    passed     65.02%
  11  Dermacentor_nuttalli_NC_028528            22.77%    passed     37.38%
  12  Dermacentor_silvarum_NC_026552            22.63%    passed     48.56%
  13  Haemaphysalis_concinna_NC_034785          25.39%    passed     78.23%
  14  Haemaphysalis_flava_Saitama_1_NC_005292   26.45%    passed     98.71%
  15  Haemaphysalis_formosensis_NC_020334       25.39%    passed     92.58%
  16  Haemaphysalis_parva_NC_020335             25.18%    passed     87.60%
  17  Hyalomma_asiaticum_asiaticum_MF101817     25.95%    passed     96.32%
  18  Hyalomma_asiaticum_kozlovi_MF101818       25.81%    passed     97.23%
  19  Ixodes_hexagonus_NC_002010                24.40%    passed     60.79%
  20  Ixodes_holocyclus_Bernie_1_NC_005293      24.40%    passed     98.83%
  21  Ixodes_pavlovskyi_NC_023831               22.77%    passed     52.09%
  22  Ixodes_persulcatus_NC_004370              23.48%    passed     59.57%
  23  Ixodes_ricinus_NC_018369                  22.35%    passed     47.08%
  24  Ixodes_uriae_ag5_NC_006078                25.11%    passed     44.01%
  25  Limulus_polyphemus_NC_003057              19.73%    failed      0.00%
  26  Rhipicephalus_australis_Boau_NC_023348    23.90%    passed     28.37%
  27  Rhipicephalus_geigyi_Boge_NC_023350       23.48%    passed     77.90%
  28  Rhipicephalus_microplus_BomiB_NC_023335   22.42%    passed     44.71%
  29  Rhipicephalus_sanguineus_NC_002074        26.66%    passed     81.36%
  30  Rhipicephalus_turanicus_NC_035946         25.67%    passed     93.67%
****  TOTAL                                     24.39%  1 sequences failed composition chi2 test (p-value<5%; df=3)
