# Supplementary material for: Sequencing of complete mitochondrial genomes confirms synonymization of Hyalomma asiaticum asiaticum and kozlovi, and advances phylogenetic hypotheses for the Ixodidae
Source: PLoS One. 2018 May 16;13(5):e0197524. doi: 10.1371/journal.pone.0197524 (PMC5955544; doi:10.1371/journal.pone.0197524)
Supplement: S3 File — (TXT) [file pone.0197524.s006.txt]

 30 12690
Amblyomma_americanum_NC_027609          ATGATAAATAACCTATTTTCGATTTTTGACCCATCAACATCTAATTCTTTAAGATTAAATTGAATAACTTTAATTTTCTGAATTGTAATTATTCCTTTGCCTTTCTGATCAACTTCTTCTTTATTTCTAATTTCTTGAAAAACTCTTTTCAAAAAGTTTTTTCAAGAAATTAAAAATAACATTGACCATTTAAAATTTAAAAATATTATTTTCTTTCTTTCAATTTTTTGTATTATTTTATTCAGAAATAGTTTAGGCCTTATACCTTATATTTTTACTCCTTCTAGTCATTTAGTATTTTCTATGTTTTATGCTTTTCCTTTTTGAATATCTTTAATTTTGTTTAGAATTATAAACAAATTTAATAAAACTATGAGACATTTGGTTCCTTTAGGCTCTCCACTTTTTTTAAGTTTTTTTATAGTTTTAATTGAAACTGTGAGAAATTTAATTCGTCCAATTACTTTATCAGTACGTTTAACAGCTAATATAATTAGAGGTCATTTACTAATTCATCTTTTATCATCAATAATAATGACTAGAATTTCTTTTTTTTCAATTATATTTATAATTATAGTGTTATTGTTATTGTTAGAAACTGCTGTTGCAATAATTCAAAGTTTTGTTTTTGTAACTTTGATTTCTCTTTACATTAATGAAGTTATGCCTCAATTATTTCCTTTAAGATGAATGATAATTACACCTATTATACTAACCATTTTCTTAATTATTTTAATAACAATTTATTTTCTAAAATGGAAATAAAAATAATAATACCTAAAAAAGAAAATTAAAGTTTACATTAATTTTAAATGAATTTTACCGCGATGAATATACTCAACAAATCACAAAGACATTGGAACAATATACTTGATTTTTGGAAGGTGAGCCGGAATAGCGGGATTATCTATAAGAATTTTAATTCGAATAGAACTAGGCCAACCCGGTACATTAATTGGAAATGATCAAATTTATAATGTTATTGTAACAGCCCATGCATTTATTATAATTTTTTTTATAGTTATACCAATTATAATCGGAGGATTCGGAAACTGGCTTGTACCCATTATGCTTGGAGCTCCAGATATAGCTTTTCCTCGGATAAATAATATAAGTTTTTGACTTCTTCCCCCATCTCTTTGTCTTTTAATCAACTCTTCTCTTGTGGAATCCGGAGCCGGAACCGGCTGAACAGTTTACCCCCCATTGTCATCAAACATTTCTCATTATGGTCCTTCAGTGGATTTAGCTATTTTTTCACTTCATTTAGCTGGGGCTTCATCTATTTTAGGTTCAATTAATTTTATTACTACAATTATTAATATACGCTCCATTGGAATGACAATAGAGCGAATCCCTTTATTTGTATGATCAGTGTTTATTACTACCATTCTCCTCCTCCTGTCTCTCCCAGTTTTAGCTGGAGCAATTACCATATTACTTACAGATCGGAATTTTAATACCTCATTTTTTGATCCTTCAGGGGGAGGAGATCCAATTTTATATCAACATCTATTTTGATTTTTTGGCCACCCAGAAGTTTATATTCTAATTCTTCCAGGATTTGGGATAATTTCCCATATTATTTGTTTTCATACAGGGAAAAAAGAGCCTTTTGGAAATTTAGGTATAATTTATGCCATACTGGCTATTGGCCTTTTAGGGTTTATTGTATGAGCTCATCATATATTTACTGTTGGCATAGATGTAGATACACGAGCATATTTTACATCAGCTACAATAATTATTGCAGTTCCAACTGGAATTAAAATTTTTAGATGATTGGCCACTTTGCATGGAACTAAAATTAAATTCAATACTCCAATTCTTTGAAGATTGGGATTCATTTTTTTATTTACAATTGGGGGACTAACAGGAATTATACTCGCCAATTCATCAATTGACATTATTCTTCATGATACATACTATGTTGTAGCTCACTTTCACTACGTACTTTCAATAGGAGCTGTATTTGCAATTATAGGAGCAATCATTCACTGGTTTCCTCTTATATTTGGAATAAATTTTAATTCTATTTTTACTAAAAGGCAATTTTTTATTACTTTTATTGGTGTTAATTTAACATTTTTTCCTCAACATTTTCTAGGTCTAAGAGGAATGCCACGACGTTATTCTGACTACCCAGATTTTTTCTCAAAATGAAATCTGATTTCATCAATTGGTTCTATTATTTCCTTATCAGGAGTAATTTTAATAATTATTATTATTTGAATGTCATTAATTGAAAAAAAATTAATTTTTTCAACTCTATCAACTTCTGCATCCATTGAATGAATAATAAACTTTCCCCCTTCTGAGCATACTTTTAATCAAAATAACATTATTATTAAAATGATAACATGGTCTCAAATTTCATTCCCTGACATAAATTCCCCAATTATAGAACAAATAGCCTTTTTTCATGATCACTCAATAATAATTATTATTACAATTACAATTATTACCATGTATATAATTCTTAATATTACAACAAATTCCCTTACAAGACGATCAATAATAGAAGGTCAAGAGATTGAAATTATTTGAACAATTATCCCAGCAATTACATTAATTTTTATTGCTTTACCATCTCTTCATCTTTTATATTTAACAGATGAAATCTTCCATGCCCAAACATCCTTAAAAATTATTGGTCACCAATGATATTGATCTTATGAATACTCAGACTTTAATAAAGAATTTGATTCATTTATAATTCCTGAAACAGAATTAGAAATAAACTCTTTTCGACTTTTAGAAACCGATAATAACGTAATAATTCCATTTAACACAACAATTAAATTTTTAATTTCATCAGCTGATGTAATTCACTCTTGAACTATCCCCTCACTTGGTATAAAAATAGATGCTATTCCAGGTCGATTAAACCAAACATTTTCAATTGCCAAACGACCTGGAATATTTTACGGTCAATGCTCTGAGATTTGTGGAACAAATCATAGATTTATACCTATTTCAATAGAAGTCACTTCTATAAAAAATTTCATTAAATTTATCTCAACAATGATATTTCATCCTTTTCATTTAGTAGAAAAAAGACCTTGACCTTTAACTAGATCTATTTCAGCATTTTCATTAACTCTAGGATTTGTAAATTATTTTAATAATAATAATTTTTATTTAGTCTCTATTGCAATTTTGACTTTAATTCTTTCGTCTTATCAATGGTGGCGAGACGTGTCACGAGAAGCATCATTTCAAGGAAATCATACAATTTATGTATTACAAGGACTTAAATTAGGAATAATTTTGTTTATTTTATCTGAAGTCTTTTTTTTTATTTCTTTTTTCTGAGCATTTTTTCACAGAAGTTTATCCCCAAATATTGAAATTGGGAGACAATGGCCTCCTAAAAATATTATTCCTTTTAATCCTTTTGAAATTCCTTTATTGAATTCAACTATTTTAATTTCTTCTGGTATTTCAGTTACTTGAACACATCATGCAATCATGAACGGGGATTACAATTCATGTTTACTTTCATTAAAAATTACTGTTATGTTGGGAGTTTTATTTACATTATTTCAAATTTTTGAGTATTACCAAGCTCAATTTTCAATTACTGATAGAATTTTTGGATCCACTTTTTTTTTAACTACAGGTTTTCATGGTATTCATGTACTTATTGGTTCATTGTTTCTATCTATTTCTTACTTCCGAATTAAAAATAATTTAATTTCAACTAGCCATTTTTTTGGGTTTGAGGCCTCTGCTTGGTATTGACATTTTGTTGATGTTGTATGATTATTTTTATTTACTTTTATATATTGATGAATTTTT---ATGTTAAAACTTTTAAATCCCTTAATTAATCTTCCTTCTCCTTCAAACATTTCATATATATGAAATTTTGGATCGTTATTAGGAATTTGCTTAATAATTCAAATTATTTCAGGATTTTTTTTGGCAATAAATTTTTCAAGTGACATCACTACTGCATTTATCATAATTTCTCATATTCAACGAGATGTAAATTATGGATGATTAATTCGGTCTATTCATGCAAACGGAGCTTCTCTTTTTTTTATTTTAATTTACATTCATATTGGACGAGGAATTTATTATTCATCATTTTATTTTTATAAAGTTTGACTTTCAGGTCTTTTCATTGTTTTTATTCTTATAGCTACAGCATTTTTAGGATATATTTTGCCTTGAGGACAAATGTCATTTTGAGGGGCAACTGTAATTACAAATTTAATTTCAGCTATTCCATATTTTGGACAATCTATAACATTTTGAATTTGAGGGGGATTTTCAGTTGATAATAACACATTAATTCGATTTTTTTCACTTCATTTCATTCTGCCTTTTCTTCTTTTAAGAATATCTATTACTCATATTATTCTTATTCACGAAAAAGGTTCATCAAATCCCTTAGGGGTTTCAATAAATATTGACAAAATTCCTTTTCATCCCTATTTTACAATTAAGGATATTTTAGGAATTTTATTTGTTGTCATTCCATTTTCTTTATTTATTTTGCTGTACCCGTATAGAATAATAGATGCAGAAAATTTTAACATGGCTAACCCTATGATTACTCCCCCCCATATTCAGCCAGAATGATATTTTTTATTTGCTTATGCTATTTTACGTTCAATCCCTAACAAACTAGGTGGAGTATTAGCATTAATAATATCAATTATAATTATTATAATTTTACCTTTTTTTATAAAAAATAAAATTTCTTCATTTTATTTTTATAATTTAAAAAAAATAATTTTCTGAGCTTTAGTTAACACATTTTTTCTGCTAACTTTTTTAGGTGCTATACCCATCGAATACCCCTATGATATTATGAGAAAATTTATTACCATAATTTATTTTCTTTTTTTTATTTTATTATCTATAATAATTTTAAATTTTTTAGTTTTTAGCCTATTATTAATTATAGCATTAATTAGAATTGCTTTTTTTACTTTATTGGAACGAAAAATTATAGGTTATTGCCAAACTCGTAAAGGACCCAATAAAACTGGTCTTCAAGGCTTATTCCAACCATTTAGAGATGCAATTAAATTATTTAGAAAAGAAATAAATTTAATATTTTATTTAAACATAATCTTGTATTTAATTTCACCTTTATTAAGAATTACTTTAATATTAATATTATGATTAATTTTTTATTTTAAAAGCAATATTCTTAATTTAAATTTAACATTAATTTTTTTATTATGCATTTCTAGTATAAGAAGTTACTCAATTCTATTCGGAGGTTGGGCTTCAAATTCAAAATATTCATTAATTGGGGCATACCGAGGCTTTGCACAAATTATTTCATATGAAGTAAGTATAGCAATAATTTTGATTGGATTTTCTTTATTAATGGAAAGTTTTTCAGTTAATTTATTTTTAAAAACTCAAGAAAATTTGAGAATATTTATTTGTTTTCCAATAATAAGAATTATTTGGCTAGTAGTTGTTCTAGCAGAAACTAATCGAACACCTTTTGATTTAGCTGAAGGTGAATCAGAATTAGTTTCTGGGTTTAACATTGAATATGGCTCATGATTATTTGCTATTATTTTTATATCAGAATACGGAATGATTATTCTCATAACTATAGTTACAAATTTTATATTAATAGGTTTTAGAAATTTAAATAGTATTACTTTATCTTTAATATTTTTATTTATTTTAATCCGGAGAACTTTTGTTCGTTATCGATACGATAATTTAATAATAATAGCATGAAAAACAATTCTACCCGTAACTATTCTTTTCTTTTTTGGAAGAATATTTTTGTTTTTTATCTGCTTTTACAGTTTTTGCATCAATTTTTGGAATTTTTTTAAAAATATAATAATATGATTAATTTTATTAACAATTTTTATTTCTTTTTCTTCATCCTCATGGTTTATTTTTTGGTTAATAATAGAAATAAATTTATTATTATTTATTCCAATTTTAAATAAAAAAAAATTATTAATTCAAATTTAATAATTACCTATTTTATTATTCAATCTTTCTCTTCATCACTATTCTTTTTCAGCAGTTTAAATTTTCTTATTTTAGAAAGAGTTTTATTCAAATCTATTATAAATGTTTCAATAATAATTAAATTGGCTTTAATTCCTTTCCATTTTTGACTTACCTCTCTTAGAGAAATAATTAACTTTCCCTCTCTTTTTATACTTTTAACAATACAAAAATTAATTCCACTTTTTGTTTTAACAAATTTTTTAATAAAATTTATAATTTTTTTTATTCTAATTTCTTCATTACTTGGATCTCTTTTAGCTCTTAATTCAAAAACATTTAAAAAAATCTTAATTTTTTCGTCTATTTCACATCAAGGTTGAGTGTTAAGATTAATTTTCGTAAAAAGTAACTTTTGAATTTCATATATATTAATTTACTCAATCTTAATTTACAAAATTTCTTTCCTTTTAAAAAAAATAAATTTTAACTATATCATGGACTTTTTTAATCTTAATAAAAATTACTCTAATAAAATTTCATTAATTTTTATAATAATATCTCTGGGGGGAATACCACCATTTTTAGGTTTTTTAATTAAATTAATCTCTATTTTTTTCTTAATTCAAAATTCTAGAGTTACAGTAACAATTTTAATTATTTCATCAATAATTAATATTTTCTTTTATATACGAATTTTAACACCAACATTATTTTTAAATTATTTAAACACAAAAAATTTTAAAAATAAAACAATAAATAAAAATTTTATTTTTAATTTAAACATAATTTTATGCATTTTTATTTTAAATTTAATAATT--ATTTTTGTTATAATTATTCCTTTAATTGTATTTTCAATTTATATTTTATTTACTATTTTTGGTTTAAAAAACTTAAAATCAAAAGAAAAACTATCTCCATTTGAATGCGGTTTTGACCCATTTTCTTTATCTCGTGTGCCCTTTTCTTTGAAATTTTTCTTTTTAGGAATTGTATTTTTAGTCTTCGACATTGAAATTATTGTTATTCTTCCTTACCCCATTCTTTTA---AATAAAAGTTTTTCTCTAATTATTTCTTTTATTTTAATTAATTTAATTATTTTATTTGGCCTTTTATTTGAGTGAAAAAGAGGAATAATTGAATGAGTTAAAATGTTAATACTTTCTTTAATTTTATATATAATAGGACTTATATCATTAATTTTTAATCGTTTTCACTTAATTATAATTTTAATAAGAATTGAATTTATATATATGTCTATTATAAGTTTAATAATAATTGTATTTTCTTTTATTAATTTTGTTAATATTTTCATATTTTTAGTAAGAGTTGTTTGTGAAGCCGCTTTAGGATTAAGATTATTAGTCTTGTTAAGATATTTTTATGGAAATGAAATATTAAAATCAATAAGTTTATTAAAAATGTTAAGTTTAATTTTTATAGGGGTTTTAATCACATGTTCTTCTTTTTTTCTTGAATTTAGAGTTTTAATGTTAATAATTTTATTAACATTAAAGGTAATTTTTATAAATTGGTAAATGTTGAAAATGTTATTATTGAATATATATTTATAATAGATTTAATAAGATCAATAATAATTTTATTAACTATTTGAATTACATTTTTAATAATTCTTTCAAGATTAAAGAAGTTCAAAAAAATAAAATATTTTTATTTTATGTAACTTTTATAATATTACTTTTAATAATTTGTTTTACAGTAATAAATTTACTAGCATTTTATTTTTTTTTTGAATCAGTTTTGTTTCCTATTATTATATTAATTTTTGGCTGAGGGAATCAGCCAGAACGTTTACAGGCTGGTTTTTACATATTAATGTATACTATTTTTGGTTCATTTCCTATATTTGTAACAATTTTAATATATAATAACACTTTAATTTACCCTTACATAGATTGAATTGAAGTCAATTGGGATTTTATTTATTTTTTTAATAATAGGGTTTTTAGTGAAGATTCCAATATTTTTATTTCATCTTTGACTTCCTAAAGCGCATGTTGAAGCGCCAATTTCAGGGTCAATAATTCTAGCAGGTGTTTTGTTAAAATTAGGAATTTACGGGATTTTTCGTTTTAAAAAATTTATAATAGTAGAGTTAATAAATTTTAGGGAAATTTTTGTTGTTGTATCAATTTGAGGAAGTGTGATAATTAGAATGTTTTGCCTTTATCAAACCGATATCAAATCTTTAATTGCCTATTCTTCAGTTTGTCATATAGGTGTAGTTTTAGCAGGAGTAATGAGATTTTGCATTTATAGAAGAATGGGAGCTCTTCTTTTAATAATTGGACATGGTCTTTGTAGTTCAGGGCTTTTTTGTTTAGCTAATATTATTTATGAACGGGTTTCAACTCGAAGAATACTTTTATTTAAGGGAATAAAATCAATTTTTCCTTCATTGACAATTTGATGGTTCTTATTTAGTATTATTAATATATCAGCACCCCTATCAATGAATCTTTTAGGTGAGTTATTTTTAAGATTAAGAATCCTAAAAATAAGAATTTTTTATTTTTTCCCGGTTATATTAATTATCTTTATAAGAGCATGTTATTCAATTTATATATATAGATATATCAACCATGGATATGGCTGGGTTCTCTGATCTTTGTCTCCTATTAATAGACGTGAATATTCAATTTTATTTTTCCATTTATTTCCTATAATTTTATGAATTCTAAAAATTTCTTTTTTTTGTAAATGAATTATTTTCATAAATTGAAGTTTAATATTAATAATAATAAGCTTAATATTTGGTGAACTTTTTCTTGAAAGATTTTTTAAAAATAATATCATTGTATTAGAATACATTTTAATTTCTATTCAAAACTTAGATTTTAAGTTTTACTTTTTAATAGATTGAGTAAGAATACTATTTAGTATAGTAGTATTAATAATTTCAAGACTAGTGATTATATATAGAAAAAGTTATATACATAATGATAAGAATAAAAATTCTTTTTGTGTAATTGTTTTATTATTTGTGGCTTCGATAATTTTTTTAATTTTAATACCTAATATATTTTCAATTATTTTGGGGTGAGACGGATTAGGTTTAGTTTCCTATTGTTTAGTTATTTATTATCAAAGAGTAAATTCTTATAACTCTGGAATAATAACAGTGATTAGAAATCGGGTGGGAGATGTAATAATCATAATAAGAATAATTTTTTTTGTAAGATTTGGAAGATTTGATTTTCTTAGTTTTAATAAAATTGAACTAATTTGTGGAATTTTAATTTTAGTAGCTGGATTAACAAAAAGAGCTCAAATTCCATTTTCAGCTTGGCTTCCAGCTGCAATAGCAGCTCCTACTCCAGTTTCATCTTTAGTTCATTCATCAACTTTAGTTACAGCCGGAGTTTATATTTTAATTCGATTTAATTGTCTTTTTAAGTTAAATACTTTTTCCGAAATTTTAATAAAAATTGCATTATTAACCATATTAATAGCAGGAGTCAACGCTTTTTTTGAAACAGATTTTAAAAAAATTATTGCCTTTTCAACCTTAAGACAACTTTCAATAATAATAGTAATTTTATCTTTGGGTATAGCTGATATAGCATTTTTTCATTTAATTATACACGCTATTTTCAAGTCAATACTATTTTTATGCGCAGGGTTTATTATTCATTCCTTAAATGGTATTCAAGATATTCGAATGTTAGGAAATTTTTTCTTATTTAGTCCTGTAATTTCAAGATGTATAATAATTTCTATTTTATCTTTAATTGGATTTCCATTTATTGGGGGATTTTATTCAAAAGATTTAATTGTGGAATTTTTTTTTTTTAAGGTTGACAATTTTTTGTTAACTTTTGTACTAATTTTAGGAATTATATTTACTTTTTTTTATTGTTTCCGTCTCGGATATATTCTTCTTTTAAAAGGTTCAATAAATTTAATAATTTTCAAAGGTTCTTTTGACTTTTTTATAATAATTCCTATTATTATTTTATGTTTTATTATATTAATTTCTGGCAATTTTATTTTTTGAATAACAAATCCAAATTTAGGCTTAATTTTTATTAGAACTTTTTGAAAAATTATTACAATTTTATTACTTTTTATAACAATTTTATTATTTCAATTT--CTAAAA------------GGATTACAAATTAATATTGATTTTTTTTATAAAATTTGATATTTAAGTAATTTGACTAGTTATTTATTTTTAATTGAAAGAAAAATATTTCTAAAAATTAGAATAAGAGATTGAACATGAATAGAAAATTTAGGCCCCAAGGCCTTGAAAGAAGATTTAACAAAATTATTTAATTTTAATTTCTGAGTTGAAAATCAAAATTTAAGTAAAATTTTATTAATAATTATGGTAACAATTATAGTAATTATATTAAAATTTTATTACTAATTTCTTTAGTATTAATTTCAATAAGTCATCCTATAATAATATTGATTGCAGTAATTTTACTAACTTTATTTATTTCATTTCTTTTCTACATTATTTCTAATAACTCTTTATTTTCCATAATTATTATTCTCATAATCCTGGGAGGAATAATAATTATTTTTATATATGTAGTAAGATTATGTCCTAATAAAAAAATAAACTTTAATTTTAAAATTTCTTATTAGA---ATAATATTTTATTATTGAATTTAGATTTTTATTTATAAAAATTTATAATCAAGATTTAATAAAAATTTATTTTTATTCATTCATAAATATATTTTTATTATTAATAATTTATCTTTTAGTTACTTTACTGGTAATTTTAAAAAATTTAAATTGAATTTCCTCTCCAATAAAAAGTTTAATTAAATT-TTTAAACCGA-AGGGATTTGTACCTTTTGCATTAGGGTTTTTTAAAAAAAAATAAATTTTTATTTTTCTCGAAATAAATTGAGCTATATTTCTTGTTT--TAAAAAATAGAGGTGAAATTCTATTCAAAATTTAAGATATCTAGTTATATAAACAGAAAATTTCTTTGGGGATAAGCTCAAAAAATTTAAAATTTTTTTATTA---AATAAGGATTAAAATTTTCCGGAAAATTTTAATAAATTCTTTAAAATA--A-------AAAAATGACAAAATTAGTAAAAAATTTAAAGTAATGAACTCGGCAATTTTCTTGACTGTTTAATAAAAACAACTCATTTAGAAAAATGAAAATCCTGCTCAATGAATTTAAATTGCTGTAGTATTTTGACTATACAAAGGTATTGAAATAAGGCTTTAATTGAGCGCTAAAAGAATGGAAATACAAGAAAACTCTTTATTTACTTTAATTAAAGTTATTTTTATTTGTGAAGAAACAATAATTTATATTAGGGACAAGAAGACCCTAAGAATTTTTTAATTGGGGCGATTACTAAATATTAAAAACTTTTTTATTAACGGACACTTG-AAAAAATACTCTAGGGATAACAGCGTAATAATTTTTGATAGTTCTTATAGACAAAATAGTTTGCGACCTCGATGTTGGATTAGGATATTTTTTTAATGAAGAAGTTAAAAAAAAAAGTTTGTTCAACTTTTAATGTCCTACATGATCTGAGTTTAGACCGATGAGAATCAGGTTGGTTTCTATCTTAATAAATTTATAATTAGTACGAAAGGAATACTTAAATAAATAAATCT-TAGCTAATTTTGTGCCAGCAGCAGCGGTTAAACAAAAAAAAGGTGAAATTTTTAAAAACTAGGATTAGATACCCTATTAAGTAAATATTAAATACGAAAACAAAAAATTATGGCGGTATCTTAAGCTTTTCAGAGGAATTTGCTCTTTTATGGATAAAACACCTAAATCTTACTAAAATTAGCAA-GTTCAGTTTGTATACCACTATAAGTAATAATTAGTTATTAAAATTAAGTCAAGGTGCAGCAAAAATTTTAGGATGAAGTGAATTACAATGCTTTTTAGGGATTTGAAAGTAAAAAATGATTTTTTGAATTAAGTTCTGAGATATGTACATATCGCCCGTCGCTTAAAGATAAGTCGTAACAAAGTTAAAGTACTGGAAAGTGAGAAAAGTATTTAATAAAATCTAATTTGCAATTAGAATTTAAACTGCAAATTTAAAATAACAAAAGAATGTCATTCTTTAATTACATATTTAAATAGTGTA--GAAACACTTAACATTTTCATTGTTATTTTTTATAGTTTACAAAACATTACAGTTTAATTAGTATAGTACAATTAATTTCCAATTAATAAGATAAATTAAACGTCTAATTAGTTTATAAAATTATAAATTGTGGATTTATAGATGCATTAGACAAGTAAAATGCCTGAA-AAAGGGTTATCTTGATAGGATAAATAATGTAGACTTTTACTACATTGAATGGCTGAAGTAAGCGATGGTCTCTTAAACCAAACAATAGTACTTTCAATGAAACAAAGTAAGCTAATAAAGCTAGTGGGTTCATACCCCATTAATAGAAGCCAAAATTGAGGCTTTTCATTGTTAATGTTCCTATTAACAGAAAATAATATATAAGTATATAAATTTTGGAGATT--AAATAAAGCGATTAATCGCATTCAGTTTCGGCCTGAA-ATAAAAATATTGATTTTGTAAATCAACCCTTTTAACGATGTTTCATTTACAATGTTACCATTTTTAAGATTTTAAGTTAATAAAACTAGTTACCTTCAAAGTAAATTTTAAATCTTGGTAAAATGACTGATTTAGGTGATAAATTGTAAATTTATTTATGGATT-TCCTTTTGCTA
Amblyomma_cajennense_NC_020333          ATGATAAATAATCTATTTTCTATTTTTGATCCATCAACTTCAAATACTATAAGTATAAATTGAATAGCTTTATGCTTTTGAATATTAATCATCCCATTCCCATTCTGAGCTTCTTCTTCTTTATTTCTAATTTCTTGGAAAACTCTTTATAAGAAGTTTTTCCAAGAAATTAGAAATAACGTTAGAACATTTAAATATAAAAATATTCTTATATTAACTGTAATTTTCTGTTTAATTTTATTTAGAAATTCGTTAGGTTTATTACCCTATGTTTTTACCCCTTCAAGGCATTTATTATTTTCTATATTTTTTTCATTTCCTTTATGAATTTCTTTGATTCTTTTTAACTTGTTAAATAAATTTACCAAAACAATAAGACACTTAGTACCTTTAGGATCTCCTATTGCTTTAAGTTTTTTTATGGTTTTAATTGAAACTGTGAGGAATTTAATTCGTCCTATTACTTTGTCAGTGCGATTGACCGCTAATATAATTAGAGGTCATTTATTAATCCATTTATTGTCAACAATAATAATTATGAGACCTTCTTTTTTTTCTTTAATATTTCCTATTATAGTAATATTATTAATTTTAGAAACTGCTGTTGCAATAATTCAAAGTTTTGTATTTGTAACTTTAATCTCTCTTTATTTAAATGAAACTATACCTCAACTTTATCCAATAAGATGAACAATATTGACCTCTTTTATACTTGCATTCTTCATTATTTTAATAACAATTATTTTTTTTTTTAAACAAAATATTCTATACTTTTTAATAAAAATAAAATCAACGTATTTTTTTCAATTTAAATGAATTTTACCGCGATGAATATACTCTACAAATCATAAAGACATTGGAACAATATATTTAATTTTTGGAAGATGGGCAGGAATAGCAGGACTAAGAATAAGAATCTTAATTCGTATAGAATTAGGCCAACCTGGAACATTAATTGGAAATGATCAAATTTACAATGTAATTGTAACAGCCCATGCTTTTATTATAATTTTCTTCATAGTTATACCTATTATAATTGGAGGATTCGGCAATTGACTTGTTCCTATTATACTAGGAGCTCCTGACATAGCATTTCCCCGAATAAACAATATAAGTTTTTGACTTTTGCCCCCCTCCCTATGTTTATTAATCAATTCTTCTCTTATTGAGTCAGGGGCCGGTACAGGATGAACAGTTTATCCCCCATTATCCTCAAATCTTTCACATTATGGACCATCAGTAGATTTAGCTATTTTCTCTTTACATTTGGCAGGAGCATCATCAATTCTAGGATCAATTAATTTTATTACCACTATTATTAACATACGTTCAACCGGTATAACTATAGAACGTATTCCTTTATTTGTATGATCAGTATTTATTACTACAATTCTTCTTCTCCTTTCCCTCCCCGTATTAGCAGGCGCTATTACCATATTATTAACAGATCGAAATTTTAACACATCATTTTTTGATCCTTCGGGGGGAGGAGATCCTATCTTATATCAACACTTATTCTGATTCTTCGGCCATCCAGAAGTATATATTTTAATTTTACCAGGATTCGGTATAATTTCCCACATTATTTGTTTTCATACCGGTAAAAAAGAGCCTTTTGGAAATTTAGGTATAATTTATGCTATACTAGCAATTGGCTTACTAGGTTTTATTGTATGAGCTCATCATATATTCACTGTAGGTATAGATGTCGATACACGGGCATATTTTACATCAGCCACGATAATTATTGCTGTTCCAACAGGAATTAAAATTTTTAGGTGACTCGCCACACTTCATGGAACTAAAATTAAATTTAATACCCCAATTATATGAAGACTAGGATTTATTTTTTTATTCACAATTGGAGGCTTAACAGGAATTATACTTGCCAATTCATCTATTGATATTATCTTACATGATACATATTATGTGGTAGCCCATTTCCATTATGTTCTCTCTATAGGAGCTGTTTTTGCTATTATAGGAGCTATTATTCATTGATTTCCTATAATATTTGGAATAAATTTCAATTCTGTGATAACCAAAAGTCAATTTATTTTAACCTTCATTGGTGTAAATTTAACGTTTTTCCCTCAACATTTTTTAGGCCTTAGAGGTATACCACGTCGATATTCAGACTATCCAGATTTTTTTTCAAAATGAAATTTTATTTCATCAATCGGTTCAATTATTTCACTTCTAGGCGTAATTTTAATAATTATTATTTTTTGAATTTCATTAATTGAGAAAAAAAGAATTATTTCATCTCTTTCATCCTCATCATCAATTGAATGAATAATAAACTTTCCTCCTTCAGAGCACACTTTTAGTCAAAATAACATTATCATCAAAATGATAACATGATCTCAAATTACATTTCCTGATATAAATTCTCCAATTATAGAGCAAATAGCTTTTTTTCATGACCACTCAATAATAATCATTATTTCTATTACTATTATTACAATATATATAATTGTTAATATTATAATAAACTCTTTTACTAGACGGTCAATAATAGAAGGACAAGAAATTGAGATTATTTGAACAGTCATTCCCGCAATTACATTAATTTTTATTGCTTTACCTTCCCTTCATCTTCTCTATTTAACAGATGAAATTTTTAATGCCCAAACATCGATCAAAATTATCGGCCATCAATGATATTGGTCATATGAATACTCCGATTTCAATAAAGAATTTGACTCATTTTTAATTCCAGAAACAGATCTAGATATCAATTCATTCCGTCTTTTAGAAACCGATAACAATTTAATTATTCCATTTAATACTATAATTAAATTTCTAATCACATCAGCTGATGTTATTCACTCATGAACCATTCCATCACTAGGAATAAAAATGGATGCTATTCCAGGGCGACTTAATCAGACATTCTCAATTGCTAAACGTCCTGGGCTATTTTTTGGACAATGCTCTGAAATTTGTGGTACTAACCATAGATTTATACCTATTTCCCTAGAAGTTTCCTCTGTTAAGAATTTTTTAAATTTTATTAAAATTATGATATTCCACCCTTTTCATTTAGTAGAAAAAAGTCCTTGACCCTTAACTAGGTCTATTTCAGCTTTTTCATTAACCTTGGGATTTGTTAACTATTTTAATAATAATAATATTTTATTAGTACTTATTGCCATAATGGTGTTATTTCTTTCATCTTTTCAGTGATGACGAGATGTGTCTCGAGAGGCTTCTTTTCAAGGATTTCATACAAAGTATGTATTAGAAGGCTTAAAATTAGGAATACTTTTGTTTATTTTATCCGAAGTTTTTTTTTTCATTTCCTTTTTTTGAGCATTTTTTCATAGAAGTCTTTCTCCTAATATTGAAATTGGAAGACAATGACCCCCTCAAAATATTATTCCTTTTAACCCTTTCGAAATTCCATTATTGAATTCTACTATCTTAATTTCATCAGGTATTTCAGTAACTTGAGCCCACCATGCTATTATAAATGGTGACTATTTTTCTTCTTTAATATCTTTAAAGATTACTATTATATTAGGTGCTATGTTTACAATATTTCAAGTTTTTGAATACTATCAAGCTCAATTTTCAATTACCGATAGAGTGTTTGGCTCCACTTTTTTTTTAACTACAGGATTTCATGGTATTCATGTAATTATCGGTTCCTTATTTTTATTAGTTTCTTATTTTCGAATTAAAAATAGTCTGATTTCAAAAAGCCATTTTTTTGGATTTGAAGCTTCAGCTTGATATTGACATTTTGTTGATGTAGTTTGACTATTTTTATTTACTTTTATGTATTGATGAGTTTTT---ATGCTAAAAATTTTAAACCCCATAATTAATCTTCCTTCTCCCTCAAGAATTTCATACATATGAAATTTTGGATCATTATTAGGAATTTGCTTAATAATTCAAATCCTTTCAGGATTCTTTTTAGCTATAAATTTTTCAAGAGATGTCTCTACAGCCTTTATAATAATCTCCCATATTCAACGAGATGTAAATTATGGATGATTAATTCGCTCTATTCATGCTAATGGTGCATCTCTTTTTTTCATTTTTATTTACATCCATATTGGGCGAGGAATTTATTATTCATCATTTTTTTTTAAAAAAGTATGACTTTCAGGACTTGTAATTATTTTTATTCTTATAGCAACAGCATTTTTAGGCTATATTCTACCATGAGGACAAATATCATTCTGAGGAGCCACTGTTATTACAAATCTTATTTCAGCTGTTCCATATTTTGGACATTCAATTACTTATTGAATCTGAGGGGGGTTTTCTGTGGACAATAATACATTAATTCGATTTTTTTCTCTCCATTTTATTCTTCCTTTCATTCTTTTAGTAATATCAATAATTCATATTTTATTAATCCACGAGAAAGGCTCCTCTAATCCACTTGGAATTTCAATAAATGTAGATAAAATTCCATTCCATCCATATTTTACAATTAAAGATCTCTTAGGAATTATATTAATTGTTATTCCATTTTCCTTATTTATTCTGTTATTTCCTTACAGAATAATAGACGCAGAAAATTTCAATATAGCTAACCCTATAATTACACCACCCCATATTCAACCAGAATGATACTTTCTTTTTGCTTATGCAATTTTACGTTCAATTCCTAATAAGTTAGGGGGAGTATTAGCATTATTAATATCAATTATTATTATCCTATTTTTGTCTTTTTTTATAAAAAATAAAATTTCTTCTTTTTATTTTTCCCTGGCTAAAAAATTAACTTTTTGAACTTTAGTGAACACTTTTTTCATTTTGACCTTTTTGGGGGCTATACCAATTGAATACCCTTATGATATTTTAAGAAAAATCATTACTTTTATTTATTTCTTAATTTTTATTATATTTCCATTAATTATTTTAAATTTATTGATCTTTGTAATTACTCTTCTTATAGCCTTATTAAGAATTGCCTTCTTTACTTTACTTGAACGTAAAATCATAGGATATTGCCAAATTCGTAAAGGTCCCAATAAATCTGGATTTCAAGGCCTTCTTCAACCATTCAGAGATGCAATTAAGTTATTTAGAAATGAAATAAATTTTATATTTTACTTAAATGTAATTCTTTATTTAGTTTCTCCTATTTTAAGAATTTTTATAATGTTAATACTTTGGACAATTTTTTATTTTAAAAGCAATTTATTAAACATAAATTTATCTTTAATTTTTTTTTTATGTATTTCAAGAATAAGAAGTTATTCGATTTTGTTTGGAGGTTGATCATCAAACTCTAAATATTCTTTAATTGGGGCATATCGAGGTTTTGCACAAATTATTTCCTACGAAGTTAGAATAGCTATAATTTTAATCAGATTTTCCTTATTAGTTGAAAGATACTCGTTCAATAAATTTTTATTAATTCAAGAAAATTTTAGAGTTTTTATTAGTTTTCCAATTATTGGAATAATCTGACTAATTGTTCTAATAGCAGAAACTAATCGAACTCCTTTTGATTTAGCTGAAGGAGAGTCTGAATTAGTTTCTGGATTTAATATTGAATACGGTTCATGACTTTTTGCTATTATCTTTATATCAGAATATGGAATAATTATTTTAGTTAGTTTAATTACAAATTATATATTATTTGGATTTTATTATACAAATAATTTTACATTATTTTTAATAATTATATTTATTTTAATTCGAAGAACATTCGTGCGGTATCGGTATGATAATTTAATAATAATAGCATGAAAAACTATTTTACCTGTGGTCATTTTTTTTTTTTTCAGAATAATATTTTTGATAGTTTTCATTTTGAACAGTTTTTGCATCAATTTTTGGAATTTATTTAAAAATGTTATAAAATGATTAATTGTGATAACTATTTTAATTTCTTTATCTTCAAACTCCTGATTTATTTTGTGATTAATAATAGAAATAAATTTATTAATTTTTATTTCAATTTTAAACAAAAAAAAATAAACAATTCAAATTTAATAGTTTCATATTTTGTTATTCAATCTTTTTCCTCTACTATTTTTTTTTGGGGGTCATTAAATTTTCTCATTTTCCAAATATTTTTATTTAAAATAATTATAAATATTTCTATACTTATTAAACTAGCCGTTGTTCCATTTCATTTCTGGCTTACTTCCTTAAGAGAAATAATTGATTTCTCCTCATTATGGGTAATTTTAACAATACAAAAAATAATCCCCCTAATCGTCCTTTATACATATAATGTAGAAATTATTATTATATTTGCTGCTATTTCATCAATCATTGGTTCAATCCTAGCATTAAATTCAAAAACCATTAAAAAAATTTTAATCTTCTCTTCGATTTCTCATCAAGGATGAATAATTAGCTTAATTCTAATGAAAAGGAATTTTTGATTAACTTATTTACTTATTTACTCAACATTAATTTTTAAAATTTCTTCAAGTTTAACAAAGGTTAATTTTATTAACATAACCAGTTTATTTTTTATTAACAATAAATACCCTGGAAAAATTTCAATTATTAGAATAATATTGTCATTGGGGGGTATACCCCCCTTTCTAGGATTTTTTATCAAACTAATATCCATTATTATTCTTATTAATAATTTTAATATTATTATTATTATTTTAATTATGTCATCAATAATTAATATTTATTTTTATCTGCGCATCTTTACTCCACTTCTTTTTTTAAATTATTTTAGTTTTAAAAATTTCAAAAGTAATTACTCTGTAAAAAATTTTATTTTAACCATAAATGTTATTTTTTCCATCTTTTTATTAAATGTTATTATA--ATTTTTTTATATTTCATTATTTTTTTAATTTTATTGCTAATTTTTGTATATTTAATTATAAATTTTAAGAATTTAAAAATAAAAGAAAAATTATCCCCATTTGAATGTGGCTTTGATCCCTTTTCTTTATCTCGTGTCCCTTTTTCATTGAAATTTTTTTTTTTAGGAATTGTTTTTTTAGTATTTGATGTTGAAATTATTGTTATTTTACCTTTTCCTTTTTTGTTAATTAATAAAAGATTTTCTTTAATATTTTCATTTATTATAATTAATTTAGTAATTTTGTTAGGCTTTCTGTACGAATGAAAAAGAGGGATAATTGAATGAATAAAAATGGTAATAATTTCATTATTTGTTTATTTAATGGGAATTCTGGCATTATTAATTAATCGATTTCATTTAATTATAGTTTTGATAAGAATTGAATTTATATACATATCTTTAACTGTGTTAATAATAATTTTATTTTCTTTATTGAATGTTTTAAACATTTTTTTATTTTTAGTAAGGCTGGTTTGTGAAGCCGCTTTGGGGTTAAGATTATTAGTATTATTAAATTTTTATTATGGAAATGAAATGTTAAATGCTATAAATTTAATTAAAATGTTAAGGGTAATTTTTATTAGGTTTTGGATTATATGTGTATCATTTTTTTTCAAAACTCTCGAAATTATAGTTATAATTTTATTTTTAATAATAACATTTTTGTGTATATGACTCATATAAATGTGATGGAAATTATGGAAAATTTTAGACTGGATATATTAAGAAATCTTATAATCTCATTGACAATTTGAATTTCTTTTTTAATAGTCCTTGCAAGATTAATAGGGTATCTCTGAACAAAATATTTTTATTTTACATTATACTAATAATATTTCTATTGTTAGTATGTTTCTCCGTTTCAAATTTATTAGCTTTTTATTTTTTTTTTGAGTCAGTGTTATTCCCTATTGTAATATTAATTTTTGGATGAGGTAACCAGCCTGAACGTTTACAAGCTGGCTTTTATATGTTAATATACACCATTTTTGGATCTTTCCCTATATTTGTTGTAATTATTTTTTATAATTATTCATTAATATATTTATATATAAATTGAATTGAATAAATATAGGTTTATTTTTATATTTTTAATACTGGGATTTTTAGTGAAAATCCCAATATTTTTTTTTCATCTTTGACTTCCAAAAGCACATGTTGAAGCGCCAATTTCCGGTTCTATAATTTTAGCTGGTATTCTTCTTAAGTTAGGAGTTTATGGAATTTTTCGTTTCAAGAAAATAATAATTGTAGAATTAGTCAAAACCGGAGAGGTTTTGACAACTATTTCAATTTGAGGTGGAGTAATAATTAGCCTTTTTTGTATATATCAAATTGACATTAAGGCTTTAATTGCCTATTCTTCGGTCTGTCATATAGGAGTAATTTTAGGGGGGATAATCAACTTTTCTATCTTCAGAAGCTGAGGTTCTCTTCTTTTAATAATTGGACATGGGCTATGCAGCTCAGGTTTGTTTTGTTTAGCAAATGTAATTTATGAGCGAGTTTTTACTCGTAATATAGTTATATTTAAAGGACTAAAGATATTTTTTCCTTCGTTAACATTGTGATGGTTTTTATTTAGAATTACTAATATGTCCGCTCCTTTGACAATAAATCTTTTTGGGGAATTTTTTTTAAGCTTAAGAATTTTAAAGTTTAGAATTTTCTATTTTCTTCCAATTATATTAATTATTTTCTTAAGTGCCTGTTATTCTATTTACATGTACAGATACATCAACCATGGCTATGGTTGAACTTTTTGATCACTTAAGCCAATTTTAAGACGAGAGTACTTAACTGTGTTTCTTCATGCTTTTCCCATATTTATGTGATTTTTAAAGGTTTCAATATTTTGCAAGTGAATTATTTATATAAATTGAAGAATTTTACTTGCAATTATAAGACTGTTATTTGGGTTTATGTTTATAATAAGTTTTTATTTAAATAATATTACAGTAATTGAGTATATTATAATTTCTATTAATAGTTTAGATTTAAAATTTTATTTTTTATTTGATTGAGTAAGAAGAATATTCAGTATAGTGGTTTTAATTATTTCAAGAATAGTAGTTATATACAGAAATTCATATATAAATACTGATAAAAATAAAAATTCATTTTGTATAATCGTCTTATTGTTTGTATTTTCAATAATTTTGCTCATTATAATACCTAACATATTCACAATTATTTTGGGGTGAGATGGATTGGGATTAGTTTCTTATTGTTTAGTAATTTATTATCAAAGAATTAATTCCTACAATTCTGGGATAATGACTATTATTAGAAATCGTATTGGTGATGTAATAATTATTTTAAGAATAATCTTTTTTGTGAGATTTGGATCATTTGATTTCTTAAGTTTTAACAAAGTTGAACTAATTTGTGGAATCTTAATTTTAGTAGCAGGGCTAACTAAAAGAGCTCAAATTCCTTTTTCAGCTTGATTACCAGCTGCAATAGCAGCTCCAACTCCTGTTTCTTCTTTAGTTCATTCTTCAACTTTGGTGACCGCGGGAGTGTATATTTTAATACGATTTAGATACTTATTTGAAGTAAAAATTTTTTCTACAATTTTAATTAAAGTTTCCGTAATTACAATATTAATAGCAGGATTGAATGCCTTTTTTGAAATGGATTTTAAAAAGGTTATTGCTTTTTCAACTTTGAGTCAATTGTCAATAATAATAATTATTTTATCATTGGGTAAAATAGAATTATCTTTCTTTCATTTATTAATACATGCCATATTTAAATCAATGTTATTTTTATGTGCTGGTTTTGCAATTCACTCTTTTTATGGAGTTCAAGATATCCGAATATTAGGTAATTTTTTTAAGTTTAGACCTGTTATTTCAAGTTGTATAATGATTTCTTTTTTATCGTTAATGGGATTCCCATTTATTGGAGGATTTTACTCTAAAGATTTAATTGTAGAATTTTTTTTTTTTAAAGTTAATAATATCTTGTTAATTATTTTATTTATTTTAGGTGTAATATTTACTCTACTTTATTGTATACGTCTAATTTATGAACTTTTATTGAAAGGAATTTTGAGAATAAGAATTTATTCAAGTTCTTTTAGCTATTATATAGTATTACCAATTTTAATATTATGTTTTTTAGTACTAATTTCTGGAAATTTGTTATTTTGATTTTCTAACCCAAATTTAAGTTTGATTTTTATCAGTAAGTTTCCAAAACTGTTTATATTAGTTTTTATATTGATATTGCTAATAGTATTTAAAATT--TTAAATAAAAATTTTTTGAATTTATTAGCAAATTTGGATTTTTTTTATAAAATTTGATTTTTAAGTAGTCTTACAAGATACGTAATGTTAGTAGGAAGAAAACCAATTTTGAAAAGCAGAATTTCAGACTGAACATGAATAGAAAATTTAGGCCCCAAAATAATTAATAATAGAATGGAAAACATATTTAATTTAAATTTTTGAGTTGAGAAACAAAATTTAAGTAAAATTCTTTTAGTTATTATAACAACAATTATAATTATTTTATTAAATTATTTTTAATAATTTCAATCGTTCTTATTTCAATAAGACATCCAATAATAATATTAATTGCAGTAATTTTATTAACTTTATTTATTTCATTGTTATTTTATACAATCACTGAAAATTCTCTTTTTCCTCTAATTATAATCTTAATAATTTTAGGAGGAATATTAATTATTTTTATATATATTATTAGTTTATGTCCTAATAAAAAAATAAATTTTAATTATAAAATCTCTTGTCGGT---TTTGCTTTTTATTTTTAAATTTAAATTTATATTTATAAAAATTCTTAATCAGAATTTAATTAAAATTTATTTTTTTACATTTGTTAACATATTAATTTTGTTAATACTTTACCTACTTATTACTTTATCTGTAATCCTTAAAAACTTAAATTGAATTTCATCACCAATAAAAAGTAATTTTAA-----TTTTACTGAGAGGGTTTTGTACCTTTTGCATAAGGGAATTTTTAAAAAAAATAAAATTTTATTTTTCTCGAACTAAATTGGTCAAAGCCTATTATTG--AAATAAATAGAAGTGAAATTCTTGTCAAAATTTAAGCTAGCTAGTTAAAAAAACAGATGAAATTTTTAGGGATAAGCTTAGAAA--TTAAAATAAAGTTGACA---AATAGGGATTAAAATTATCCTTTTAATTTTTATAAATAATTTATAATA--AATTTTT-AAAAATGAAATTATTAGTATAAAAAATAAATTTAAGAATTAGGCAATTTTTCTGACTGTTTAATAAAAACAATTCATTTAGTAAAATGAAAATCCTGCTCAATGAATTTAAATTGCTGTAGTATTTTGACTATACAAAGGTATTGAAATAAGACTTTAATTGAGTGCTAAGAGAATGGAATTACAGAAAAAAGCTTTTTTAAATTTAATTAAAGTTATTTTTATTTGTGAAGAAACAATAATTAAAATTAAGGACAAGAAGACCCTATGAATTTTTTAATTGGGGCGATTAATTAATATTTTGAACTTTTTTAATAGCGGTAAATTG-TAAAAATACTCTAGGGATAACAGCGTAATAATTTTAGATAGTTCATATTGACAAAATAGTTTGCGACCTCGATGTTGGATTAGGATGTTTTTTTGGCGAAGAAGTTAAAAAAAAAAGTTTGTTCAACTTTTAAATTCCTACATGATCTGAGTTTAGACCGATGAGAATCAGGTTGGTTTCTATCTTAATTGAATTGAAATTAGTACGAAAGGAATTTTTTCATGAATTAAATT-TAGCTAATTTTGTGCCAGCAGCAGCGGTTAGACAAAAAAAAGGTGAAATTTTTATAAACTAGGATTAGATACCCTATTAAGTAAATAATATTTATGAAAACAAAAAATCATGGCGGTATCTTAAGCTTTTCAGAGGAATTTGCTCTTTAATGGATAAAACACCCAAATCTTACTAAAATTGGTTA-AGACAGTTTGTATACCACTATAAGTAATTATTAATTATAAAAGTTAAGTCAAGGTGCAGCATAAATTTTAGGATGAAGTGAATTACAATGCTTTTTAGGGATTTGAAAGTAAAAAATGATTATTTGAATTAAGCTCTGAGATATGTACATATCGCCCGTCGCTAAAAGATAAGTCGTAACAAAGTTAAAATACTGGAAAGTGAGAAAAGTATTTTATAAAATCTAATTTGCAGTTAGAATTTAAACTGCAAATTTAAAATAACAAAAGAATGTCATTCTTTAATTACATATTTAAATAGTGTATTCCAACACTTAACATTTTCATTGTTAACTTTTATAGTTTATAAAACGTTACAGTTTAATTAGTATAGTACAATTAATTTCCAATTAATAAGAAAAATTAGACGTTTAATTAGTTTACAAAATTATAAATTGTGGATTTATAGAAGCATTAGACAAGTAAAATGCCTGAC-AAAGGATTATCTTGATAGGATAAATAACGTATACTTTTACTACATTGAATGGCTGAAGTAAGCAATGGTCTCTTAAACCAAACTATAGTACTTTCAATGGAATAAAGTAAGCTAAAAAAGCTAGTGGGTTCATACCCCATTAATAGAAGCCAAACAATAGGCTATTCACTGTTAATGTTCCTATTAACAGAAAATAATATAT-AGTATATAAATTTTGGAGATTTAAAATAAAGCGATAAATTGCGTTCAGTTTCGGCCTGAATAATAAAATATTGGTTTTGTAAATCAATCCTTTTAACGATGTTTCATTTACGATGTTACCATTTTTAAGATTTTAAGTTAAAAAAACTATTTGCCTTCAAAGTAAATTATAAATCTTGGTAAAATGACTGATTTAGGTGATAAATTGTAAATTTATTTACGGATTGTCCTTTTACTA
Amblyomma_elaphense_NC_017758           ATGGTAAATAATCTATTTTCCATTTTTGATCCATCAACAACTCAAAATTTTAATTTAAATTGATTAACCTTAATTATAATTTGACCTTTTATTCCAAATACCTTCTGATTTTCATCTTCTCTTTTAGTAATTTCTTGAAAAAAACTTTTAAAAAAATTTTTTCAAGAAATTACTAATAGTTTAAAAGTTAAAAAACATAAGTTTATTATTATAATTTATTTAATTTTCATAATAATTGTTATTTCTAATTTGATTGGATTATTACCTTATATATTTACTAATACTAGTCATTTAGTATTTTGCATATTCTTAGCTTTTCCTTTTTGATTTGCTTTGATGTTTTTTGGAATTTTAAATAAAATTAATAAAATAATAATTTATTTTGTTCCTAAGGGTAGACCTATTTTTCTTAGTTTTTTTATAGTAATTATTGAATCAATTAGAAATTTTATTCGTCCGATTACTTTATCTATTCGATTAATAGCTAATATAGTTAGTGGTCATTTATTAATTCATTTATTGTCTTCGTTATTAAATTTA---AATGTTTTTTCAAAAATAATATTTCCTATTTTTTTGTTTCTTATAATTTTAGAAATAATAGTAGCTGTTATTCAAGGAATTGTATTTATTATTTTAATTACTCTTTTTCTTAATGAAATTATTCCACAATTTTTCCCTATAAATTGAATCTTAATTTCACTTTCAATAATAATAATTTTTATTATTTTAAATATTTTTTTTTTTTATTTTATATTTCATATAAATTCTCATATTTCTTTTTTAAC-AAATATAAAAATATTTTCTTTAAATGG---TTACCGCGATGAATATTTTCTACTAATCATAAAGACATTGGTACAATATATTTAATTTTTGGGAGATGAGCAGGAATAATCGGTTTATCAATAAGAATTCTAATTCGAATAGAATTAAGACAGCCTGGTAGCATAATTAATAATGATCAAGTATATAATACAATTGTAACATCTCATGCCTTCATTATAATTTTTTTTATGGTCATACCAATTATAATTGGAGGCTTTGGTAATTGATTAATTCCGATTATATTAGGAGCTCCAGATATAGCATTTCCTCGTATAAATAATATAAGTTTTTGATTATTACCTCCTTCTTTATTCTTATTAATAAATTCATCATTAGTAGAAAGAGGAGCAGGAACAGGATGAACAATTTATCCACCATTATCCTCTAATATTTCACACTACGGACCTTCAGTAGATATAGTAATTTTCTCTCTTCATTTAGCTGGTGTATCTTCGATTCTTGGTTCAATTAATTTTATTACTACAATTTTTAATATACGAATATTAGGAATAACTATAGAACGAATACCTTTATTTGTTTGATCAGTTCTAATTACCACTATTTTACTTCTTTTATCCTTACCTGTTCTTGCTGGTGCAATTACAATATTATTAACCGATCGAAATTTCAATACCTCGTTCTTTGATCCATCAGGAGGTGGAGATCCTATTTTATATCAACATTTATTTTGATTTTTTGGTCATCCAGAAGTATACATTTTAATTTTACCTGGGTTTGGAATAATTTCTCAAATTATTTGCTTTTATACCGGAAAAAAAGAACCATTTGGAAATATAGGCATAATCTATGCAATATCAGCAATTGGTTTATTAGGTTTTATTGTATGAGCACATCATATATTTACAGTTGGAATAGATGTAGATACACGAGCATATTTTACTTCAGCTACTATAGTTATTGCAGTACCAACTGGTATTAAAATTTTCAGATGATTAGCAACTCTTTATGGTTCAAAAATTAAATTTAATAGTCAAATTCTTTGAAGAATAGGTTTTGTATTTTTATTCACAATAGGAGGATTAACTGGAATTATATTAGCTAATTCTTCAATTGATATTATTCTTCACGATACTTATTATGTAGTAGCTCATTTCCATTATGTATTATCAATAGGAGCAGTATTTGCAATTATAAGAGCAATAATTCATTGATTTCCAATATTTTTTGGCTTAAGATTTAATTCAATTTTAACAAAAACACAATTTTTTATTACCTTCATTGGAGTAAACTTAACTTTCTTTCCCCAACATTTTTTAGGTTTAAGAGGAATACCTCGACGATATTCAGACTACCCAGATTTTTTTATAAAATGAAATTTCATATCATCAATAGGATCAATTATCTCTTTATTGGGTGTAATTTTTATAATTATTATTATTTGACAAGCAATTTTAAATAAAAAAACATTACTATCTTCTCAATTTTCCAATTCCTCTATAGAATGAATATTAAATATTCCTCCTTCAGATCATACTTTTAATCAAAATAATATAATTATTAAAATGCCAATTTGATCTACAATTTCATTTCCAGATAGAAATTCCCCTATTATAGAACAAATAATATTTTTTCATGATCATTCAATACTAATTATTACTATAATTACTATCATTACTTTTTACATAATTATTAACATTTCAATTAATAATTTAACTTCTCGATTTATAATAGAAAGACAAGAAATTGAAATTATTTGAACCATCATTCCTGCAATTACATTAATTTTCATTGCAATACCATCTTTACATTTATTATATTTAACCGATGAATTATTCATTTCACAAATCAGAATTAAAATTTTAGGTCATCAATGATATTGATCATATGAATATTCAGAATTTAATAAAGAATTCGATTCATTTATAATTCCAGAAGAAGAAATATTAATAAATTCATTCCGGCTCATTGATACAGACAATAAAATTTTTATTCCTTTTAAAACAGGCATTAAATTTTTAATTTCATCAGCAGATGTAATTCACTCATGAACAATTCCTTCTCTTGGGATTAAAATAGATGCAATCCCAGGACGTCTCAATCAATGTTTTTCAATATCTAACCGCCCCGGTTTATTTTTTGGACAATGTTCAGAAATTTGTGGAGCCAATCATAGTTTCATACCAATTTCAATAGAAATTATATCAACTAAAAATTTCATTAAATGTATAAATTCAATGATATATCATCCTTTCCATATAGTAGAAAAAAGCCCTTGACCTTTAACAAGGTCTATATCAGCTTTTTGTATAATTATAGGTATTTTAAGTTATTTAAACAATAAAGGAAATAATTTATTAATAATATCAGTAATTTGTTTAATCATATCAGCTTATCAATGATGACGAGATATTTCTCGTGAAGCTTCTTTTCAAGGTTATCATACAAAATTAGTTTTAATTGGATTAAAAATTGGAATATTATTATTTATTTTATCTGAGATTTTTTTTTTTCTT---TTTTTTGAGCTTTTTTTTCATATAAGTCTTTCTCCTAGGATTGAAATTGGTTCGATTTGACCACCAAAAAATATTATACCTTTTAATCCTTTTGAAATTCCATTATTTAATTCTATAATCTTAATTTCTTCAGGAATTTCTGTAACTTGATCTCATTATTCTATTATAAATAAAAATTATTATATGGTTTTATTTTCATTAAAGATTACTATTTTTTTAGGTTTAATATTTACAATTTTTCAGCTTTGAGAATATTTTCAAGCATTATTTAGGATTTCTGATAGAATTTTTGGTTCAACTTTTTTTTTAACTACTGGCTTTCATGGAATTCATGTAATTATTGGCACAATATTTTTATTTATTTCAGATTTTCGAATTAATAATAATTTAATTTCATCTGAACATTTTTTTGGCTTTGAAGCATCTATTTGATACTGACATTTTGTAGATGTTATTTGATTATTTTTATTTACTTTTATATATTGATGAATTTATATGATAATTAAATTAATCAATTCAATAAAAAATTTACCTACTCCATCAAATCTATCACTTTTTTGAAATATAGGATCTTTATTAGGAATTTGCTTAATTATTCAAATTTTAAGTGGTTTACTTTTAGCTATAAATTTCTCTAGAGATGTATTAACATCTTTTATAATAGTATCTTATATTCAACGGGATGTTAATTATGGATGATTAATTCGATTAATTCATTCTAATGGAGCCTCATTTTTCTTTTTCTTTATTTATATTCATATGGCTCGAGGAATTTATTATTCCTCTTTTTTTTTTTTAAAAGTGTGAATATCTGGAATTATAATGCTTCTTATATTAATAATAACAGCATTTTTAGGTTACATTTTACCTTGAGGTCAAATATCATTTTGAGGTGCTACAGTAATTACTAATTTAATTTCTGCTATTCCTTATTTAGGAAAAATAATTTTATATTGAATTTGAGGGGGATTTTCAGTTGATAATAGAACTTTAATTCGTTTCTTTTCTTTACATTTTATTTTTCCTTTTATACTATTAATTATAATAATAATTCATATTATTTTAATCCATGAAAAAGGATCTTCTAATCCTTTGGGTATTTCTATTAATATTGATAAAATTCCTTTTCATCCATATTTTACAATTAAAGATTTTATAGGTTTTTTTTTTTTCTTCTTTATTTTTATAATTATTATCATACAATTTCCCTATAATCTAATAGACGCAGAAAATTTCAACATAGCTAATCCTATAACAACACCTGTACATATTCAACCAGAATGATATTTTTTATTTGCTTATGCAATTTTACGATCTGTACCTAATAAATTAGGAGGAGTTTTCTCTTTAATTTTATCTATTTTAATTATATTATCTTTCCCCTTCACAATAAGAAATAAATTCTCTTCCTTTTATTTTAATTTTAAAAAAAAAATAATTTTTTGATTTTTTGTTAATATATTTTTAATTTTAACTTATTTAGGGATAATACCTATTGAATATCCATTTATTTTTATAAGACAATTTTCAGCTTTCTTTTATTTTACTTTTTTTATCATTTTACCTTTAATTATTTTAAATTTTATGATTTTCTTTTTAATTTTAATTTCAATTTTAATTAGAATTGCCTTTTTTACTTTATTAGAACGAAAAATTTTAGGGTATATTCATATTCGCAAAGGGCCAAATAAAGTAGGTTTTATAGGAATATTTCAACCAATAAGAGATGCAATTAAATTATTTACAAAGGAAATAAACTATATGTATTATATAAATATGATCATTTATATCATTTCTCCCATCATAAGAATTATAATAATGATATTATTATGAATAATATTTTATTTAAAAAGAAAAATAATTTTTTTGGAAATAAGATTTATTTTTTTCTTATGTATTTCAAGAATAAGAGCTTATTCAATTTTATTAAGTGGATGATCATCAAATTCCAAATATTCCTTAATTGGAAGATATCGAGGTTTTGCTCAAATCATTTCATATGAAGTAAGAATAGCAATACTAATAATAAGATTATGTTTCTTTCCTCAAAGATTTAATATTAAAATATTATTAATATTTCAAGAGAATTTTATAATTATTTATGGATTTTTTTTCACTTTATTAATTTGAATATTTATTTGTTTAGCAGAAACAAACCGAACTCCATTTGATTTAGCTGAAAGAGAATCAGAATTAGTATCAGGTTTTAATATTGAATATGGATCATGATTATTTGCTATTATTTTTATTGCAGAATACGGAAGAATTATATTTTTAAGACTTTTTTCAAATTATTTATTTATAGGATTTTCTAAAATTATAACAAT-ACTTTAATTTTAATGTTATTATTTATTATTGTTCGAGGAACTTTTATACGTTTTCGATATGATAAATTAATAATTATAGCATGAAAAATAATTTTACCTAGAAGTATTATTACTTTTTTTTTAATTTTTTTGCTAACATCTTTATACACAAATCTTTTTTGTATCAATTTTTGGAATTTTTTTAAATTATTTATATTATGAATATTAATAATTACTATTATTATTTCAATATCTTCTAAATTTTGATTTCTTTATTGATTAATAATAGAAATAAATTTAATAATATTTATTCCCATTTTAAATAAAAAAAAATTTATTCGTGTAATTCAATAATATCATATTTTATTATTCAAAGAATTTCTTCTTCTATTTTTTTTTTTGGATCAATTATATGATTTTGTCAAAACCTCTTTTTTTTTAAAAACTTAATTATTATTTCTATTTTAATTAAACTTGCAATATTTCCATTTCATTCATGATTATTAATAATTAGAGAAACTCTCAATTTCTTTTCTTTAAGATTAATATTAACTATACAAAAAATAATCCCCCTTTTATTTTTATCAAAAATTTCTGAAAAATTATTAATTATTATGGCTATTATATCCTCAACTTTTGGGTCCATTTTAATAATCAATTTAAAATTAACTCGAAAAATTTTAATTTCTTCTTCTATTTCTCATTTAGGATGAATTTCAATTTTAATTAGATTTAAATCTAAATTTTGATTTATTTATATAATTATATATTCATATATTATTATTAAGCTTTTCCATAATTTCAATAAAAATAAAATTTATTCAATAAATAATATTTTAAATAAAAATTATTCTAATAATGAAATAATTAATTATTTTTGTATAATATTATCATTAGGAGGAATCCCCCCATTTTTAGGCTTTTTCATAAAATTATTTTCGATAATTATTATTTTAAAATATTCTTTTTATATTATAATTATTTTGATTATATCTTCTTTATTAAATATTTTTATTTATATTCGAATAATTATACCTTTTTTAATCTTTAAGAAAAACTTAATAAAAAAAATGATTTCACCTAAAAATTTCTGAAAAATTATTTTTAATTTAAATTTATTTTTTTTAATTTTCGTCTTAAATTTTAGAATATTTTAAGAAAAATTTTAATAATAACAATATTAATTTTAATATTTTTGTTTTTTTTTTTTATAAAATTTAAAAATATTTTATCTAAACATAAATTTTCTCCTTTTGAATGTGGTTTAGATCCTTTTTCGTCTTCCCGAGTTCCTTTTTCATTAAAATTTTTTATTATTGGTATTATCTTTTTAGTGTTTGATATTGAAATTATTTTAATTATCCCTTTTCCAATTTTAGTTTTAAATAAAAATTTCTCAATTTTTTTTTCTTTTTTTTTAATTAATTTATTAATATTATTAGGTTTAATTTATGAATGAAAAATAGGAATAATTGATTGATTAAAAATGTTAATGATTATTTCATTATTATATTTAATAGGTTTATTTTCTTTAATTTTTAATCGATTTCATATTTTAATATTGCTAATAAGAATGGAATTTATTTATTTATCTTTATTAATAATTCTAATTTTGATG------AGATTGACAATTATTAATTTTTTAATATTTTTAGTAATAATTGTTTGTGAAAGGGCATTAGGTTTAAGATTATTAATTATAATAAGATACTTTTATGGAAATGAAATAATTAATTCCATAAATATAATTAAAATGTTAAAATTTATTATAATTTCTTTTTTAATTTTATGTTCTTTTTTTTTATTAAATAATTTTCAAATTATTATTATATTATTATTTTTATTTATTATAAGCATAAT---TTTATTTTAGGCTCAAGAGAAATTAATAGATTTTTTTTTTATTTAGATTTAATAAGAAATATAATAATTAGTTTAACAATTTGAATTTCAATTTTAATGATAATTTCTAGAATAATAAT---TTTATAAATAAAAGTTTTATTTTTTATATTTTATTAATAATATTTATATTAATCAATTGTTTTTCAATTATGAATTTATTGTATTTTTATTTTTTTTTTGAGTGTACTTTATTTCCAATAATCATAATAATTTTTGGTTGAGGAAACCAACCTGAGCGATTTCAAGCAGCTATTTATTTATTTATTTATACATTATTAGGATCAATTCCTTTATTAATAATGATAATAATTTATAAAATCTCATTATCATATATATATATAGAATGATTTTTTTAAAATTAGGTATAAATTTATTTTAATGCTTATTGGTTTTTTAGTAAAAATTCCAATATTCTTATTTCATCTTTGATTACCCAAAGCTCATGTTGAAGCACCAATTTCAGGATCTATGATATTAGCTGCAATTTTATTAAAGTTAGGTATTTATGGAATTTTTCGGTTTAAAAGTTTTTTGATTGTTGATTTATTGTTATTTAATTGATTATTGATAATTGTATCAATTTGTGGAAGAATAATTGTTAGAATTTTATGTATATTTCAAGTTGATTTAAAATCCTTAATTGCTTATTCTTCTGTATGTCATATAGGAATTGTTTTAACAGGTACTTTAACTATATTCAACTATAGTTGTTATGGAATTTTATTATTAATAATTGGTCATGGTCTTTGTAGGTCTGGATTATTTTGTTTAGCTAATTTATTATATGAACGATTTTATACTCGTAGAATAATTTTAGTTAAAGGATCAATAAAATTTTTTCCATCTTTAACGTTAATATGATTTATTTTAAGAGCAGTTAATATATCAGCACCTTTATCAATAAATTTAATAGGTGAAATTTTAATTATAATAAGAATTTTAAAGTATAGAATATTTTTTGCCTTTCCAATTATATTAATTATTTTTATAAGAGCTTGTTATTCAATTTATATATATAGTTATGTTAATCATGGATTAGGATGAATTGTATGAAGAATAAATTTTATTCGAGTTCGAGAATATTATTTAATTTTTCTTCATATTATACCAATTTTTATATGAATTTTAAAAATGAATTTTTTTATTGAATGATTAATTTTTTTAATATGAGGTTCTTTTTTCTTTTCTTTAAGAGTTTTATTCTTTTGAATATTTATAATTTGTTTTTATAAATTAAATCTTTTAGTAATTGAGTATTTATTAGGAAATATTGGATTAATTGAATTAAAAATTTATTTTTTGTTAGATTGAATTAGAAATTTATTTATTAGAGTTGTTTTAATAATTTCTAGAATAGTTATTGTGTATAGAAATGGTTATATAAAATTAGATAAAAGTAAGCAATGTTTTTGTTATATCATTGTATTATTTGTTTTATCAATAGTATTATTAATTTCTATACCTAATATAATTATAATAATTTTAGGTTGAGATGGTTTAGGCTTAGTTTCTTATTGTCTAGTTATTTATTATCAAAGAACAAATTCTTTTAATTCAGGGATAATTACAATTATTAGAAATCGAGTAGGTGATGTAATAATTATTTTATCAATTATTTTTTTTTTAAATTTTGGCTCTTTTGATGTGTTAACCGAAAATTGAATAGAAATAATTTGTGGAAATTTTATTTTATTAGCTGCTTTAACTAAAAGAGCTCAAATCCCCTTTTCTGCTTGATTGCCAGCTGCAATAGCAGCCCCAACACCAGTTTCCTCTTTAGTTCATTCATCAACTTTAGTGACTGCTGGAGTTTATATTTTAATTCGCTTAAACTTTTTATTTAATATTCAAGAATATTCTAATTTTTTAATAAAAATCTCATTATTAACATTAATTATATCAGGAATTAATGCTTTTTTTGAAATGGATTTTAAGAAGATTATTGCTTTTTCTACATTAAGTCAATTATCAATAATGATACTTATTTTAAGAATAAACTTTAAAGAATTAGCATTTTTACATTTAGTAATTCATGCAATTTTTAAATCAATATTATTTTTATGTTCAGGTTTAATAATTCATTTAATAAATGGAAATCAAGATATCCGTATATTGAGAAATATTGCTTATTGTAATCCACATGTTAATAGATGTATGATAATTTCAATTTTTTCTTTGATAGGATTTCCTTTTATTGGAGGATTTTTTTCAAAAGATTTAATAGTAGAATTTTTTTTTTTTAAATCGATAAATATTATTATTTTAATAATATTTATTATTGGATTAATTATAACATATTTATACTCTTTACGAATTTTTTATTTTTTAATTTTAAAATCAATTCTTAATAATAATTATTTATATATAAATTTTGAAAAAGAAATAAATTATTCTATTATATTTTTATCTTTAATACTTTTAATTTACAGAAATTTTTTTGTTTGAATTATAATTAAAGAACCTAAATTATTTTTTATTAGAAAATTTTCTAAAATTATAATAATTTTATTATTAAGAATAATTTCTTTATTTTTTTATAATTTAAAAGGAATTTATTTTTTTTAAAAAGTAATAAAATTATTTTTTCTTATAAGATGTGATATTTATCTTCTTTATCAAGTTTAATTTTTTTAAAATATTTTAAGTTTTTAAGAAAAATAACATTATATGATTGAAAATGGCTAGAAATATTAGGTCCAATAGGTTTAGACAAAAACTTAAAATATTTATCTATTAATATTAATTTATTAAATTCATATCAATTTAATAAATTAGTTTTGTCTTTTGCAATAATTTTATTAATAATTTTATTAAATTTCTTATTTTTTTTTCAACTAGAATAATTTTCATATCTCATCCTTTGTTAATATTATTATCAGTAATACTATTAACCTTATTTTTATCAATAATCTTTTATTATTATACTACTTTATCAATTTTATCATTAATAATAATTATTTTAATTCTTGGTGGAATAATAATTATTTTCATATATATAGTAAGACTTATTCCAAATCAAAAAATTCATTTTAATAAAAAAATAACTAATTATCTCTTTAGTGTTATTATAATTTCAATCAATATTTTCAATTAAAAATCAATATCAATTTTTTTATAAAAATATATTTTAATACATATGTTAATATTATGATTATAATAATATTATATTTAATTATTACTCTTACTGTAATTATAAGAAACTCAAATTCCTTTAATTGTCCTATATCTTTAAAATTTTA-----TTAAACTGAAAAGGTTTAGTACCTTTAGCATTAGGGATTTTTAAAAAAAATAAAATTTTTATTTTTCTCGAATTTAATAGATCTAAATATTATATTTCATAATAAATAGAAGTGAAATTCTTAACAAAATTAAAGATAACTAGTTAAGAAA--------AATTAT--GGGATAAGCTTTAATT--TTTTAA-AATATATAAA---AAAAAAGATTAAAATTATC-TAAAAATTTTTATAAATAATTTCTAAAA--A--TTTT-AAGTATGAAAATATTAGTATAATAATTATAATAAAGAATTCAGCAAATTTTTTGACTGTTTATTAAAAACAATGTATTTTGATAAATATAATTCCTGCTCAATGAACTTAAATTGCTGTAGTATTTTGACTATACAAAGGTATTGAAATAAGATTTTAATTGAAAGCTAAAAGAATGGAAATTCAAAAAATATCTTTTTTTATTATAATTAAACTTATTTTTATTAGTGAAGAAACAATAATAAAAATTTAAGACAAGAAGACCCTAAGAATTTTTTAATTGGGGAGATTAAAAAATATTTTTAACTTTTTTATTAATAATTAACTG-AAAAAATACTCTAGGGATAACAGCGTAATAATTTTAAATAGCTCTTATAGATAAAATAGTTTGCGACCTCGATGTTGGATTAGGATTATTGATTAATGAAGAAGTTAATTTAATAAGTTTGTTCAACTTTTAAATTCCTACATGATCTGAGTTTAAACCGATGTGAATCAGGTTGGTTTCTATCTAAATTTATTTAGAATTAGTACGAAAGGAATTAAAAATTAAATAAATTTCTAGTAAATTTTGTGCCAGCAACAGCGGTTATACAAAAAGAAGGTGAAATTTTTATAAACTAGGATTAGATACCCTATTAATTAAATAATAAA-ATCAAAACAAAAAATTATGGCGGTATCTTAAGCTCTTTAGAGGAATTTGCTCTTTAATGGATAAAACACCTTAACCTTACATAAGTTAGTTA-ATTCAGTTTGTATACCACTATAAACAAAATATTATATTTAAAGTTAAGTCAAGGTGCAGCTTAAACTTATGAATGAAGTGAATTACAATTCTTTTTAGGAATTTAAAAATAAAATATGATTATTTGAATAAAGTTCTAAGATATGTACATATCGCCCGTCACTTTAAGATAAGTCGTAACAAAGTTAAAATACTGGAAAGTGAGAAAAGTATTTAATAAACTCTAATTTGCATTTAGGAATTAAACTGCAAATTTAAAATAACAAAAGAATGTCATTCTTTAATTACA-ATTTAAATGGTGTATT--AACACATAACATTTTCATTGTTAATCTTTATAGTTTATAAAATATTACAATTTAATTAATATAGTATATTTAATTTCCAATTAAAAAGATAAATTAAATATTTAATTAGTTTAAAAAATAATATTTTGTGGAAATATAGATGCATTAAATAAGTATAATGCCTGAA-AAAGGGTTATCTTGATAGGATAAATAATGCA-GCTTTTACTACATTGAATGGCTGAAATAAGCAATGGTCTCTTAAACCAATTTATAGTACTTTCAATGTAATAAAGTAAGCTAATCAAGCTAGTGGGTTCATACCCCATTAATAGAAGCCAAAGTTGAGGCTATTCACTGTTAATGTTCCTATTAACAGAAAATAGTATAT-AGTATATAAATTTTGGAAATTTTAAATAAAGCGATAATTTGCGTTTAGTTTCGGCCTAAAATATAAAACATTGATTTTGTAAATCAAT--CTTTAACGATATTTCATTTACAATGTTACCACTTTTAAGATTTTAAGTT-AAAAAACTATTTACCTTCAAAGTAAAATGTAAATCTTGGTAAAGTGGCTGA-TTAGGCGATAAATTGTAAATTTATTTAAAGGTTACCTCTTTACTA
Amblyomma_fimbriatum_NC_017759          ATGATAAATAATTTATTTTCAATTTTTGACCCTTCAACTTCATTAAATTTAAGACTTAATTGATTAATTTTAAGAATAAGAATATTCTTACTCCCATTTCCCTTCTGAATTTCTCCTTCATTATTTCTAATTTCATGAAAAATTCTTTTCACAAAAATTTTTCATGAAATTAGAAATAATATTAGAAACTTTAAATTAAAAAATTTGATGTTATTAACTACAATTTTTGTATTAATTCTATTTAGAAATTTTTTAGGGTTATTTCCTTTTATTTTTACTCCTTCAAGCCATTTAGTGTTTTCAATATTCTTTTCATTTCCCTTCTGAATTTCTCTTATAATCTTTATAATTTTTAATAAAATTAAAAAGATTATAATTCATTTGGTCCCTGCTGGATCTCCTTTAAGTCTAAGCTTTTTCATAGTTATTATTGAAACCGTAAGAAATTTAATCCGACCTATTACACTAGCTGTTCGTCTAACAGCTAATATAATTAGAGGTCATTTATTAATTCACTTATTATCATCAATTATACTC---AATGTAACCTATTTTATTATTATATTTATTATTATATTAATGTTGGTAATTCTAGAAACTGCTGTTGCATTTATTCAAAGATTTGTATTTTTAACTTTAATTTCTCTTTACATAAATGAAGTAATCCCTCAAATTTTTCCTATAAATTGAATTATAATTTCAATCTTTATCTGCCTTTTGATTTTTACACTTTTTCTTTCTACTTTTTTCTTTAAATAAAAAATAAAACTCTTAATAATAAAATTTTATAAAACTCTACTCTTTAATTATAAATGAATTTTACCGCGATGATTATACTCTACAAATCATAAAGACATTGGAACAATATATTTAATTTTCGGAAGATGGGCAGGGATTATAGGTTTATCCATAAGAATTTTAATCCGTCTTGAACTCAGCCAACCTGGTTCATTAATTGGAAATGACCAAATTTATAACGTAATTGTGACCGCTCACGCCTTTATTATAATTTTTTTTATAGTTATACCAATTATAATTGGAGGGTTTGGAAATTGACTAGTGCCCATTATAATCGGTGCCCCTGATATAGCATTCCCTCGGATAAACAATATAAGATTTTGATTATTACCGCCTTCATTATGCTTACTAATTAATTCCTCATTAGTAGAATCCGGGGCTGGGACTGGATGAACTGTTTATCCCCCCTTGTCCTCAAATCTTTCTCATTATGGTCCTTCAGTGGACTTAGCTATTTTTTCCCTTCATTTGGCAGGAGCTTCCTCAATTTTAGGCTCGATTAACTTTATTACAACTATTATTAATATACGGTCTATTGGCATAACCATAGAACGAGTTCCTCTTTTTGTTTGATCTGTTCTAACTACTACAATTCTTCTCCTGCTTTCTTTACCTGTTTTAGCAGGAGCTATCACTATACTTCTTACAGACCGAAACTTTAATACCTCATTCTTTGACCCATCAGGGGGAGGTGATCCAATTTTATATCAACACTTATTTTGATTTTTTGGGCATCCTGAAGTGTATATTTTAATTCTCCCTGGATTTGGTATAATTTCCCATATTATTTGTTTCCATACAGGAAAAAAGGAGCCTTTTGGAAATTTAGGAATAATTTATGCTATACTAGCTATTGGTTTACTAGGTTTTATTGTATGAGCTCACCATATATTCACAGTAGGTATAGATATTGACACACGAGCATACTTTACATCAGCTACAATAATTATTGCCGTTCCAACAGGAATTAAAATTTTTAGCTGATTAGCTACTCTCCATGGATCTAATCTTAATATAAATACCCCTCTTCTATGAAGATTAGGATTTATTTTTTTATTTACTATTGGGGGGTTGACAGGTATTATACTTGCTAATTCTTCAATTGATATTATTCTCCACGATACATATTATGTAGTTGCTCATTTTCATTACGTTCTTTCAATAGGAGCAGTGTTTGCAATTATAGGGGCAATTATTCATTGATTTCCTCTAATATTTGGCTGCAATTTCGATTCAATTTATACAAAAAGACAATTCATTATCACATTTATTGGAGTAAATATAACATTTTTTCCTCAACATTTTCTAGGATTAAGAGGTATACCTCGCCGATATTCAGATTACCCTGATTTTTTTTCAAAATGAAATTTCTTCTCGTCTATGGGCTCCATAATTTCGTTAATTGGAGTAATTTTAATAATTGCTATTATTTGAGAAGCCTTAAAAAGGAAAAAAATAATTATTTCATCATTTGCCTCAAATTCTTCAATTGAATGAATAATAAACTTTCCCCCATCAGAGCATACATTTAATCAAAGAAATATTATTATTAAAATGATAACTTGGTCTCAAATATTATTTTCTGATATAAATTCACCTATTATAGAACAAATAGCCTATTTCCATGATTATTCAATAATAATTATTATTTCTATTACTATTGTAAGAATATACATAATTATTAATATCATCTTAAATTCACACTCAAATCGGATTTTAATAGAAGGACAAGAAATTGAAATTATTTGAACATTAATTCCAGCAATTACCTTAATTTTTATTGCTATTCCTTCGTTGCACTTACTTTACTTAACGGATGAAATTTTTCATCCACAAACATCTATTAAAGTAATCGGCCACCAATGATACTGATCTTACGAATATTCAGATTTCAATAAGGAATTTGATTCATTTATAATCCCCGAATCTGAAATAAATATTAACTCATTTCGTCTTCTAGAGACAGATAATAATTTACTAATTCCCGTAAACACAATAATCAAATTTTTGATTACATCAGCTGATGTAATCCACTCCTGGACGATTCCATCTTTAGGCTTAAAAATAGATGCAATCCCAGGTCGCCTTAATCAAACATTCTCAACTAGTCTACGGCCTGGCCTATTTTTTGGACAATGTTCAGAAATTTGCGGAAGAAATCATAGTTTTATACCTATTTCTTTAGAAATTGTAAGCTTAAAAAATTTCATTAGCTTTATTATAACAATGATATTTCATACTTTTCATATAGTAACAAAAAGACCTTGACCTTTAACAAGCTCAATTTCAGCACTTTCGTTAACTCTAGGATTTGTAATTTATTTTAATTTTAATGACAAAACTTTAATTTTAATCTCATTTCTTATTTTATTTCTTTCATCTTTTCAATGATGACGAGATATTTCACGGGAAGCTTCTCTTCAAGGAAATCATACAATTTTTGTAATTCGAGGATTAAAATTAGGTATATTACTTTTTATTCTTTCTGAAGTTTTTTTTTTCCTTTCTTTTTTTTGAGCTTTTTTCCATAGAATATTAGCTCCTTCCATTGAAATCGGAAGAAATTGACCTCCTAAAAGAATTTCCCCCTTTAATCCGTTTGAAGTACCTTTACTAAATTCAACTATTTTAATTTCTTCCGGGATTTCGATTACTTGATCACATCATTTAATTATAAAAGGAAATTATAAAAATTCTTTACTTTCCTTAGCCATCACAATTATATTAGGAATTTCATTTACTTTTTTCCAACTTTTTGAATACTATCAAGCTCAATTTTCTATCACTGATGGGATTTTCGGGTCAACATTTTTTTTAACTACTGGATTTCATGGAATTCATGTAATTATTGGAACAATCTTCCTAATTACATCCTTTCTCCGACTTAAAAAAAGATTAATGCTGCAAAACCATCATTTTGGATTTGAGGCATCAGCTTGGTATTGACATTTTGTTGATGTTGTTTGATTATTTTTATTTACATTTATATACTGATGAATTTTT---ATGTTAAAATTAATAAATCCTTTTATTAATCTTCCTACCCCTTCAAATATTTCATATATATGAAATTTTGGCTCTTTATTAGGAATTTGCCTTATAAGGCAAATTCTAACAGGAATTTTTTTGGCTATAAATTTTGTAAGAGATGTTTCAAAAGCATTTTCAATAATTTCACATATTCAACGAGATGTAAATTATGGTTGATTAATTCGATTTATTCATGCCAACGGTGCATCTCTTTTCTTTATACTTATTTACATTCATATTGGCCGAGGAATTTATTATTCTTCTTTTTTCTTCCTAAAAATTTGAATCTCCGGAATTATTATAATTTTCATACTTATAGCAATCGCATTTTTAGGGTATATTTTACCCTGAGGTCAAATATCTTTTTGAGGAGCAACAGTAATCACAAACCTAATTTCTGCTATTCCTTATTTAGGCCAATCAATTACATATTGAGTATGAGGTGGGTTCTCAGTTGATAATAGCACATTAATTCGATTTTTTTCCTTACATTTTATTCTTCCTTTTTTTTTAGTTATAATATCATTAATTCATATAATTTTAATTCATGAAAAAGGCTCTTCAAATCCCACTGGAATATCAATAAATTTAGATAAAATTCCCTTTCATATTTATTTTTCAATTAAAGACTTATTAGGAATTTTATTTGTTTTATTGCCTTTTTCATGATTAATCTTTTTAAATCCTTACATTCTCATAGACTCAGAAAATTTTAATATAGCCAATCCTATAATTACACCACCGCATATTCAACCAGAATGATACTTTCTATTCGCTTATGCAATTTTACGGTCAATTCCCAATAAATTGGGAGGTGTTGTAGCATTAATCATATCAATTTTAATTATTATTCTTCTTCCTTTTTTATTTAAAAATAAAATTTCATCTTTTTATTATAATAATTTAAAAAAATTAAATTTCTGATTTTTAACTAATATATTCCTAATATTAACATTTTTAGGTGCTATACCTATTGAATTTCCTTATGAAATAATAAGAAAAATAATTACCTTTTTATATTTTTTAAGATTTTTCTTATTTTCAGTAATTATTTTAAATTTATTTATTTACTTTTTTTTATTGATAACAAGATTAATAAATATTGCATTCTTTACGTTACTAGAACGAAAAATTATAGGATATTGTCAATTTCGTAAGGGCCCCAATAAAACAATAACTTTAGGATTATTTCAGCCTTTTAGAGATGCTATTAAATTGTTTTCAAAAGAAATAAATTTTATATATTATTTAAACTTAATTTTATATTTAATTTCTCCTATTTTAAGAATTTTCTTAATAATATTACTTTGAATAATTTTTTATTTTAAAAGAAATTTATTAAATTTTAATCTTACTTTAGTATTTTTTTTATGTATTTCTAGAATAAGAAGTTATTCAATTTTACTGGGAGGATGATCATCCAATTCAAAGTATTCATTAATTGGTGCTTTTCGAGGATTTGCCCAAATTATTTCATACGAGGTAAGGATAGCAATAATTTTAATTGGTTTATCTTTAATTTCTGAAAGCTTTTCTTTTAAAAATTTTTTTTTAGTTCAGGAAAATTATAGAATTTTTTGGGGGATTTCAATAATTTTATTAATTTGATTTATCATTTTACTTGCCGAAACTAATCGAACACCTTTTGATTTATCCGAGGGGGAATCAGAATTAGTTTCGGGATTTAATATTGAATACGGATCATGGCTATTTGCAATAATTTTTATATCTGAATATGGAATAATTATTTTAGTTAGTATTTTAACAAATTATATTTATATAGGTTTGTCATATTTTAATAATTTTGTTTTATTAATTATAATAATATTTATTATAATTCGAAGAACTTACCCCCGCATTCGGTATGATATATTAATAATAATGGCATGAAAAAATATTCTTCCTCTAACAATTTTTTTTTTTTTTTTAATAATATTTATAGTTATAATATTTTTCTGCAGTTTTTGCATCAATTTTTGGAATTCCATTAAAATTTTTAATAAGTGACTTATTTTTATAACAATTATTATTACTATTTCATCAAGATCATGATTTATATACTGGCTGATAATAGAACTAAATCTTTTAGTATTTATCCCCCTTATAAACACAAAAAAAAAAATAATTCAAATTGTATAATTACCTATTTTATTGTTCAATCTTTTTCCTCATCAGTATTTTTAGCTAGAAGAGTCTATTTTTATATATTCAACATTTTAATATTTAAATATTTTATAAATATTTCAATTTTAATTAAATTAGCAGCAATTCCTTTTCATTTTTGATTAACAAATTTAAGAGAAATATTTAATTATAATACATTATTTCTAATTCTAACATTTCAAAAAATTATCCCTCTATTTATTTTATCTTTAATTTCCTTAAAAATTATTTCTTTTTTTGCTATAATTTCATCAATTTTTGCATCAATATTTGTAATTAATTTAAAAATTTTTAAAAAAATTCTAATTTTTTCCTCAATTTCTCATCAAGGGTGGATAATATCTATTATTTTAATAAAAAGAAATTTTTGAATTACTTATATTTTTATTTATTCATTAATTATTTACAAAATAACAAAATTAATAAAAAAAGAAAAATACTCCTCAGTTGCTTTAATTTTCTTAAACAAAAATTCTATTAATGAAAAAATTAAAATTTTAATAATAATACTTTCATTAGGAGGAATGCCTCCTTTCATAGGATTTGTTATTAAAATAATTTCAATTTTAATTATTATAAACAATAATTCTATTCTCATTATAATTTTGATTATTTCATCAATCATTAATATTTTTGTTTATCTGCGGATAATAAGCCCTAATTTATACACCAATATATTATTTTTAAAAACAACCAAAAATAGATTCTCTATAAAAAATACATTTTTTAATATAAATATTCTTATGACAATTTTTTCACTAAATTTTTTACTATTTATTTAGTTTATATTATTATTTTTATTATTATAGTTATTTATATGACATTTTTTCTTTTGTCTTTTAAAATTTTTAAGACAAAAGAAAAAATGTCACCATTTGAATGTGGTTTTGACCCTCTTTGTTTATCTCGAGTTCCCTTTTCATTAAAATTTTTTTTTATTGCTATTGTGTTTTTAGTTTTTGATGTAGAAATTATTGTTATTTTACCTTATCCTATTTTATTAAATAATAAAAATTTATTTATAATTTTATCTTTTGTATTTATCAATTTAATTATTTTATTAGGATTATTTTATGAATGGAAAAGTGGTATAATTAATTGAATAAAAATGATAATAAGGAGCTTAGTATTGTATTTAATTGGAGTTATTTCATTAATTTTAAATCGATTTCATTTAATTATAATTTTAATAAGTCTTGAATTCATTTATATATCTATTATAATTTTAATATTGTTTGTTTTTAGTTTGATAAATATTATAAATGTATATATATATTTAGTAAGAATTGTATGTGAGGCATCTATAGGGTTATGTTTGTTAGTATTTTTCAATTTTTTTTACGGAAATGAATTAATTAACTCATTTAATTTAATGAAAATGTTAATAAGAATTATTATAAGATTTATAATTTTATGTTTATCTTTTTTTTTTAGATCATTTGAAATTATGTTAATAATTTTAATGTTAATAATTTTTTTTTTTGTCAAATTTCTGTAATAGAAAGCTCTATTTTTACAAACCAATTAAGTTTAGATTTAATAAGTGCTTTGTTAATTTTATTAAGAATTTGAATTTCTTTTTTAATAATTTTTGCAAGAATAATAAAATTTTTATAAAAAAAGAATTCTTATTTTATGTTAATTTAATAATAATATTATTGATTATATGTTTTCTAGTGGTAAATTTAATGGTATTTTACTTTTTTTTTGAGTCAATTCTTTTTCCTATTATTATAATTATTTTCAAATGAGGAAACCAGCCTGAGCGGTTACAAGCAGGGTTTTATATATTAATGTATACAATTTTTGGCTCATTACCTATATTTGTAATTATAATTATTTATATAAACAGTTTGAATTATTATTATATAAATTGAATAGATATTTCATGGGAATTTATTTATTTTTTTAATTCTTGGATTTTTAGTAAAAATTCCTATATTTTTATTTCATTTATGGCTTCCTAAAGCTCATGTAGAAGCCCCCATTTCTGGCTCTATAATTTTAGCTGGAATTCTTTTAAAATTAGGAATCTACGGAATTATGCGATTTAAAATAATAATAATTAATTCAATTTTAAATTTGAGAGAAATTTTTATTTCTGTATCAATTTGAGGAAGAGTAATAATCAGAATTTTTTGTTTATATCAAATTGACATTAAGGCACTAATTGCATATTCTTCTGTGTGTCATATAGGAATAGTGTTAGGGGGAAGTTTAAGTTTTTTTCATTTTAGGTCATTAGGAATATTATTATTAGTTATTGGACACGGTTTATGCAGTTCGGGCTTGTTTTGCTTAGCAAATATAATTTATGAGCGTACTTTTACTCGAAGTATAATTTTATTTAAGGGGTTAAAAACAGTTCTTCCATCTATTTCTTTTTGATGGTTTATATTCAGAATCATTAATATATCAGCTCCTATGACAATAAATTTATTTGGTGAATTTTTTTTAGGTTTAAGAATATTAAAATTAAGAATGTTTTTTATTTTCCCAGTTTCGTTAGTAATCTTTTTAAGAGCTTGCTATAGAATCTATATATTTAGTTATATTAATCATGGGCAAGGATGGAAAATTCAAATTTTAAAAGTAATTAATTTACGAGAATTTAATTTACTATTTCTTCATATTTTTCCTTTAATTTTATGAGTTTTTAAAATTTCTTTTTTTTGTAAGTGAATTATTTTTATTTATTGAGGAATTATTTTATTGATAATAAGTTTTTTATTTTTAATATTTTTTATTATTAATTTTTTAACAAGAAATTTATTAATTTTAGAGTATATTCTGTATACAAATCAAGGTTTAGACTTAAAATTTTATTTTTTATTTGACTGAGTTAGAACATTATTTACAATAATTGTATTAATAATTTCAAGAATAGTATTATTTTTCAGAAATAGTTATATAAAAGAAGATAAAAATAAACTTTCTTTTTGTTATATTGTTTTACTTTTTGTTCTATCAATGGTAATGTTAATTTTGATACCCAATATATTTATAATAATTTTAGGCTGGGATGGATTGGGACTAGTTTCTTATTGTTTAGTAATTTATTATCAAAGAGAAAATTCTTATAATTCAGGAATAATTACTATTATCAGAAACCGAGTGGGGGATGTAATGGTTATGTTGAGATTAATTTTTTTTGTAAATTTTGGAACGTTTGATTTTATAAGTTTTCAAAATTTTGAACTAATTTGTGGAATTATAATTTTAACGGCGGGTTTAACAAAAAGAGCTCAAATTCCTTTTTCTGCTTGACTTCCTGCAGCTATAGCTGCTCCTACTCCTGTTTCCTCTTTAGTTCATTCTTCAACTTTAGTAACTGCCGGGGTTTACTTATTAATTCGATTTAGATTTATGTTTAAAATTGAATTAAATTCGTTAATTTTATTAAAAATTTCACTATTAACTATAGTAATAAGAGGTATTAATGCTTTTTTTGAAAATGATTTTAAAAAAATTATTGCATTCTCTACTCTAAGTCAGTTATCTTTAATAATAATCTCAATTTCATTAAAAATACCAGAATTTGCATTTTTTCATTTAATTATTCATGCTATTTTTAAATCAATGTTATTTTTATGTGCTGGCTTAGTAATCCATTATTTTCAGGGAATCCAAGATATCCGAATACTTGGAAATTTTTTTAATTTTAGTCCTTTAATTTCTAGTTGCTTAATAATTTCAATTTTATCATTAATTGGTTTCCCTTTTGTGGGAGGATTTTTTTCAAAAGATTTAATTGTCGAATTTTTTCTATTTAAAATAAATAATTTTATTTATTTTTTAATTTTTATACTCGGAATTTCATTTACTTTTTTTTATTGTTTTCGGCTAGTATATATTTTATTATTAAAGGGGGCAATGAGATTAGCTGTAAGGAAATTTAATTTAGATTTTTTTATAAAATTTCCTATTTTAATTTTAACTTTAATAGTAATTATTTTTAGAAATTTATTGAATTGAATAATTAATTTAAATTTAAATTTAATTTTCATTAGTTTTCCAAGAAAAAATTTTGTAATTATTTTGTTATTTATAATAATTTTTATGTACATTTTT--ATAAAAAAATGTTATATTTTGAAGAAAAAAAATTGATTTTTTCTTAAAAAAATTTGACATTTATCCTTTCTTTCGAGATATGTTATACTAATAAAAAGGAAAACAATAATTAAATTTAATTTAACAGATTGAACATGAATAGAAATTTTAGGTCCCTCATTTTTAAAAATAAATACAATAAAAAGTTTTGAAATAAATTTATTATTTGAAATTAAGAATTTAACTAAAATTCTTATTATTATTTTTTTAATAATCTTAGTATTTTTATTAAATTTATAATATTTTTATCCATTATATTAATTTTAATTTCTCATCCTTTATTATTGCTAATCTCGGTAATCTTATTAACTTTTACAGTTTTAATAATTTTTTATTATAATTCAAGTAATTCTTTACTTCCTTTAATTTTAATTCTTTTAATTTTAGGCGGAATAATAATTATTTTTTTATATATAATTAGTCTTTGTCCCAATCAGAAAATGAACTTTGATATTAAACATTTTTTTAATA---ATGTCATATTTTTAATTAATAATTCATTATTTTTACTAAAATCTCTAACAAAGAATTAATAAAAATTTATTATTTTCCCTACTTCAATATATTATTATTAATAATATTATACCTTTTAATTACTCTTTTTATTATTATAAAAATACTAAATTGAATTTCAGTTCCTTTAAAAAAACATTTT-------TTAAACTGAAAAGGATTCTTACCTTTTGCATAAGGGATAATTAATAAAATATAAAATTTTATTTTTCTCGAAATAAATAGATCTAAAT---TTATTT--AAATAATTAGAAGTGAAATTCTTATCAAAATTTATAATACCTAGTTATTAAAATAAGCTAATTTTTAAAGGATAAGCTTTAAAA--TTA-AATAATTTTTTTAAATAAAAAGGATTAAAATTTTCTTTTTAATTTTTAAAAATTATTACGAAAA--ATTTTTT-AAAAATGATTATATAAGTAAAA-AAATAATTAAAGGAACTCGGCAATTTTTTTGGCTGTTTAATAAAAACATCACATTTAGATAAATGCAAATTCTGCTCAATGAATTTAAATTGCTGTAGTATTTTGACTATACAAAGGTATTGTAATAAGGTTTTAATTGAATGCTAAGAGAATGAAACAACAATAAAATACTTTCTTTTAGTTAATTAAATTTATTTTTATTTGTGAAGAAACAATAATAAAAATTAAGGACAAGAAGACCCTAAGAATTTTTTAATTGGGGCGATTTTTAAAGATTATAATCTTTAATATTAATGAAAGCTTATTAAAAATACTCTAGGGATAACAGCGTAATAATTTTTGACAGTTCTTATAGACAAAATAGTTTGCGACCTCGATGTTGGATTAGGATACTTATTTAATGAAGAAGTTAAATAAAGAAGTTTGTTCAACTTTTAATTTCCTACATGATCTGAGTTTAGACCGATGTGAATCAGGTTAGTTTCTATCTTAATTTAATTATAATTAGTACGAAAGGAATTTTTATATATAGAAAAAT-TAGCTAATTTTGTGCCAGCAGCAGCGGTTAAACAAAGAAAAGGTAAAATTTTT-TAAACCAGGATTAGATACCCTGTTAAGTATATAAAAAATATGAAAACAAAAAATTATGGCGGTGCTTTGAACTTTTCAGAGGAATTTGCTCTTTAATGGATAAAACACCACAACCTTACTAAAATTAGCAA-TTTCAGTTTGTATACCACTATAAATAATAATTAGTTATTTAAATTAAGTCATGGTGCAGCAAAAATTTTAGAATGAAGTGAATTACATTATTTTTCAAGGATTTGAAAATAAAAAATGATATTTTGAAATAAGTTCTAAAGCATGTACATATCGCCCGTCGCTTGAAGATAAGTCGTAACAAAGTTAAAATACTGGAAAGTGAGAAAAGTATTTTATAAAACCTAATTTGCAATTAGAAATTAAACTGCAAATTTAAAATAACAAAAGAATGTCATTCTTTATTTACATTTTTAAATAGTGTAA-AAAACACTTAACATTTTCGTTGTTAGTCTTTATAGTTT-AAAAACGTTACAGTTTAATTAGTATAGTACAATTAATTTCCAATTAATAGGAACAATTA-ACGTTTAATGAATGGATAAATTCACATTTTATAATTTTATATA--AATTAAAC-AGTAAAATGCCTGAATTAGGGGTTATCTTGATGAGATAAAAAATGTATACTTTTACTACATTGAATGGCTGAAATAAGCAATGGTCTCTTAAACCAAATCATAGTACTTTCAATGGAATAAAGTAAGCTAAAAAAGCTATTGGGTTCATACCCCATTAATAGAAGCCAAAG-AGAGGCCTTTCATTGTTAATGTTCCTATTAACAGAAAATAATATAT-TGTATATAAATTTTGGAGATTTAAAATAAAGCGATAATTTGCATTCAGTTTCGGCCTGAA-AAAAAAATTTTGATTTTGTAAATCAATTCTTAAAGCGATATTTCATTTACAATGAAACCGTTTTTAAGATTTTAAGTTAAAAAAACTCTATACCTTCAAAGTATAATATAAATCTTGGTAAAATGACTGACTTAGGTGATAAATTGTAAATTTATTTATGGATT-TCCTTTTGCTA
Amblyomma_sculptum_NC_032369            ATGATAAATAATCTATTTTCTATTTTTGATCCATCAACCTCAAATACTATAAGTATAAATTGAATAGCTTTATGCTTTTGAATATTGATCATCCCATTCCCATTCTGAGCTTCTTCTTCTTTATTTCTAATTTCTTGGAAAACTCTTTATAAGAAGTTTTTCCAAGAAATTAGAAATAACGTTAGAACATTCAAATATAAAAATATTCTTATATTAATTGTAATTTTCTGTCTAATTTTATTTAGAAATTCGTTAGGCTTATTACCCTATGTTTTTACCCCTTCAAGGCATTTATTATTTTCTATATTTTTTTCATTTCCTTTATGAATTTCTTTGATTCTTTTTAACTTGTTAAATAAATTTACCAAAACAATAAGACACTTAGTACCTTTAGGATCTCCTATTGCTTTAAGTTTTTTTATGGTTTTAATTGAAACTGTAAGGAATTTAATTCGTCCTATTACTTTGTCAGTGCGATTGACCGCTAATATAATTAGAGGTCATTTATTAATCCATTTATTGTCAACAATAATAATTATGAGACCTTCTTTTTTTTCTTTAATATTTCCTATTATAGTAATATTATTAATTTTAGAAACTGCTGTTGCAATAATTCAAAGTTTTGTATTTGTAACTTTAATCTCTCTTTATTTAAATGAAACTATACCTCAACTTTATCCAATAAGATGAACAATATTGACCTCTTTTATACTTGCATTCTTTATTATTTTAATAACAATTATTTTTTTTTTTAAACAAAATATTCTATACTTTTTAATAAAAAAAAAAACAACGTATTTTTTTCAATTTAAATGAATTTTACCGCGATGAATATACTCTACAAATCATAAAGACATTGGAACAATATATTTAATTTTTGGAAGATGGGCAGGAATAGCAGGACTAAGAATAAGAATCTTAATTCGTATAGAATTAGGCCAACCTGGAACATTAATTGGAAATGATCAAATTTACAATGTAATTGTAACAGCCCATGCTTTTATTATAATTTTCTTCATAGTTATACCTATTATAATTGGAGGATTTGGCAATTGACTTGTTCCTATTATACTAGGAGCTCCTGACATAGCATTTCCCCGAATAAACAATATAAGTTTTTGACTTTTGCCCCCCTCCCTATGTTTGTTAATCAATTCTTCTCTTATTGAGTCAGGGGCTGGTACAGGATGAACAGTTTATCCCCCATTATCCTCAAATCTTTCACATTATGGACCATCAGTAGATTTAGCTATTTTCTCTTTACATTTGGCAGGAGCATCATCAATTCTAGGGTCAATTAATTTTATTACCACCATTATCAACATACGTTCAACCGGTATAACTATAGAACGTATTCCTTTATTTGTATGATCAGTATTTATTACTACAATTCTTCTTCTCCTTTCCCTCCCCGTATTAGCAGGCGCTATTACCATATTATTAACAGATCGAAATTTTAACACATCATTTTTTGATCCTTCGGGGGGAGGAGATCCTATCTTATATCAACACTTATTCTGATTCTTCGGCCATCCAGAAGTATATATTTTAATTTTACCAGGATTCGGTATAATTTCCCACATTATTTGTTTTCATACAGGTAAAAAAGAGCCTTTTGGAAATTTAGGTATAATTTATGCTATACTAGCAATTGGCTTACTAGGTTTTATTGTATGAGCTCATCATATATTCACTGTAGGTATAGATGTTGATACACGGGCATATTTTACATCAGCCACGATAATTATTGCTGTCCCAACAGGAATTAAAATTTTTAGGTGACTCGCCACACTTCATGGAACTAAAATTAAATTTAATACCCCAATTATATGAAGACTAGGATTTATTTTTTTATTCACAATTGGAGGCTTAACAGGAATTATACTTGCCAATTCATCTATTGATATTATCTTACATGATACATATTATGTGGTAGCCCATTTCCATTATGTTCTATCTATAGGAGCTGTTTTTGCTATTATAGGAGCTATTATTCATTGATTTCCTATAATATTTGGAATAAATTTCAATTCTGTGATAACCAAAAGTCAATTTATTTTAACCTTCATTGGTGTAAATTTAACGTTTTTCCCTCAACATTTTTTAGGCCTTAGAGGTATACCACGTCGATATTCAGACTATCCAGATTTTTTTTCAAAATGAAATTTTATTTCATCAATCGGTTCAATTATTTCACTTCTAGGCGTTATTTTAATAATTATTATTTTTTGAATTTCATTAATTGAGAAAAAAAGAATTATTTCATCTCTTTCATCCTCATCATCAATTGAATGAATAATAAACTTTCCTCCTTCAGAGCACACTTTTAGTCAAAATAACATTATCATCAAAATGATAACATGATCTCAAATTACATTTCCTGATATAAATTCTCCAATTATAGAGCAAATAGCTTTTTTTCATGACCACTCAATAATAATCATTATTTCTATTACTATTATTACAATATATATAATTGTTAATATTATAATAAACTCTTTTACTAGACGGTCAATAATAGAAGGACAAGAAATTGAGATTATTTGAACAGTCATTCCCGCAATTACATTAATTTTTATTGCTTTACCTTCCCTTCATCTTCTCTATTTAACAGATGAAATTTTTAATGCCCAAACATCAATCAAAATTATCGGCCATCAATGATATTGATCATATGAATACTCCGATTTCAATAAAGAATTTGACTCATTTTTAATTCCAGAAACAGATCTAGATATCAATTCATTCCGTCTTTTAGAAACCGATAACAATTTAATAATTCCATTTAATACTATAATTAAATTTCTAATTACATCAGCTGATGTGATTCACTCATGAACCATTCCATCACTAGGAATAAAAATGGATGCTATTCCAGGGCGACTTAATCAGACATTCTCAATTGCTAAACGTCCTGGGCTATTTTTTGGACAATGCTCTGAAATTTGTGGTACTAACCATAGATTTATACCTATTTCCCTAGAAGTTTCCTCTGTTAAGAATTTTTTAAATTTTATAAAAATTATGATATTCCACCCTTTTCATTTAGTAGAAAAAAGTCCTTGACCCTTAACTAGGTCTATTTCAGCTTTTTCATTAACCTTGGGATTTGTTAACTATTTTAATAATAATAATATTTTATTAGTACTTATTGCCATAATGGTGTTATTTCTTTCATCTTTTCAGTGATGACGAGATGTGTCTCGAGAGGCTTCTTTTCAAGGATTTCATACAAAGTATGTATTAGAAGGCTTAAAATTAGGAATACTTTTGTTTATTTTATCTGAAGTTTTTTTTTTCATTTCCTTTTTTTGAGCATTTTTTCATAGAAGTCTTTCTCCTAATATTGAAATTGGAAGACAATGACCCCCTCAAAATATTATTCCTTTTAACCCTTTCGAAATTCCATTATTGAATTCTACTATTTTAATTTCATCAGGTATTTCAGTAACTTGAGCCCACCATGCTATTATAAATGGTGACTATTTTTCTTCTTTAATATCTTTAAAGATTACTATTATATTAGGTGCTATATTTACAATATTTCAAGTTTTTGAATACTATCAAGCTCAATTTTCAATTACCGATAGAGTGTTTGGCTCCACTTTTTTTTTAACTACAGGATTTCATGGTATTCATGTAATTATCGGTTCCTTATTTTTATTAGTTTCTTATTTTCGAATTAAAAATAGTCTGATTTCAAAAAGCCATTTTTTTGGATTTGAAGCTTCAGCTTGATATTGACATTTTGTTGATGTAGTTTGACTATTTTTATTTACTTTTATGTATTGATGAGTTTTT---ATGCTAAAAATTTTAAACCCCATAATTAATCTTCCTTCTCCCTCAAGAATTTCATATATATGAAATTTTGGATCATTATTAGGAATTTGCTTAATAATTCAAATCCTTTCAGGATTCTTTTTAGCTATAAATTTTTCAAGAGATGTCTCTACAGCCTTTATAATAATCTCCCATATTCAACGAGATGTAAATTATGGATGATTAATTCGTTCTATTCATGCTAATGGTGCATCTCTTTTTTTCATTTTTATTTACATTCATGTTGGGCGAGGAATTTATTATTCATCATTTTTTTTTAAAAAAGTATGACTTTCAGGACTTGTAATTATTTTTATTCTTATAGCAACAGCATTTTTAGGCTATATTCTACCATGAGGACAAATATCATTTTGAGGAGCCACTGTTATTACAAATCTTATTTCAGCTGTTCCATATTTTGGACATTCAATTACTTATTGAATCTGAGGGGGGTTTTCTGTGGACAATAATACATTAATTCGATTTTTTTCTCTCCATTTTATTCTTCCTTTCATTCTTTTAGTAATATCAATAATTCATATTTTATTAATCCACGAGAAAGGCTCTTCTAATCCACTTGGAATTTCAATAAATGTAGATAAAATTCCATTCCATCCATATTTTACAATTAAAGATCTCTTAGGAATTATATTAATTGTTATTCCATTTTCCTTATTTATTTTGCTATTTCCTTACAGAATAATAGACGCAGAAAATTTCAATATAGCTAACCCTATAATTACACCACCCCATATTCAACCAGAATGATACTTTCTTTTTGCTTATGCAATTTTACGTTCAATTCCTAATAAGTTAGGGGGAGTATTAGCATTATTAATATCAATTATTATTATCCTATTTTTGACTTTTTTTATAAAAAATAAAATTTCTTCTTTTTATTTTTCCCTGGCTAAAAAATTAACTTTTTGAACTTTAGTGAACACTTTTTTCATTTTGACCTTTTTGGGGGCTATACCAATTGAATACCCTTATGATATTTTAAGAAAAATCATTACTTTTATTTATTTCTTAATTTTTATTATATTTCCATTAATTATTTTAAATTTATTGATCTTTGTAATTACTCTTCTTATAGCTTTATTAAGAATTGCTTTCTTTACTTTACTTGAACGTAAAATCATAGGATATTGCCAAATTCGTAAAGGTCCCAATAAATCTGGATTTCAAGGCCTTCTTCAACCATTCAGAGATGCAATTAAGTTATTTAGAAATGAAATAAATTTTATATTTTACTTAAATGTAATTCTTTATTTAGTTTCTCCTATTTTAAGAATTTTTATAATGTTAATACTTTGGACAATTTTTTATTTTAAAAGCAATTTATTAAACATAAATTTATCTTTAATTTTTTTTTTATGTATTTCAAGAATAAGAAGTTATTCGATTTTGTTTGGGGGTTGATCATCAAACTCTAAATATTCTTTAATTGGGGCATATCGAGGTTTTGCACAAATTATTTCCTACGAAGTTAGAATAGCTATAATTTTAATCAGATTTTCCTTATTAGTTGAAAGATACTCGTTTAATAAATTTTTATTAATTCAAGAAAATTTTAGAGTTTTTATTAGTTTTCCAATTATTGGAATAATCTGACTAATTGTTCTAATAGCAGAAACTAATCGAACTCCTTTTGATTTAGCTGAAAGAGAGTCTGAATTAGTCTCTGGATTTAATATTGAATACGGTTCATGACTTTTTGCTATTATCTTTATATCAGAATATGGAATAATTATTTTAGTTAGTTTAATTACAAATTATATACTATTTGGATTTTATTATACAAATAATTTTACATTATTTTTAATAATTATATTTATTTTAATTCGAAGAACATTCGTGCGGTATCGGTATGATAATTTAATAATAATAGCATGAAAAACTATTTTACCTGTGGTCATTTTTTTTTTTTTCAGAATAATATTTTTAATAGTTTTCATTTTAAACAGTTTTTGCATCAATTTTTGGAATTTATTTAAAAATGTTATAAAATGATTAATTGTAATAACTATTTTAATTTCTTTATCTTCAAACTCCTGATTTATTTTGTGATTAATAATAGAAATAAATTTATTAATTTTTATTTCAATTTTAAACAAAAAAAAATAAACAATTCAAATTTAATAGTTTCATATTTTGTTATTCAATCTTTTTCCTCTACTATTTTTTTTTTTAGGTCATTAAATTTTCTCATTTTCCAAATATTTTTATTTAAAATAATTATAAGTATTTCTATACTTATTAAACTAGCCGTTGTTCCATTTCATTTCTGGCTTACTTCCTTAAGAGAAATAATTGATTTCTCCTCATTATGGGTAATTTTAACAATACAAAAAATAATCCCCCTAATCGTCCTTTATACATATAATGTAGAAATTATTATTATATTTGCTGCTATTTCATCAATCATTGGTTCAATCCTAGCATTAAATTCAAAAACCATTAAAAAAATTTTAATCTTCTCTTCGATTTCTCATCAAGGATGAATAATTAGCTTAATTCTAATGAAAAGGAATTTTTGATTAACTTATTTACTTATTTACTCAACATTAATTTTTAAAATTTCTTCAAGTTTAACAAAGGTTAATTTTATTAACATAACCAGTTTATTTTTTATTAACAATAAATATCCTGAAAAAATTTCAATTATTAGAATAATATTGTCATTGGGGGGTATACCCCCTTTTCTAGGATTTTTTATCAAACTAATATCCATTATTATTCTTATTAATAATTTTAATATTATTATTATTATTTTAATTATATCATCAATAATTAATATTTATTTTTATCTGCGCATCTTTACTCCACTTCTTTTTTTAAATTATTTTAGTTTTAAAAATTTCAAAAGTAATTACTCTGTAAAAAATTTTATTTTAACCATAAATGTTATTTTTTCCATCTTTTTATTAAATGTTATTATA--ATTTTTTTATTTTTCATTATTTTTTTAATTTTATTGCTAATTTTTGTATATTTAATTATAAATTTTAAGAATTTAAAAATAAAAGAAAAATTATCCCCATTTGAATGTGGCTTTGATCCCTTTTCTTTATCTCGTGTCCCTTTTTCATTGAAATTTTTTTTTTTAGGAATTGTTTTTTTAGTATTTGATGTTGAAATTATTGTTATTTTACCTTTTCCTTTTTTGTTAATTAATAAAAGATTTTCTTTAATATTTTCATTTATTATAATTAATTTAGTAATTTTGTTAGGCTTTCTGTACGAATGAAAAAGAGGGATAATTGAATGAATAAAAATGGTAATAATTTCATTATTTGTTTATCTAATGGGAATTCTGGCATTATTAATTAATCGATTTCATTTAATTATAGTTTTGATAAGAATTGAATTTATATACATATCTTTAACTGTGTTAATAATAATTTTATTTTCTTTATTAAATGTTTTAAACATTTTTTTATTTTTAGTAAGGTTGGTTTGTGAAGCCGCTTTGGGGTTAAGATTATTAGTATTATTAAATTTTTATTATGGAAATGAAATGTTAAATGCTATAAATTTAATTAAAATGTTAAGGGTAATTTTTATTAGGTTTTGGATTATATGTGTATCATTTTTTTTCAAAACTCTCGAAATTATAGTTATAATTTTATTTTTAATGATAACATTTTTGTGTATATGACTCATATAAATGTGATGGAAATTATGGAAAATTTTAGACTGGATATATTAAGAAATCTTATAATCTCATTGACAATTTGAATTTCTTTTTTAATAGTCCTTGCAAGATTAATAGGGTATCTCTGAACAAAATATTTTTATTTTACATTATACTAATAATATTTCTATTGTTAGTATGTTTCTCCGTTTCAAATTTATTAGCTTTTTATTTTTTTTTTGAGTCAGTGTTATTTCCTATTGTAATATTAATTTTTGGTTGAGGTAACCAACCTGAACGTTTACAAGCTGGCTTTTATATGTTAATATACACCATTTTTGGCTCTTTCCCTATATTTGTTGTAATTATTTTTTATAATTATTCATTAATATATTTATATATAAATTGAATTGATTAAATATAGGTTTATTTTTATATTTTTAATACTGGGATTTTTAGTGAAAATCCCAATATTTTTTTTTCATCTTTGACTTCCAAAAGCGCATGTTGAAGCACCAATTTCCGGTTCTATAATTTTAGCTGGTATTCTTCTTAAGTTAGGAGTTTATGGAATTTTCCGTTTCAAGAAAATAATAATTGTAGAATTAGTCAAAACCGGAGAGGTTTTGACAACTATTTCAATTTGAGGTGGAGTAATAATTAGTCTTTTTTGTATATATCAAATTGACATTAAGGCTTTAATTGCCTATTCTTCGGTCTGTCATATAGGAGTAATTTTAGGAGGGATAATCAACTTTTCTATCTTCAGAAGCTGAGGTTCTCTTCTTTTAATAATTGGGCATGGGCTATGCAGCTCAGGTTTGTTTTGTTTAGCAAATGTAATTTATGAGCGAGTTTTTACTCGTAATATAGTTATATTTAAAGGACTAAAGATATTTTTTCCTTCGTTAACATTGTGATGGTTTTTATTTAGAATTACTAATATGTCCGCTCCTTTGACAATAAATCTTTTTGGGGAATTTTTTTTAAGTTTAAGAATTTTAAAGTTTAGAATTTTCTATTTTCTTCCAATTATATTAATTATTTTTTTAAGTGCCTGTTATTCTATTTATATGTACAGATACATCAACCATGGCTATGGCTGAACTTTTTGATCACTTAAGCCAATTTTAAGACGAGAGTACTTAACTGTATTTCTTCATGCTTTTCCTATATTTATATGATTTTTAAAGGTTTCAATATTTTGCAAGTGAATTATTTATATAAATTGAAGAATTTTACTTGCAATTATAAGACTGATATTTGGGTTTATGTTTATAATAAGTTTTTATTTAAATAATATTACAGTAATTGAGTATATTATGATTTCTATTAATAGTTTAGATTTAAAATTTTATTTTTTATTTGATTGAGTAAGAAGAATATTCAGTATAGTGGTTTTAATTATTTCAAGAATAGTAGTTATATACAGAAATTCATATATAAATACTGATAAAAATAAAAATTCATTTTGTATAATCGTCTTATTGTTTGTATTTTCAATAATTTTGCTCATTATAATACCTAACATATTCACAATTATTTTAGGGTGAGATGGATTGGGATTAGTTTCTTATTGTTTAGTAATTTATTATCAAAGAATTAATTCCTACAATTCTGGGATAATGACTATTATTAGAAATCGTATTGGTGATGTAATAATTATTTTAAGAATAATCTTTTTTGTGAGATTTGGGTCATTTGATTTCTTAAGTTTTAACAAAGTTGAACTAATTTGTGGAATCTTAATTTTAGTAGCAGGACTAACTAAAAGAGCTCAAATTCCTTTTTCAGCTTGATTACCAGCTGCAATAGCAGCTCCAACTCCTGTTTCTTCTTTAGTTCATTCTTCAACTTTGGTGACCGCGGGAGTGTATATTTTAATACGATTTAGATACTTATTTGAAGTAAAAATTTTTTCTACAATTTTAATTAAAGTTTCCGTAATTACAATATTAATAGCAGGATTGAATGCCTTTTTTGAAATGGATTTTAAAAAGGTTATTGCTTTTTCAACTTTGAGTCAATTGTCAATAATAATAATTATTTTATCATTGGGTAAAATAGAATTATCTTTCTTTCATTTATTAATACATGCCATATTTAAATCAATGTTATTTTTATGTGCTGGTTTTGTAATTCACTCTTTTTATGGAGTTCAAGATATCCGAATATTAGGAAATTTTTTTAAGTTTAGACCTGTTATTTCAAGTTGTATAATGATTTCTTTTTTATCGTTAATGGGATTCCCATTTATTGGGGGATTTTACTCTAAAGATTTAATTGTGGAATTTTTTTTTTTTAAAGTTAATAATATCTTGTTAATTATTTTATTTATTTTAGGCGTAATATTTACTCTTCTTTATTGTATACGTCTAATTTATGAACTTTTATTGAAAGGAATTTTGAGAATAAGAATTTATTCAAGTTCTTTTAGCTATTATATAGTATTTCCAATTTTAATATTATGTTTTTTAGTACTAATTTCTGGAAATTTGTTATTCTGATTTTCTAACCCAAATTTAAGTTTAATTTTTATCAGTAAGTTTCCAAAACTGTTTATATTAGTTTTTATATTGATATTGCTAATAGTATTTAAAATT--TTAAATAAAAATTTTTTGAATTTATTAGCAAATTTGGATTTTTTTTATAAAATTTGATTTTTAAGTAGTCTTACAAGATACGTAATGTTAGCAGGAAGAAAACCAATTTTGAAAAGCAGAATTTCAGACTGAACATGAATAGAAAATTTAGGCCCCAAAATAATTAATAATAGAATGGAAAACATATTTAATTTAAATTTTTGAGTTGAGAAACAAAATTTAAGTAAAATTCTTTTAGTTATTATAACAATAATTATAATTATTTTATTAAATTATTTTTAATAATTTCAATCGTTCTTATTTCAATAAGTCATCCAATAATAATATTAATTGCAGTAATTTTATTAACTTTATTTATTTCATTGTTATTTTATACAATCACTGAAAATTCTCTTTTTCCTCTAATTATAATCTTAATAATTTTAGGAGGAATATTAATTATTTTTATATATATTATTAGTTTATGTCCTAATAAAAAAATAAATTTTAATTATAAAATCTCTTGTTGGT---TTTGCTTTTTATTTTTAAATTTAAATTTATATTTATAAAAATTCTTAATCAGAATTTAATTAAAATTTATTTTTTTACATTTGTTAACATATTAATTTTGTTAATACTTTACCTACTTATTACTTTATCTGTAATCCTTAAAAACTTAAATTGAATTTCATCACCAATAAAAAGTAATTTTAA-----TTTTACTGAGAGGGTTTTGTACCTTTTGCATAAGGGAATTTTTAAAAAAAATAAAATTTTATTTTTCTCGAACTAAATTGGTCAAAGCCTATTATTT--CAATAAATAGAAGTGAAATTCTTGTCAAAATTTAAGCTAGCTAGTTAAAAAAACAGATGAAATTTTTAGGGATAAGCTTAGAAA--TTAAAATAAAGTTGACA---AATAGGGATTAAAATTATCCTTTTAATTTTTATAAATAATTTACAATA--AATTTTT-AAAAATGAAATTATTAGTATAAAAAATAAATTTAAGAATTAGGCAATTTTTCTGACTGTTTAATAAAAACAATTCATTTAGTAAAATGAAAATCCTGCTCAATGAATTTAAATTGCTGTAGTATTTTGACTATACAAAGGTATTGAAATAAGACTTTAATTGAGTGCTAAGAGAATGGAATTACAGAAAAAAGCTTTTTTAAATTTAATTAAAGTTATTTTTATTTGTGAAGAAACAATAATTAAAATTAAGGACAAGAAGACCCTATGAATTTTTTAATTGGGGCGATTAATTAATATTTTGAACTTTTTTAATAGCGGAAAATTG-TAAAAATACTCTAGGGATAACAGCGTAATAATTTTAGATAGTTCATATTGACAAAATAGTTTGCGACCTCGATGTTGGATTAGGATGTTTTTTTGGCGAAGAAGTTAAAAAAAAAAGTTTGTTCAACTTTTAAATTCCTACATGATCTGAGTTTAGACCGATGAGAATCAGGTTGGTTTCTATCTTAATTGAATTGAAATTAGTACGAAAGGAATTTTTTCATGAATTAAATT-TAGCTAATTTTGTGCCAGCAGCAGCGGTTAGACAAAAAAAAGGTGAAATTTTTATAAACTAGGATTAGATACCCTATTAAGTAAATAATATTTATGAAAACAAAAAATCATGGCGGTATCTTAAGCTTTTCAGAGGAATTTGCTCTTTAATGGATAAAACACCCAAATCTTACTAAAATTGGTTA-AGACAGTTTGTATACCACTATAAGTAATTATTAATTATAAAAGTTAAGTCAAGGTGCAGCATAAATTTTAGGATGAAGTGAATTACAATGCTTTTTAGGGATTTGAAAGTAAAAAATGATTATTTGAATTAAGCTCTGAGATATGTACATATCGCCCGTCGCTAAAAGATAAGTCGTAACAAAGTTAAAATACTGGAAAGTGAGAAAAGTATTTTATAAAATCTAATTTGCAGTTAGAATTTAAACTGCAAATTTAAAATAACAAAAGAATGTCATTCTTTAATTACATATTTAAATAGTGTATTCCAACACTTAACATTTTCATTGTTAACTTTTATAGTTTATAAAACGTTACAGTTTAATTAGTATAGTACAATTAATTTCCAATTAATAAGAAAAATTAGACGTTTAATTAGTTTACAAAATTATAAATTGTGGATTTATAGAAGCATTAGACAAGTAAAATGCCTGAC-AAAGGATTATCTTGATAGGATAAATAACGTATACTTTTACTACATTGAATGGCTGAAGTAAGCAATGGTCTCTTAAACCAAACTATAGTACTTTCAATGGAATAAAGTAAGCTAAAAAAGCTAGTGGGTTCATACCCCATTAATAGAAGCCAAACAATAGGCTATTCACTGTTAATGTTCCTATTAACAGAAAATAATATAT-AGTATATAAATTTTGGAGATTTAAAATAAAGCGATAAATTGCGTTCAGTTTCGGCCTGAATAATAAAATATTGATTTTGTAAATCAATCCTTTTAACGATGTTTCATTTACGATGTTACCATTTTTAAGATTTTAAGTTAAAAAAACTATTTGCCTTCAAAGTAAATTATAAATCTTGGTAAAATGACTGATTTAGGTGATAAATTGTAAATTTATTTATGGATTATCCTTTTACTA
Amblyomma_sphenodonti_NC_017745         ATGATAAATAACTTATTTTCTATTTTTGATCCATCTACTTCTTCTACATTAAGATCTAATTGAATAATCATGTTTTTATTTGTTATCATATTACCTTCATTATTTTGAATTTCTTCTTCAAAGTTTATTATTTCTTGAAAAATTCTATTAAGAAAAATTTTTCAAGAAATAATAAACAATTTAAAACTTTTTCAAAAAAAAAATATTATTTTAATTAATTCTCTTTTTATTTTAATTTTGATAAGAAATATTGGTGGTCTTATTCCTTATGTATTTACAACCACAAGCCATATTGTTTTTACAATATTTTTGGCTTTCCCTATTTGAATTAGTTTAATCTTATTTAGATTTGTTAATAAATTCAATAAGTTACTAACTCATTTGGTTCCATTTGGTTGTCCAATTATGCTTAGATTATTTATAGTAATAATTGAAAGTGTAAGAAATTTAATTCGTCCTATTACTCTTTGTGTACGATTGGCGGCTAATATAATTAGAGGTCATTTGTTAATTCATCTTTTATCTTCTATATCTTTAATTAGAAGTATAATATTTTTATTAACTTTAGGAATTATAACAATTTTAATAATTTTGGAAACTGCTGTAGCTTTAATTCAAAGATTTGTTTTTGTAACATTAATTTCTCTTTATATTAATGAAGTTATACCACAACTATTTCCAATAAATTGAGCACTAATTTCAACAATAATTATAATTTCATTATTTATAATTACAACAAATACATTTTTTATTAAATTTTAAAACAAGATAAAAAATTAAAGAATTATAAATAATAAAAAGCTATCATTTAAATGAATTTTACCGCGATGAATATTTTCTACTAATCATAAAGACATTGGAACTATATATTTAATTTTTGGAAGATGAGCAGGAATAATTGGTTTATCCATAAGAATTATAATTCGAATAGAATTAGGCCAACCTGGAAGATTAATTGGAAACGACCAAACTTATAATGTTATTGTTACAGCACACGCCTTTATTATAATTTTTTTTATAGTAATACCATTAATAATTGGAGGATTTGGAAATTGACTTATCCCTATCATATTGGGGGCTCCAGATATAGCATTCCCACGAATAAATAACATAAGATTTTGACTTTTACCCCCTTCTTTATTTTTACTAATTAATTCTTCTTTAGTAGAAAGTGGAGCAGGAACTGGATGAACAGTTTATCCCCCTTTATCCTCTAATATTTCCCATTATGGACCATCCGTAGATATGGCAATTTTTTCCCTTCATTTAGCCGGAGCTTCATCAATTCTAGGTGCAATTAATTTTATCACAACAATTGTTAACATACGATCAATTGGTATAACATTAGAATGCATACCCCTATTTGTATGATCAGTATTTTTAACCGCTATTCTTTTATTGCTCTCTCTTCCTGTCCTAGCCGGAGCAATTACTATATTATTAACTGACCGTAACTTCAATACTTCATTTTTTGATCCTTCAGGTGGAGGAGATCCAATTTTATACCAACATCTTTTTTGATTCTTTGGTCATCCTGAAGTATACATTTTAATCCTTCCAGGATTTGGAATAATTTCCCAAATTATTTGCTTCCATGCTGGGAAAAAAGAACCTTTTGGGAATTTAGGTATAATTTATGCTATATCAGCCATTGGTCTTTTAGGTTTTATTGTTTGAGCTCATCATATATTCACAGTTGGTATAGACGTAGATACTCGTGCTTATTTTACTTCAGCTACAATAATTATTGCTGTTCCAACAGGAATTAAAATTTTTAGTTGACTTGCTACTTTACACGGAACAAATTTAAAATTTAATGCTCCTATTTTATGAACTCTAGGATTTGTATTCTTATTTACTGTAGGAGGACTAACTGGAATTATATTAGCTAATTCTTCAATTGATATTATTCTTCATGACACATATTATGTAGTAGCTCATTTTCATTATGTCCTTTCAATAGGAGCTGTTTTTGCTATTATAGGAGCAATAGTCCATTGATTTCCAATATTTTTTGGCATAAATTTTAATTCCATTTTAGCAAAAAGACAATTTTTTATTACTTTTATTGGAGTCAATATAACTTTCTTTCCTCAACACTTTCTAGGTCTAAGAGGTATACCTCGACGGTACTCAGACTATCCTGATTTCTATTCTAAATGAAATTTAGTTTCATCAATAGGATCTATTATTTCCTTAGTAGGAGTAAATCTATTTATTTTAATAATTTGAATAGCTTTAAATGAAAAAAAAATAACACTTAGATCACAATTTTCTAATTCTTCCATTGAATGAATATTATATTTTCCCCCATCTGAACACACTTTTAACCAAAATAATATTATTCTAAAAATGGCAACATGATCTTTAATATCATTTATAGATAGAAATTCTCCTATTATAGAGCAAATAATTTTTTTCCACGACCACTCAATATTAATTATTTTAATAATTACCATCATTACCCTTTACATAGTAATTAATATTATTATAAATAATTTCACTAGACGATATTTAATAGAAGAGCAAGAAATCGAAATTATTTGGACAATTATTCCAGCATTAACTTTAATTTTTATTGCCTTACCCTCTCTTCACTTACTTTACTTAAGAGATGAAATATTTTCTTCACAAATTTCTGTTAAAATTATTGGCCATCAATGATACTGATCCTATGAATATTCAGATTTTAATAAAGAATTCGATTCTTTCATAGTATCTGAACAAGAAATAAGCAAAAACATATTCCGTTTATTAGACACAGATAATAATTTAATTTTACCTTTTAATACTAACATTAAATTTTTAGTTACATCAGCTGATGTAATTCATTCCTGAACTGTCCCTTCTTTAGGAATCAAAATAGATGCTGTTCCTGGACGATTAAATCAATGTCTTTCGTTTGCTAAACGTTCAGGAATGTTCTTTGGTCAATGTTCAGAAATTTGTGGAACAAATCATAGTTTTATACCAATTTCACTTGAAATTGTTTCGCTTAAAAATTTTATTAAATTTATTTCTTTTATGATATTTCATCCGTTTCATATAGTAGAAAAAAGGCCTTGACCTTTAACTAGTTCCATTTCTGCCTTTACTTTGACTTTAGGGTTTGTTAACTATTTTCATAATTTAAATTTTAATGTGTTTTTTTTTGCATTTTTAATTTTAGTTCTTTCTTCATTCCAATGGTGACGGGATATTTCTCGAGAATCATCTTTTCAAGGAAACCATACATTAAAAGTATTAAATGGGCTTAAAATAGGTATATTATTATTTATTTTATCAGAAGTTTTTTTTTTTATTTCTTTTTTTTGAGCTTTTTTTCATAGAAGTTTATCTCCTGACATTCAAATTGGATCTAATTGACCTCCCCTAAATGTTAATCCATTTAATCCATTTGAGATTCCTTTGCTAAATTCAACAATTTTAATTTCTTCTGGTATTTCGGTAACTTGAACTCATCACTGTATTATAAATAACAAATTTAATAGATCTTTATTGTCTTTAAAAATTACTATTATGCTAGGGGTGTTATTTACTTTTTTTCAACTTTTTGAATATTACCAAGCTCAATTTTCCATTTCTGATGGAATTTTTGGTTCAACTTTTTTTTTAACTACAGGTTTTCATGGAATTCATGTTATTATTGGGTCCATTTTTTTAATTGTTTCTTTATTTCGCATTAAATTTAATTTAATTTCATCTGTGCATTTCTTTGGGTTTGAGGCTTCAGCTTGATATTGACATTTTGTTGATGTAGTGTGGCTTTTTTTATTTACATTTATATACTGATGAATTTATATGATAAAAATTTTATTAAATCCTATAATTAATCTTCCAACACCTTCAAATATTTCATATATGTGAAATTTTGGATCTTTATTAGGAATATCTTTAATTATCCAAATTTTAAGAGGTTTATTTTTATCTATAAATTTTTCAAGAGATATCTCCACTGCGTTTTCCATAATTTCTCATATTCAACGAGATGTAAATTATGGATGACTGATTCGATCAATTCATTCAAACGGAGCTTCAATTTTTTTTTTATTTATTTATATTCACATTGCTCGAGGTATTTATTACTCTTCTTTTTTTATAAAAAAAGTTTGATTTTCGGGATTATTAATAATTTTAACCTTAATATCTACAGCCTTTTTAGGCTATATTTTGCCTTGGGGACAAATATCATTTTGAGGGGCTACAGTTATTACAAATTTAATTTCAGCAATTCCGTATTTTGGACAAACAATTACTTACTGACTGTGAGGTGGATTTTCAGTAAATAATAATACTTTAATTCGATTTTTTTCTATGCATTTTATTTTACCATTTTTTTTAGCTTTTTTAATTTTTATTCATATCCTTTTAATTCATGAAAAGGGATCATCAAACCCTTTAGGTTTATATATAAATTTAGATAAAATTTCATTTCACCCATATTTTTCAACTAAAGATATTTTAGGAGCTTTAATTTCACTACTTTTTTTCTTTATTATTATCTTTCAATATCCTTACATTTTAATAGATGCAGAAAATTTCAATATAGCTAATCCTATAGTTACTCCCCCTCATATTCAACCAGAATGATATTTTTTATTTGCATATGCAATTTTGCGATCAATTCCAAGAAAACTTGGTGGAGTAATAGCTTTAATTTTTTCAATTATTATCGTTATTTCTCTTTCTTTTTCAATAAAAAATAAATTAGTCTCTTGTTATTTTAATTTTAGTATAAAATTTATATTTTGATTATTTATTAATTCTTTTTTAATTTTAACTTTTTTAGGGGCTAAACCGATTGAGTATCCTTATGAATTAATAAGACAAATAACAACAATTATTTATTTTTCTTTTTTTATTTTTATTCCAATGACAATTGTAGGCATATTAATATACTTTATTTTACTTTTAATAGTTTTAATAAGAGTAGCTTTTTTTACTTTAATAGAACGAAAAATTTTGGGATATTGTCACACCCGAAAAGGTCCAAATAAAGCTGGTATTATAGGCTTATTACAACCTTTTAGAGATGCCATTAAACTTTTTAGAAAGGAAATAAATTTAATATATTACATAAATATAATAATTTATATTATGTCACCAATTTTAAGTTTTATATTAATACTAACAATATGAATAATTTTTTTTTATAAAAGAAATTTAATAAATTTAAACATAAGAGTAATTTTAGTTTTATGTATTTCCAGAATAGCTGGCTATTCAATTTTATGGGGAGGATGATCTTCAAATTCAAAATATGCTCTTATTGGATCATACCGTGGATTTGCTCAAGTTATTTCTTATGAAGTAAGAATAGCTATACTACTTATTGGTTTGTCAATTATTAGACAAAGATTTAATTTAAAAAATTTTATTAACATTCAAGAAAACTCAATAATAATTTTTAGATTTTCGTTTATTTTTTGAATTTGAATGTTAATTTGTTTGGCAGAAACAAACCGTACCCCGTTTGATCTTCTAGAAGGAGAATCCGAATTAGTCTCAGGATTTAATATTGAGTACGGTTCGTGATCATTTGCAATAATTTTTATATCAGAATATGGAATAATTATATTATTAAGTTTATTTTCAAGATATTTATTTTTTGGATTTTCTTTTTTTAAAAAAATATTTTTATTAATTATAATAATTTTTGTTTTTATTCGAAGAACTTATGTTCGATTCCGATATGATAAATTAATAATAATAGCTTGAAAAGTTATTCTACCACAAACTATTTTAATTTTCTTTTTAATTTTTTTTTTAGTCTCCTTATGGAGCTACAGTTTTTGCATCAATTTTTGGAATTTTTTTAAAAAATTAATAATATGAATAATTATAATTACAATTATAATTACAATTTCTTCTAATTTCTGATTTACATTTTGGTTAATAATAGAAATTAATTTAATAGTATTTATTCCATTAATAAACTCAAAAATTTAATAAGATGTAACGCAATAATTACCTACTTTATTATTCAATCGTTTTCATCTTCTTTATTTTTTATGGGGTCTTTATTAATTTTAATAAATTTTAGAATATTTTTTAAAATTATTATTAATATTGCCATTATAATTAAATTGGCTATAATTCCTTTTCATTTTTGAATTACAATAATCAGAGAAAGATTAGATTTATTTCCCCTTTTTATTATTTTAACATTCCAAAAAATAATTCCATTAATTATTTTAACAAAATGTAAATCAGAAATTGTATTAATTTTTGGAATAATTTCCTCGGTTTTTGGCTCAATTATAGCACTAAATTCAAAATTACTAAAAAAAATTATAATTTTTTCATCTATTTCTCATATAGGCTGAATAACCATTTTAATTTTTATTCAAAGAAATTTTTGAGTATTTTATTTAATTTTATACATTTTAATTTTTTTTAAAATTTTTAATATTTTAAAAAAAAATCATTTGATTTCAATAAGCAATTTAATATTTAAAAAAATTAATACAAATATAAAATTATTATTAATTTCTATAATGCTTTCTCTAGGAGGAATACCCCCCTTTCTAGGATTTTTTATAAAATTAATGTCAATTTTCTTTATTATTAAAGTTTCTTTAGTTTCTGCAATTATTTTGGCCATTTCATCATTAGTAAATATTTATTTTTATGTACGAATTTTTTTACCAATGTATTTTATTAATATTAAACATTTTAAAATGTTTAATATTAATAAAATAATAAAAAGATTTTTCGTAAATCTAAATATTATTTTAACCATTTTAATTTTAAACATAATAACTTTAATTTTTTATACTTTATTATAGCTATCCCCCTAATTATTATTATTATTTTCTTTATTTTTAAATTTAAAAATTTAAAAAATAAAGAAAAATTATCACCTTTTGAGTGTGGATTTGATCCTTTTTCTTTTTCCCGTGCCTCTTTTTCCTTAAAATTTTTTTTTATTGGCATTATTTTTTTAATTTTTGACGTTGAAATCGTTTTAATTTTACCCTATCCAATTTTACTAAGAAACAAAAATCTATCTATTTTTGTTTCTTTTATTTTGGTAAATTTAATTATTATATTGGGTCTTTTATATGAGTGAAAAATGGGCATAATTGACTGACTAAAGATGTTAAATTTAGTTTTAATTATTTATTTAGTAGGAATAATTTCTTTTGTCATAAATCGTTATCATATAATAATGTTATTAATAAGAATTGAATTTATATACTTATCTTTAATAGTTATAATATTTTTTAATTCAATTTATTTAAATGTTTTAAATATTTTTTTATTTTTAGTTACAATTGTGTGTGAAGCATCTTTAGGATTAAGATTGTTAGTAGTAATAAGATTTTTTTACGGAAATGAAAAAATTAACTCATTGAATTTAATTAAAATGTTAGGACTATTGACAATGAGGTTTTTAATTTTATGTCAATATTTTTATCTTAACTCTTTTCAATTGATAGTAATTTTAATATTTATAATAATCAAAATTATTTT---ATAGTTTCATCTAACAGAGAAATAGTTTCTATTTTTTTATATGTAGATTTAATAGGAGTTTTATTAATTTTATTATCATTTTGAATTTCTTTTTTAATAATTTTAGCAAGAACAATAAAGTATTTGAAAATAAAAATTTTATTTTTTACGTAATATTAATATTATTTTTATTAGTTATTTGCTTTAGAATTTCTAATTTATTAGGATTTTATTTTTTTTTTGAGTCAGTTTTATTTCCAATTATTATAATAATTTTTGGGTGAGGATTACAACCGGAACGTCTTCAAGCTGGATTTTATATATTAATATATACTCTTTTTGGTTCTATCCCTATGTTATTAATAATTTTAATTTTTAAATCATCTTTAATATTTATTTTTATAGAATGGGAAATGTAAAAACTGGTTTTTTTTTATTTTTTTTCTTTTAGGATTTATAGTTAAAATCCCAGTTTTTTTATTTCATTTATGGTTACCAAAAGCTCATGTTGAAGCCCCAATTGCTGGATCTATAATTTTAGCCGGAGTTTTATTAAAATTGGGAATTTACGGGATTTTTCGTTTTAAATGATTTTTTCTTTATGAGTTAATTTGAATAGGTTGGGTTTTAATAATTGCATCAATTTTTGGAAGTTTAATTGTAAGATTTATTTGTTTTTTCCAAATAGATATTAAGTCTTTAATTGCATATTCTTCAGTATGTCATATAGGAATTGTATTTAGAGGAACAGTTAATTTTTCTTTTTTTGGATCCTATGGTTCTTTATTGTTAATAATTGGTCATGGTTTATGTAGTTCTGGTTTATTTTGTTTAGCAAATTTATTTTATGAGCGCTTTTTTACCCGAAGAATAATTTTAATTAAAGGAATGGTAAAAATTTTTCCTACTCTTTCCCTGTGATGATTTCTTTTTAGAGTAGTAAATATAAGAGCCCCTTTAACTATAAATCTTTTAGGAGAACTTTTTTTATCTTTAAGAATCTTAAAATATAGAATAATTTTTATTATTCCTTTAAGATTAATTATTTTTTTCAGTGCTTGTTATACTATCTATATATACAGATATTTAAACCATGGAGAAGGATGAATTTTATGAAGAAAAAATAATATTTTTATACGTGAATATTTATTAATATTTTTACATTTATTTCCATTAGTATTTTGAATTCTTAAATTTGATTTTTTTTTAAAATGAATTATTTTCATCAAATGAGGTATTTTACTAATATTAATAAGACTTATATCATTTTATAGTTTTTTTTTGTCTGTTAGACAAAAAAATTTAATAATCATTGAATATTTTTTTAGAAGATTAATAAATATTGATTTTAAGCTTTATTTTTTATTAGATTGAATTAGAAATTTATTTATTGCTATTGTTTTATTAATCTCAAGTTTAGTAATTTTTTACAGAGATAGATATATAGGATCTGATCCTAATAAATATATATTTTGCTGGGTCGTACTTCTTTTTGTTTTATCAATAATTTTATTAATTTTAATACCAAATATATTTATAATTATTTTAGGTTGAGATGGATTAGGACTAGTATCTTATTGTCTAGTAATTTTTTATCAAAGAGTAAAATCTTATAACTCAGGTATAATAACTATTATTAGAAATCGAGTAGGAGATGTAATAATAATTATAGCTTTAATTTTTTTTTTTAATTTTGGAACTTTTGACATTTTGTCTAATTCCAATTTAGAAAAAATTTGCGGAATTTTTTTAATTGTGGCTGGAATAACCAAAAGAGCTCAAATTCCATTTTCTGCTTGATTACCCGCAGCAATAGCTGCTCCTACTCCAGTCTCTTCTTTAGTACATTCTTCAACTTTAGTAACAGCTGGAGTATATATTTTAATTCGATTTAATTATTTATTTAAAATAAATGAATATTCAGGTCTTTTACTAAAAGTATCTTTAATAACATTAGTTATAGCAGGGATCTCAGCTTTTGTTGAAGTTGATTTAAAAAAAATTATTGCCTTTTCTACTTTAAGTCAATTATCTATAATGATAATTTCTCTTTCTATAGGAATAACTGAAATTGCTTTTTTTCATTTAATTATGCATGCTATTTTTAAATCAATATTATTCTTATCTGCAGGGTTAATAATTCATTCATTAAAGGGGATTCAGGATGTACGTATACTTAGAAACTTTTTTAGATGTAGCCCCCTTATTATCAGATGTATAATAATTTCTATGTTGTCCCTAATAGGATTTCCTTTCATTGGAGGATTTTACTCTAAAGATTTAATTGTAGAATTTTTTTTTTTTAAATCCAAAAATTTAATTAGTTCTCTTATATTTATTATTGGTTTATTTTTTACATTTTTATATTGCATGCGCATGGTATATTTAATTGGATTAAAAGGTATTTATTCTTTAAATTTTTTTAAAATACATTTTGATAAAAAAATGTCATTTCCAATTTATATTTTAACTATATTTTTATTAATTTTTGGAAATTTTTTATTTTGATTAATTTTATTAGAATATAAAATTATATTTATTAGAAAAATATCTAAACTTTTTAGTTTATTTTTATTAGCATTAATACTATACTTTTCTATTTTTGTAAAAAGCCTAAAATTTTTTTCCCATGGAGAAAATTTGATTTTTTTTATACAATGTGAAATATATCTAATTTAACAAGCTTGTTTTTTTTAAAAAAAACAAGCTTTTTTTTACAAATTTCAATATATGATTGAAAATGAATGGAAATAATAGGACCTATTGGTTTGAAAAAGAATTTTTCAAACCATTCTTTAATTAGATATTGACTAAACAGCCAAAATATAAGAAATATTTTATTATTAACCATTATTATAATAGTAACTTTAATATTGAAATACTTACCTTATTAACAGTAATTACAATGTTTATATCTCATCCCATAATAATACTTATATCTGTTATACTCTTAACTTTTTTTCTAGCATTAATTTTTTATAAAATTACTCAAATTTCATTGGTGTCATTAATAATAATTTTACTTATTCTTGGAGGAATACTTATTATTTTTATATATATAATTAGCCTTTGTCCAAATAAAAAAATTATTTTTAAAAAAATTTCTTTTAATTATTATTTTTATATTCCTACAATTAGCATATTTCAATTTTAATAAAGTTTGAAATTTCAAACTTTATTAAAATTTATTTTTTTAATTTTTTAAATTTGTTAATTCTAATAATAATTTATTTATTAATTACCTTACTAGTAGTAATAAAAAATTCAAATTTTAATAATTCTCCAATAAAATTATTTTTTAA-----AAAAACCGAAGGGGTTTTGTACCTTTAGTATTAGGGAATTTTAAAAAAAATTAAGAATTTATTTTTCTCGAAATTAATTGATCTATTCTTAGCGTTT--TAATGTTTAGAAGTGAAACTCTTTTCAAAATTAATGATATCTAGTTAATTTCAATGGTGAAATTTTATGGGATAAGCTATAAAGTTTTTAAAAA--AATTACA---AAGAAGAATTGAAATTTTTCTTAAATTTGTTATAAATAATT-TTATTT--AATTTCT-TAAAATGAAATTATTAGTATAATAAATAGTTTAAAGAATTCGGCAAATTTTCTAACTGTTTAATAAAAACAATGTATTTAGCTAAATATAAGTCCTGCTCAATGAATTTAAATTGCTGTAGTATTTTGACTATACAAAGGTATTGTAATAAGACTTTAATTGAGTGCTAAGAGAATGGAATATTAGAAAAATTCTTTTTTAAAATTAATTGAATTTATTTTTATTTGTGAAGAAACAATAATTTTAATTAAGGACAAGAAGACCCTAAGAATTTTTTAATTGGGGCGATTAAAAAAGATTTTCAACTTTTTTAATAATGATTATATGAAAAAAATACTCTAGGGATAACAGCGTAATAATTTTGGATAGATCTTATAAATAAAATAGTTTGCGACCTCGATGTTGGATTAGGATACTTATTTAATGAAGAAGTTAAAATAAGGAGTTTGTTCAACTTTTAATTTCCTACATGATCTGAGTTTAGACCGATGTGAATCAGGTTGGTTTCTATCTTAATAATTATTTTATTAGTACGAAAGGAATTTTAAATAAAAAATATTC-TAGCTAATTTTGTGCCAGCAGCAGCGGTTATACAAATTTAAGGTGAAATTTTTTTAAACAAGGATTAGATACCCTTTTAAGTAAATATTAAACATGAAAGCAAAAAATTATGGCGGTATCTTAAGCTTTTCAGAGGAATTTGCTCTTTAATGGATAAAACACCTAAACCTTACTGAAATTTGTAA-AGTCAACTTGTATATCACTATTAATAATAATTTACTATTAAAATTAAGTCAAGATGCAGTAAAAATTTTAGAATGAAGTGAATTACATTACTCAAAAGGGATTTGAAAGTAAAATATGATAATTTGAATTAAGATTTAAGATATGTACATATCGCCCGTCGCTCAAAGATAAGTCGTAACAAAGTTAAAGCACTGGAAGGTGAGAAAAGTATTTTATAAAATCTAATTTGCATTTAGAATTTAAACTGCAAATTTAATATAACAAAAGAATGTCATTCTTTAATTACATATTTAAGTGGTGTAATTAAACACATAACATTTTCGTTGTTAATCTTTATAGTTT-TAAAACATTACAATTTAATTAGTATAGTACATTTAACTTCCAATTAAAAAG--TAATTAAATGTTTAATTAGTTTATAAAATAACAAATTGTGGATTTGTAGAAGCATTAAACAAGTAAAATGCCTGATAAAAGGGCTATCTTGATAGGATAAATAATGTA--TTTTTACTTCATTGAATGGCTGAATTAAGCAATGGTCTCTTAAACCAACTCATAGTACTTTTAATG-AATAAAGTAAGCTAAAAAAGCTAGGGGGTTCATACCCCATTAATAGAAGCCAAAATAGAGGCTATTCACTGTTAATGTTCCTATTAACAGAAAATAATATA--AGTATCTAAATTTTGGGGATTTTAAATAAAGCGATTATTTGCGTTCAGTTTCGGCCTGAATTTTAAAATATTGGTTTTGTAAACCAAACCTTTTAATGATATTTCATTTACAATGTAACCATTTTTAAGATTTTAAGTTAAGGAAACTAGTTACCTTCAAAGTAAACAATAAATCTTGGTAAAATGACTGATTTAGGTGATAAATTGTAAATTTATTTATGGGTACTCCTTTTGCTA
Amblyomma_triguttatum_SB1_NC_005963     ATGATAAATAATTTATTTTCAATTTTTGATCCAGCAACATCATCAATAATAAGAATAAACTGATGTTCTTTAATTATATGAATTTTTATTATTCCCTACATATTTTGAACAACTCCTTCTTTATTTTTAATTTCCTGAAAAATTCTTTTTAAAAAATTTTTCCAGGAAATTAAAAATAATATGATTTCATTTAAGTATAAAAATATTATCATTATTACATCAATTTTTCAAATTATTTTATTTAGAAATTTTTTTGGCTTATTTCCTTTTGTATTTACTTCTTCAAGTCATTTAGTTTTTTCAATATATTGCTCTTTCCCTTTTTGAATTACCTTTATTATTTTTAGGATTTTTAATAAATTAAATAAATTATTTAGCCATTTAGTTCCCTTAGGGTCTCCTATTGTGTTAAGATTTTTTATAGTTTTTATTGAAACCGTTAGAAATGTAATTCGCCCTATTACATTGTCTGTCCGATTGACTGCTAATATAATTAGAGGCCATCTTCTAATCCATTTATTATCTTCTATAATAATA---AGAATTAATTTCTTTTTTTTTGTTTTTTTAATTATAATAATTTTATTAATTTTAGAAACTGCTGTAGCAATTATCCAAAGAATTGTTTTTGTTACTCTTATTTCACTTTATTTAAATGAAGTTATTCCACAATTATTTCCAATAAATTGACTCTTACTAACAAATCTATTATTATTATTTATTACATTAATTTTAATTAATACATATTTTATTAAAATAAAATTAAAAATAATTTTAAATCAGGAAAAAGATTTTCGTAAAATGTCATTTAAATGA---------------ATATTCTCCACTAATCATAAAGACATTGGGACAATATATTTAATTTTTGGAAGATGAGCAGGAATAGTTGGGTTGTCTATAAGACTTTTAATTCGCATAGAATTAGGTCAACCAGGCTCCTTAATTGGGAATGACCAAATTTACAATGTAATTGTAACAGCCCATGCATTTATTATAATTTTTTTTATGGTTATACCTATTATAATTGGGGGATTTGGAAATTGACTAATTCCTATTATATTAGGTGCTCCTGATATAGCATTTCCTCGCATAAACAATATAAGATTTTGGTTACTCCCGCCCTCATTATGTTTACTAATCAATTCTTCATTGATTGAATCGGGAACAGGTACAGGATGAACAGTTTATCCCCCCCTATCTTCCAATCTTTCTCATTACGGGCCTTCAGTTGACATAGCTATTTTTTCTTTACATCTAGCAGGAGCATCTTCTATTTTAGGATCAATTAATTTTATTACTACTATTATTAACATACGTTCTATAGGAATAACTTTAGAGCGAATACCTCTTTTTGTATGATCAGTTTTTATTACAACTATTCTTCTTCTTTTATCACTACCAGTATTAGCAGGGGCAATTACTATATTACTTACAGATCGAAATTTTAATACTTCATTTTTTGACCCCTCTGGAGGAGGTGACCCTATTTTATATCAACATTTATTTTGATTTTTTGGCCATCCTGAAGTATACATTTTAATTTTACCAGGATTTGGTATAATCTCTCATATAATTTGTTTTCATACCGGGAAAAAAGAACCCTTTGGTAATTTAGGAATAATTTATGCAATATTAGCAATTGGGCTTTTAGGCTTCATTGTATGGGCTCATCATATATTTACAGTAGGAATAGATGTAGATACACGTGCTTATTTCACCTCAGCCACAATAATTATTGCAATTCCTACAGGTATTAAAATTTTCAGTTGATTAGCTACACTTCATGGTACAAAAATCAAATTTAATGCTCAAATTATATGAAGTCTTGGATTTATTTTCTTATTTACAATAGGGGGATTAACTGGTATTATACTTGCTAATTCATCTATTGACATCATTCTTCACGACACATATTATGTAGTAGCTCATTTCCATTATGTTCTTTCTATAGGTGCTGTATTTGCTATTATAGGCGCTATTATTCATTGATTTCCTTTAATATTTGGAATAAATTTTAATTCGATTACAACAAAAAGACAATTTATTTTAACTTTTATTGGAGTAAACTTAACCTTTTTTCCTCAACATTTTCTAGGTCTAAGGGGAATGCCCCGACGATATTCAGATTATCCTGACTTTTTTTACTCATGAAATCTCCTATCATCAATTGGGTCAATTATCTCTCTAATAGGAGTTATTTTAATAATTATTATTATTTGAACATCAATTATTGAAAAGAAAATTATTATATCATCTCTCTCTAATACAGCTTCAATTGAATGAATAATAAATTTCCCCCCTTCAGAACACACTTTTAATCAAAATAACATTATTATTAAAATGATAACTTGATCACAATTATCATTTTCAGATATAAATTCTCCTATTATAGAACAAATAGTATTTTTTCACGACCATTCAATAATAATTATTATTTCAATTGTTTTCATTACTATATACATAATTTTAAATATCATACTTAATTCTCTAACTAGACGTTCGCTTACAGAAGGTCAAGAAATTGAAATTATTTGAACAATTATTCCAGCTGTAACTTTAATTTTTATTGCCCTTCCTTCCCTTCATCTCCTTTATTTAACTGATGAAATTTTCAATACTCAAACATCAATTAAAATTATTGGACATCAATGATATTGATCCTACGAATATTCAGATTTCAATAAAGAATTTGATTCATTTATTATTCCAGAGCAAGATCTTAACTTAAATTCATTTCGTCTTCTTGAAACAGACAATAATTTATTAATTCCTTTTAACACTATAATTAAAATGTTAATCACATCAGCTGATGTGATCCATTCCTGAACTATTCCATCCTTAGGTATAAAAATAGATGCTATTCCAGGACGACTTAATCAAACATTCTCAATTGCAAATCGACCCGGAATATTTTTTGGACAATGTTCAGAAATTTGTGGAGCAAATCATAGATTTATACCAATTTCTTTAGAAGTTACTTCCTTAAATAATTTTATTAATTTCATTTACTCAATGATATTCAACCCCTTTCATTTAGTAGAAAAAAGACCTTGGCCTATTACTAGATCAATTTCAGCTTTTTCATTAACTCTTGGATTTGTTAACTATTTTAATTATTTTAATATAAATTTAGTTTTAATCTCAATATGTTTATTGATTTTATCTTCATTTCAGTGATGGCGGGATATTTCTCGAGAAGCATCTCTTCAAGGACATCATACTTATTTTGTATTAAAAGGATTAAAAATAGGAATACTATTATTTATTTTGTCCGAAGTCTTTTTTTTTATTTCTTTTTTTTGAGCTTTTTTTCATAGAAGTTTATCTCCTAGAATTGAAATTGGTAGTCAATGACCTCCTTTAAATATTTCATTATTTAACCCGTTTGAAATTCCTTTATTGAATTCTATAATTTTAATTTCTTCGGGTATTTCAGTAACATGGACTCATCATTCAATTATAAATGGAAATTATAATACATCGTTAATATCATTAGTTATTACTGTCTTATTAGGGTTTTTATTTACATTTTTTCAAATATTTGAATATTATCAAGCTCAATTTTCTATTACTGATAGAATTTTTGGTTCTTCTTTTTTTTTAACTACTGGATTTCATGGAATCCATGTTATTATTGGAACGACTTTCCTTTTAGTTTCCTTATTTCGTATTAAAAATAACATAATTTCAAAAAATCATTTTTTTGGATTTGAAGCATCAGCTTGATATTGGCATTTTGTAGATGTAGTATGATTATTTTTATTTACATTTATATATTGGTGAGTTTAT---ATGTTAAAAATATTAAATCCATTTATTAATCTCCCTTCCCCATCAAATATTTCATACATATGAAATTTTGGCTCCCTTTTAGGAGTTTGTTTAATAACACAAATTATTTCCGGGCTTTTTTTAGCAATAAATTTCTCAAGAGACATTACAACAGCATTTAATATAATTTCTCATATTCAACGAGATGTAGAAAATGGATGACTAATTCGTTCAATTCATGCTAATGGAGCGTCATTGTTTTTTATTTTCATTTACATTCATATTGGTCGAGGAATTTATTATTCATCTTTCCATTTTATTAAAGTATGATTATCGGGATTAATAATTATTTTTATTCTAATGGCTACAGCATTTTTAGGATATATTTTACCCTGAGGGCAAATATCATTTTGAGGAGCTACAGTAATTACAAATCTTATTTCAGCTATTCCATATATTGGTCAGACAATTACATTTTGAATTTGAGGGGGATTTTCAGTTGACAATAACACCTTAATTCGTTTTTTTTCTTTTCATTTCATTTTCCCGTTTATTCTTTTAATATTTTCAATAATTCATATTATTTTAATTCATGAAAAAGGATCCTCTAATCCATTAGGAACTCCTTTGAATATTGATAAAATTTCATTTCACCCTTACTTTACAATTAAAGATATTTTGGGAATTTTAACAACCTTTTCAATTTTTTCCTTCACTGTCTTCCTCTTCCCATACAGGTTAATAGATGCCGAAAATTTTAATATAGCTAACCCCATAATTACCCCCCCTCATATTCAACCTGAATGATATTTTCTTTTTGCTTATGCCATTCTACGTTCAATTCCTAATAAATTAGGGGGGGTAATTGCATTAATTATGTCCATTGTAATTATCATTACTCTTTCATTTTCAATGAAAAATAAACTTCTTTCATCATATTTTAAAATTTCAAATAAAATTCTTTTTTGAACTTTAATTAACATATTTATTTTATTAACATTCTTAGGGGCTAAACCTATTGAATATCCTTATGAAATTGTAAGTAAATTAATTACATTAATTTATTTTTTAATTTTTTTAATTTTTCCCCTAATTATTATAAATTTAATTATATTTTTATTTCTTATTATTATAATTTTACTAAGAATTGCATTCTTTACTTTATTAGAGCGTAAAATTATAGGTTATAGCCAAATTCGTAAAGGTCCCAACAAAACTAGAATTTCAGGAATTCTTCAACCAATTAGTGATGCATTCAAACTTTTTAGAAAAGAAATAAATTTTATATTTTATATAAATATAATTATTTATATAATTTCACCAATTCTAAGAATTTCTATAATATTATTGATATGAATAATTTTTTTCTTCAAAAATGGAACAATGATAATAAATTTGACATTAATTTTTTTTTTATGTATTTCAAGTATAAGAAGATATTCAATTTTAATAGGAGGATGAGCATCTAATTCAAAATATTCTCTAATTGGTGCATATCGTGGGTTCGCTCAAATTATTTCATATGAAGTAAGAATAGCCATACTTTTAATTGGTTTATCAATATTTTGTGAAAGATTTTCAATTAATAACTTTATTTTAATTCAGGAAAATTTTCAATTTGTATTTCCTTTTTTAGTTATTTTTGTAATATGAATAATTATTCTATTAGCAGAAAGAAATCGAACTCCTTTTGATTTTTCAGAAGGTGAATCTGAATTAGTATCAGGTTTTAATATTGAATATGGTTCATGGCTTTTTGCATTAATTTTTATATCAGAATATGGTATGATAATTGTTATAAGTATATTAACAAGTTATATATTTTTTAGAATATTATTAATTAATAATTTTACATTAATAATTATAAGATTTTTTATTATTATTCGAAGAACTTTTGCCCGTTTTCGTTATGATAAATTAATAATAATGGCTTGAAAAACTTTACTTCCTATAATTATTTTTTTCTTATTTGTTTCTATATTTATATTTCAAATAATTCTTCACTTTTTTTGCATCAATTTTTGGAATAATTTCAATATTTTAATAAAATGACTTATTTTAATAACAATTATAATTTCTATATCAGTTAATTCTTGATTTATTTTTTGAATAATAATAGAAATAAATCTTATATTTTTTATTCCTATTTTAAACAACAAAAAATAACAAACTCTAACTCTATAATTACCTATTTTGTTATTCAATCATTCTCGTCCACAATTTTCATTATAATAGCTATTCTCAACTTTATCACATATTTTTATATATTTAAAATCTTAATAATTATTTCAATTATAATCAAATTAGCTATTATTCCATTTCATTTTTGGCTAATTTCAATTAGAGAAATAATTGAGTTTAATTCATTATTTTTTATTTTATCATTACAAAAATTTATTCCTTTATTTATTTTATCTAAATTTAATTCCCAGTTTATAATTATATTTGCTTTAGCTTCCGCTATTTTAGGCTCACTTTCTGCTATAAATTCAAAAATATTGAAAAAAATATTAATTTTTTCATCTATTTCCCACCAAGGATGAATAATTATATTAATTATAATAAAAAGAAATTTTTGAATTTCATATTTACTAATTTACTCAATTATAATTTATAAAGTTACCTCTTTAATAAAAATATTTAAATTTAATTACATTTCTGAATTCTTTAATTATAATAAAAATTCTTTAAGTAAAATTTCATTAATTATGATAATAATATCATTAAGAGGTATGCCTCCTTTTATAGGATTTACATTAAAAATTATTTCAATTATTATTTTACTAACTTATTTTAATTTTTCAATTATTATTTTAATTTTATCTTCTATACTTAATATTTATTTTTATCTAAATTCAATTCAATCTTTTTTTCTCCTAAATTTAATTAAATTTAAAAAAATTATAAAAACTTATATATTTAAAAACATAATTTTAAATTTTAACATTTTTATAATTATTTTTTTATTTAATTTAATAATTTTGTGTTTTTAGTGGTAATTCTAATAATTTTAACTTTAATTTTCTTAATTTTTAAATTTTTAGAATTTCATAATTATTTATCAAAGGAAAAATTATCCCCATTTGAGTGTGGATTTGATCCTTTTACTTTATCTCGTGTGCCATTTTCATTAAAGTTTTTTTTTATTGGTATTGTGTTTTTAGTATTTGATATTGAAATTGTAATTGTTACTCCTTTTCCTCTTTTATTAAAAAGTAAAAATTTAATTTTTGTTTTGTTTTTTATTTTAATTAATTTCATTATTATTTTAGGACTTTTAATAGAATGAAAAAAAGGAATAATTGAGTGGATCAAAATGTTAATATTATCAAATTTTATGTACATTATTGGAATTTTATCTTTATTTTTAAATCGTTTTCATTTGCTTATAATTCTTATAAGAATTGAATTTATATATATGTCTTTAATTATTTTAGTATTAGTTATATTTTCTTCTTTAAATTTTTTAAATATTTTTGTATTTTTAGTAGTAATTGTGTGTGAGGCTGCTTTAGGATTAAGACTTTTGGTATTATTAAATTATTTTTATGGAAATGAAATATTAAATTCTTTTAATTTAATTAAAATGTTAAATTTGATTTTTTCAAGAGTTTTAATTTTATGTTTAATTTTTTATTTTAATTCTTTTGAAATTATAATTATATTATTATTTACAAGATTAGTATTTTTTATAAAATTTTAATAAATCCAAGGTATTCAACAATAGAATTTATAGAAATGGATTTAATAAGAGAAATTATAATTTTATTAAGAATTTGAATTACTTTTCTCATGTTATTGTCGAGGTTAACAAAATTTATATAAACAAATTTTTTTTGTTTTATGTAATAGCAATATTATTTCTTCTTGAAATATGTTTTACTATAGTTAATTTAATAATATTTTATTTTTTTTTTGAATCTTCTTTATTTCCAATAATTATAATTATTTTTGGATGAGGAAACCAACCAGAGCGTATTCAAGCTGGTTATTATATGTTAATATATACAATTTTTGGTTCTTTTCCTATATTTATTATAATTATTAATTATAATTTTTCTTTATTATACATCTATATAATATGATTAGATTAATATTAGGATAATTTTTTCTTTTTTAATATTAGGATTTTTAGTTAAAATTCCTATATTTTTTTTTCATTTATGGCTTCCTAAGGCTCATGTAGAAGCGCCTATTGCTGGATCAATAATTTTAGCAGGAATTTTATTAAAATTAGGAATTTATGGTATTTTTCGATTTAAAAATATAATTTTATGTAATTTAATAATTTTTTCTGAAATTATCATAGTTATTTCAGTTTGAGGGAGAGTAATAATTAGAATGTATTGTTTATTTCAAGTTGATATTAAATCTTTAATTGCTTATTCTTCTGTATGTCATATGGGTATAGTGTTAGGGGGATCATTAACATTTTCTATTTTTGGTTCTATGGGCTCATTATTATTAATAACAGGACACGGGTTAATCAGTTCAGGAATATTCTGTTTAGCAAATATTTTATATGAGCGTACTTATACTCGAAGAATATTAATATTAAAAGGAATTATAAAAGTTTTTCCTTCTCTTACTTTATGATGATTCTTATTTAGAATTGCTAATATATCAGCTCCCATAACTTTAAACATTTTAGGGGAATTTTTTTTGAGTTTAAGGATATTAAAATATAGAATTTTTTTTTTTTTTCCTTTAATATTAATTATTTTTTTAAGAGCTTGCTATTCAATATATCTGTACGGTTATTTAAACCACGGAAATGGCTGAGTAATATGGTCAATAAAACTAATTTCAATACGAGAATACAATATTATATTTCTTCATTTATTTTTAATAATTTTTTGATTTTTAAAGTTTTATTTATTTTGTAAATGAGTTATTTATTTAAATTGAAGAATTATGTTAATATTTATAGTTTTTATTTTTTCTTTTGTTTATATCTTTAGTTTTTATATAAATAGAATTTATATTATAGAATATTATTTTAATTCTATTCAAAATATAGATTTTAAATTTTACTTTTTATTTGATTGAATAAGAATTTTATTTAGAATTACAGTTTTGATAATTTCCAGTATGGTAATTATATATAGTAAAAGTTATATAAATGAAGATAAAAATAAAATCTCTTTTTGTTTTATTGTTTTATTATTTGTAAGATCAATAATTATTTTAATTTTAATGCCTAATATATTTATAATTATTTTAGGATGAGATGGTTTAGGATTAGTATCTTACTGTTTAGTAATTTATTATCAAAGAATTAACTCTTATAACTCCGGTATAATAACTATTATTAGAAACCGAGTAGGTGATGTAATAATTATTTTATCTTTAATTTTTTTTGTAAATTTTGGCAGATTTGATTTAATTAGTTTGAATAAAATTGAACTAATTTGTGGAGTTATAATTTTAATTGCTGCTTTTACTAAAAGAGCCCAAATTCCCTTTTCTGCTTGATTACCAGCAGCTATAGCTGCACCAACTCCTGTTTCTTCTTTAGTCCATTCCTCAACTTTAGTAACAGCAGGTGTTTATTTGCTAATACGATTTAATTTTTTATTCAAAATAAATTTTTATTGTTTAATTTTAATTAAAATTTCTTTAATAACTATAATAATAGCAGGAATTTCTGCATTTTTTGAAACAGATTTTAAAAAAATCATTGCTTTTTCTACTTTAAGTCAACTTTCTATAATAATAATTACCATTTCATTGGGGTCAATGGAGTTGGCTTTTTTTCATCTTATTATACATGCATTTTTTAAATCTCTTTTATTTTTATGTGCTGGTTTAGTAATTCACTCCTTTTTTGGAATTCAAGACATTCGAATATTAGGAAATTTTTTTAAACTTAGTCCGTTTATTTCAACTTCTATAATTATTTCTTTATTTTCTTTAATAGGATTTCCCTTTATCGGGGGATTTTACTCAAAGGATTTAATTGTAGAATTTTTTTTTTTTAAAATTAATAATATTATTTTATTTATAATTTTTATTTTAGGAATTTTATCCACTTTTTTATATTGTCTTCGAATAGCATATATAATACTTTTTAAGGGTATTAAAAATTTAATTTTAATTAAATTTAATTTTGATTTTTTTATAAAATTTTCAATTTTTGTGTTATGTTTTTTTGTCTTAATTTCTGGAAATTTTATATTTTGATTAATTTCTTCAAATTTAAGAGCTTTTTTTATTAGTAAAATTTCAAAAATTTGAACTTTATTTATAATAATAATTTTAATTTACTTTCTTTTTATT--AAAAACACTTATTTTATTACAAAGTTTGTAAAAATTGATTTTTTTTATAAAATTTGAAATTTGTCCTTTTTAACTAGCTTTGTTTTTTTAAAAAAAAATAATAAATTACTTTACAGAAGAATCAGAGACTGAACTTGAATAGAAATTCTTGGGACTAAAACCCTTTATACTTTCTCTTTAAATTTTTTAAATTTTAATTATTGAATTGAAGCAAAAAATTTAAATAAAATTTTATTAGTAATTTTAGGAACAATTTTAATTATTTTATTAAATTAATCTTAATTATGGCTATTTTTTTAATTTGTTTTAATCATCCAATAACTATATTAATTTCAGTTATTTTATTAACACTATTTATATCATTAATTTTTTATTTAAACTCATGTAATTCATTATTTTCATTAATTTTAGTCTTATTGATTTTAGGAGGAATACTTATAATTTTTTTATATATAGTAAGACTATGCCCTAATATAAAAATAAATTTCAAAAAAAAATTGGGTTTTCATTATTTTT---CTATTTTAATAGAAATTAATTAATTTATCATAAATTTTCTTTCCAAGAATTAACAAAAATTTTTTTTTTTATATTTTCAAATATTATTATTATAATAATAATTTATTTATTAGTAACTTTAATAGTTGTAATAAAAAATTTAAATTGAATTAACACACCTATAAAAATAACTATTTC-----TATAACTGAAGAGGAGTTGTACCTTTAGCATTAGGGAATTTCAAAAAAAAATAAGTTTTTATTTTTCTCGAAATAAATAGATCTAATAGTTTTATTTCAAAAAGGTTAGAAGTGAAATTCTTATCAAAATTTATGATATCTAGTTAAAAAAATA-----AATTTGTTGGGATAAGCTAATAAATTTT---AAAACGCTTATA---AAAAAGAGTTAAAATTGCTTTTATA-TTTTTATAAATAATTGAAATTT--AATAATT-AAAAATGAAATTATTAGTATAAGAAATATAGTAATAAATTCGGCAATTTTTTTGACTGTTTAATAAAAACATTGTGTTTAGAAAAACATAAATCCTGCTCAATGAATTTAAATTGCTGTAGTATTTTGACTATACAAAGGTATTGTAATAAGACTTTAATTGAGTGCTAAAAGAATGGAATTACAAAAAAAAACTTTATTAATTATAATAAAATTTAATTTTATTTGTGAAGAAGCAATAATAAAAATTAAGGACAAGAAGACCCTAAGAATTTTTTAATTGGGGCGATTAAAAAATATTAAGAACTTTTTTATTAGTGGTAAAATG-GAAAAATACTCTAGGGATAACAGCGTAATAATTTTTGATAGTCCATATAGACAAAATAGTTTGCGACCTCGATGTTGGATTAGGATTCTTTTATAATGAAGAAGTTATGATAAGAAGTTTGTTCAACTTTTAAATTCCTACATGATCTGAGTTTAGACCGATGAGAATCAGGTTGGTTTCTATCTTAATTTTAATATATTTAGTACGAAAGGAATTCATATTTAAAAAAATTT-TAGCTAAATTTGTGCCAGCAGCAGCGGTTAAACAAAAAGAAAGTGAAATTTTTTTAAACCAGGATTAGATACCCTGTTAAGTAAGTGA-ATTAATGGAAACAAAAAAATATGGCGGTACTTTAAGCTTATCAGAGGAATTTGCTCTGTAATGGATAAAACACCTGAATCTTACTAAAATTAGTTA-AATCAGCTTGTATACCACTATGAGTAATAATTTATTATTTAAGTTAAGTCATGGTGCAGCAAAAATTTTAGAATGAAGTGAATTACATTTCTTTTAAGGGATTTGAAAGTAAATAATGATTTATTGAATTTAGCTCTAAAGTATGTACATATCGCCCGTCGCTTAAAGATAAGTCGTAACAAAGTTAAAGTACCGGAAGGTGAGAGAAGTATTTAATAAAATCTAAATTGCAATTAGAATTTAAACTGCAAATTTAAAATAACAAAAGAATGTCATTCTTTAATTACCCTAACTTTTAGTGTAA--AAGCACGAAAAATTTTGATTTTTTATTTTCATAGTTTAAAAAACATTACAGTTTAATTAGTATAGTACATTTAATTTCCAATTAAAAGGAAAAATTAAACGTTTAATTAGTTTAAAAAATTATAAATTGTGGGTTTATAGATGCATTAAACAAGTAAAATGCCTGAGTAAAGGGTTATCTTGATAGGATAAATTATGTATACTTTTACTACATTGAATGGCTGAAGAAAGCAATGGTCTCTTAAACCAATTAATAGTACTTTCAATGG-ATAAAGTAAGCTAATTAAGCTAGTGGGTTCATACCCCATTAATAGAAGCCAAAA-AGAGGCTATTCACTGTTAATGTTCCTATTAGCAGAAAATAGTATAAGTGTACATAAATTTTGGAGATT-AAAATAAAGCGATAAATTGCGCTCAGTTTCGACCTGAAAATTAAAATATTGATTTTGTAAATCAATTCTTTTAACGATGTTTCATTTACAATGTTACCGTTTTT-AGATTTTAAGTTAAATAAACTATTTGCCTTCAAAGCAAAAAATAAATCTT-GTAAAATGGCCGATTTAGGTGATAAATTGTAAATTTATTTATGGATTTTCCTTTTGCT-
Bothriocroton_concolor_NC_017756        ATGGTAAACAACTTATTTTCGATTTTTGACCCATCAACCTCCAATTTATTTTCATTAAATTGATTAATACTATTTTTACCCGTAATAATATTTCCTTTGGTTTTTTGAGTCTCCCCTTCTCTATTTATTATTTCCTTTAAAATTCTTTTAAAAAAATTTTTAAAGGAAATAATAAATAACTTAAAATCAACAAAAGCTAAAAATATTTTAATATTAAATTCAGTTTTCATTTTAATTCTTTTTAGAAATTTAATTGGGTTATTACCTTATGTTTTTACTTCTTCAAGTCATTTGGTGTTTACAATAGTTCTATCTTTTCCAGTTTGAATTTCTTTAATTTTATTTGGAATTTTTAATAAGTTCAATAAAATGATATGTCATTTAGTCCCTTTAGGCTCTCCAATTTTTTTAAGAGTTTTTATAGTAGTAATTGAGACTATTAGAAACTTAATTCGTCCTATTACCCTATCTATCCGTCTAACGGCGAATATAATCAGAGGGCATTTATTAATTCATCTTTTGTCTTCTATGGCCTTATTAAGAAATTCTATGATGATTTTAACTATTCCAATTATAATTACTTTGATAGTTTTGGAGACTGCTGTTGCAGTAATTCAAAGATTTGTTTTTGTAACCTTAATTTCATTATATATTAATGAGATTATTCCACAATTATTTCCAATAAATTGGCTTATTATTTCAGTAATAATCTTATTTATAATTTTCATTATCACTATCAATACTTTTTTCATTAAATGAACTATTTTCAATCTCCAAGAGAAAATAAAAAACAAAAATAAATTTAGATTTAAATGGATTTTACCGCGATGAATATTTTCTACAAATCATAAAGACATTGGAACAATATATTTAATTTTCGGAAGATGAGCAGGTATAATAGGACTATCAATAAGAATTTTAATTCGCATAGAATTAGGCCAACCTGGCAGAATAATTGGCAATGACCAAATTTATAATGTAATTGTAACAGCCCATGCTTTCATCATAATTTTTTTTATAGTGATACCTATTATAATCGGAGGCTTTGGAAATTGACTTGTTCCAATTATATTAGGAGCCCCAGACATAGCATTCCCCCGAATAAATAATATAAGATTTTGACTCTTACCCCCCTCTTTATTTATACTTGTAAACTCCTCCCTAGTTGAAAGAGGAGCAGGGACAGGGTGAACTGTTTACCCTCCTCTTTCCTCTAATCTTTCCCATTATGGGCCATCTGTAGATATAGCTATTTTTTCTTTACATCTAGCTGGAGCTAGATCAATTTTAGGTGCAATCAATTTTATTACTACTATTGTAAACATACGCTCTTTAGGTTTAACTATAGAACGAATACCTTTATTTGTATGATCAGTTTTAATTACTGCTATTCTCCTTCTTCTTTCCCTTCCGGTTTTAGCCGGGGCTATTACCATACTTTTAACTGATCGAAATTTTAACACCTCTTTTTTTGACCCCTCAGGGGGTGGGGATCCAATTTTATATCAACATCTATTTTGATTCTTTGGTCACCCAGAAGTTTACATTTTAATCCTTCCAGGATTTGGAATAATTTCACAAATCATTTGTTTCCATACTGGAAAAAAAGAACCTTTTGGGAATTTAGGAATAATCTATGCAATGTTAGCTATTGGATTACTTGGGTTTATTGTATGAGCTCATCATATATTCACAGTAGGAATAGATGTTGATACTCGGGCATATTTTACTTCAGCTACAATGATTATTGCAGTTCCTACCGGAATTAAAATCTTCAGCTGACTTGCAACCCTACATGGAACCTCTCTCAAATTTAATACCCCAGTATTATGAGCATTGGGTTTTATCTTCCTCTTCACTGTAGGAGGTTTAACAGGAATTATACTTGCTAATTCATCAATTGATATTATTCTGCACGATACTTACTATGTAGTAGCACACTTCCATTACGTACTATCAATAGGAGCAGTATTTGCAATTATAGGAGCAATCATCCATTGATTTCCGATATTTTTTGGGTTAAATTTTAACAGAATTTTAACAAAAAGACAATTTTTCATTACATTTATTGGAGTTAACTTAACATTTTTTCCTCAACATTTCTTAGGGTTAAGAGGCATACCTCGACGATATTCCGATTACCCAGACTTTTTCTCAAAATGAAATTTACTTTCTTCTCTAGGCTCAATTATCTCCTTAATTGGGGTAAATTTATTAATTATTATCATTTGAATTTCAATAATTAATAAAAAAATTATTATCGGAACACATTCAATAAATTCATCAATTGAATGAATATTAAATTTCCCTCCTTCAGAGCACACATTCAATCAAAATAACATCATCCTAAAGATGACAACATGATCATTAATATCATTTCCAGATAGAAACTCCCCCATTATAGAGCAAATATCATTTTTCCACGATCATTCAATAATAATTATTCTAATAATTACAATTATTACACTTTATATATTAACAAACATTATTATAAATAAATACACAAGACGGTCTCTCATAGAGGGACAAGAAATTGAAATCATTTGAACAATCATCCCAGCATTTACTTTAATTTTTATTGCCATTCCTTCACTTCATCTCCTGTATTTAACAGATGAGTTATTTACCTCTCAAATTTCAATTAAAACTCTAGGCCATCAATGATATTGATCATATGAATACTCTGACTTTAATAAAGAATTTGACTCATTTATAATTCCAGAACAAGAAATCAACATAAATTCATTCCGCCTGTTAGAGACAGATAATAACTTAATTATCCCCTTTAATACAAGAATTAAATTTCTAATCACATCGGCCGATGTGATTCACTCATGAACAGTTCCATCTTTAGGCATAAAAATAGATGCAGTCCCAGGCCGTCTCAATCAGTGTTTTTCTATTTGTAAACGACCAGGCCTATTCTTTGGTCAATGCTCAGAAATTTGCGGGGCAAACCATAGATTTATACCTGTATCACTTGAAGTGACTTCAATAAAAAATTTCGTTGAATTCATCAAAATTATGATATTTCATCCTTTTCATATAGTAGAGAAAAGTCCTTGACCTTTATCAAGTTCAATTTCAGCTTTTTCTTTAACTCTTGGATTTGTTAATTATTTTCATAATAATAATATAAATTTATTTGTATTAGCAATCTTAATTTTAATTTTATCATCATATCAATGATGGCGTGATATTTCTCGAGAAGCTTCATTTCAGGGTTTTCATACTTTTCCTGTTTTGAAAGGTTTAAAATTAGGTATATTATTATTCATTTTATCAGAGGTTTTCTTCTTCATTTCTTTTTTTTGAGCTTTTTTTCACAGAAGGCTTTCTCCTAATGTAGAAATTGGGTCTATATGGCCTCCTAAATATATTTTTCCTTTTAATCCTTTCGAGATTCCCCTATTAAATTCTACTATTTTAATTTCTTCCGGAGTTTCAGTCACATGAGCCCATCATAGAATTATAAATAAGGATTATTTTAGTGCTTTGCTTTCTTTAAAAATTACTATTATGTTGGGGGCATTATTTACAATGTTCCAATTATTTGAGTATTATGAAGCGCAATTTTCTATTTCTGATGGAATTTTTGGCTCTACTTTTTTTTTAACTACTGGGTTTCATGGGATTCACGTAATTATTGGCTCAGTTTTTTTGTTAGTTACTTTAACTCGTGTTAAGAATTGCTTAATTTCAAGAGAGCATTTTTTTGGGTTTGAGGCTTCTGCTTGGTACTGACATTTTGTTGATGTTGTTTGATTATTTTTGTTTACTTTTATGTATTGATGAATTTATATGTTAAATGAAATAATTAACCCAATTAAAAATTTACCTACTCCCTCTAACATTTCATATATATGGAGTCTTGGTTCTCTTTTAGGCCTATGTTTAATTATTCAAATTTTGAGAGGCTTATTTTTAGCTATAAATTTTTCAAGAGATATTTCCACAGCGTTTTCAATAATTTCGCATATTCAGCGAGATGTAAATTATGGGTGATTAATTCGCTCTATCCATGCTAATGGGGCTTCTATATTTTTTTTATTTTTATATATTCATATTGCTCGGGGGATTTATATATCCTCCTTTCATTTCATTAAAGTTTGAATTTCTGGAACTTTGATTATTTTTGTTTTAATAGGGACAGCATTTTTAGGTTACATTTTACCTTGAGGACAAATATCGTTTTGAGGAGCCACGGTAATCACTAACCTAATTTCAGCAATCCCTTATTTTGGTAATTTAATCACTTTTTGAATTTGAGGGGGGTTTTCAGTAGAAAATAACACTTTAATTCGATTTTTCTCTCTTCATTTTATCATACCATTTATTTTAGCAATATTAGTAATATTGCATATTATATTCATTCATGAAAAGGGTTCTTCGAACCCCTTAGGCTTAACAATGAATATTGATAAAATTGCATTTCATCCATATTTCACAGTTAAAGACATTCTTGGTTATTTACTAGCTTTAATAATCTTTACTATAATTGTCCTTCAATACCCGTATTCTTTAATAGATGCAGAAAATTTCAATATAGCTAATCCTATGATTACTCCACCCCATATTCAGCCTGAATGATACTTTCTTTTCGCTTATGCCATTCTTCGATCAATTCCAAATAAATTGGGCGGAGTAATAGCTCTAATTTTATCAATTGTTATTATTATGTCTTTTTCTTTTTCAATAAAAAACAAAATATCTTCTTTTTACTTCAACTTTTTTAAAAAAACTTCATTTTGAATTTATGTAAATTCATTTTTAATTTTAACATTTTTGGGGGCTATACCTATTGAATTTCCATACAATTTCATAAGACAAATAGTAACTATTATTTATTTCTTTTTTTTCATTTTAGTTCCTTTAATTATTATGAGATCTTTCATATACTTAATATTAACCATCATAGTTTTAGTAAGAATTGCATTTTTTACTTTACTTGAACGTAAAATCTTAGGCTATTGTCAAGTACGAAAAGGTCCCAATAAAGTGGGAGCTTTAGGAATTTTTCAACCTTTTAGAGATGCAATTAAACTTTTTAGAAAAGAAATAAATTTTATATTCTACATAAATATTTATTTACACATTTTATCCCCAATTCTTAGAATTTTAATAATGCTATTATTGTGAATAATCTTTTACTATAAAAGAGAAATAACAAATTTAAATTTAAGAGTAATCTTATTCTTATGTATCTCAAGAATGAGAAGTTATTCAATTCTTTGGGGAGGGTGGTCATCAAATTCTAAATATTCTCTTATTGGCTCGTATCGTGGCTTTGCACAAGTAATTTCTTATGAAGTAAGAATAGCTATAATACTAATCTCCTTAAGAATTATATGGCAAAGATTTAATATCAAAGATATAATTATAATTCAAAATAACTTTATAATAATCATAAGATTTTCATTTTTATTTTTAATTTGAGTTATCATTTGTTTAGCAGAAACCAATCGAACACCATTTGATTTATCTGAAGGAGAATCAGAATTAGTTTCTGGTTTCAATATTGAGTATGGATCTTGACTTTTTGCAATCATTTTTATTTCAGAATATGGAATAATTATAGCATTAAGAATCTTAACAAATTATTTATTTTTCGGGTTATATTTAAAAATAAATTTTTTATTTTTGATTATAATAATTATAGTATTAATCCGAGGAACATATGTCCGATATCGTTATGATAAATTGATAATAATAGCCTGAAAAGTCATTTTACCTCAGACAATTATTATTTTCTTCTTAACTTTTTTTCTTTTTTTTTTATTTTCCAGCAGTTTTTGCATCAATTTTTGGACTTTCTTTAAGATATTAATAATTTGGATAATTTTAATTTCAATTTTAATTTCAATTTCTTCAAATTTTTGGTTCATTTATTGGATAATATTAGAAATTAATTTAATGGCATTTTTGCCAATCATAAATAAAAAAATATTTCAAATTGTAATTCATTAATTACATATTTTGTCATTCAATCATTCTCTTCTTCACTTTTTTTCGTAGGATCAATAATATGATTTACTAAAAGAATATCATTATTCTTGTTTATTATTATAATTTCAATATTAATTAAACTAGCTATAATTCCATTCCATTTTTGAATTTTATTAATAAGAGAGTCACTAGACCTAAATGCCCTTCTAATTTTATTAACTATTCAAAAAGTTATTCCCTTATTTATTTTAACAAAAATTAAATCAGAAATTATTATTTTTTTTAGACTTGCTTCTTCAATTTTTGGTTCTTTAATAGCTCTGAGATCCAAAATAATCCGTAAAATTATAATTTTCTCATCAATTTCCCATATAGGTTGAATAACAATTATTATTAATATTTTAAGGAATTTTTGGATTATTTATCTTACAATCTATTCATTAATTTTATTTAAGTTTTTTAACCTTTTAAAAAAAAATAAGGTGTACTCCATTAGGAATTTCTTCATGAAGAAATTCAATACAAATGAAAAGATTATATTAACCTCATCAATAATGTCTCTTAGAGGAATACCCCCATTTATGGGTTTTTTCATAAAATTAATCTCAATTTTAATAATTATAAAAATTTCGTTACTCATCACAATAATTTTGGTAATTTCTTCATTAATTAACATCTATTTTTATATACGAATTTTATCTCCTATTTTCTTTCTATTGAAAAACTTTAATAAAAATTTTAATATTAAAAAAATAATAAAAACTAGTTTCACCAATCTAAATATAACTATATTAATCATAATTATATCCTCAATAATATTTTTATATATTTAAGGGTTCTTCTTATTGTTTTTTTTTTTCCTTTCCTTTTCTTTTTTTCAAAATTTTGAAATTTATTAAGAAAAGAGAAATTATCTCCGTTTGAGTGCGGATTTGACCCCTTTTCTCAGTCTCGGTTACCATTTTCTCTTAAGTTTTTTTTTATTGGTATTGTGTTTTTAATTTTTGATGTTGAAATTATTATTATTTTACCTTTCCCAATTTTATTACAAAGCAAGAGTTTATCTATTATTTTTTCCTTTATTTTAATTAATTTGGTTATTATATTTGGTCTTATTTATGAGTGAAACTTAGGAATGATTGACTGGCTAAAAATGATAAGATCAATAATTTTAATCTATTTAATCGGGTTAATCTCTTTCATTTTGAATCGTTATCATCTAATTATATTATTGATAAGAATTGAATTTATGTATTTATCTTTAATATTGATATTTTTAATAACGAGTTTTTACTTCAATGTACTTATAATTTTTATATTTTTAGTAACAATTGTTTGTGAAGCGGCTTTGGGATTAAGAATCTTAGTTATAATAAGCTTTTTTTATGGCAATGAAATAATAAATTCTATAAGTTTAATTAAAATGTTAGAATTAATTTTTTGAGGATTTTCAATTTTATGTGCCCAATTTTTTTTAAGTTCATTTCAAGTTATAGTGATTTTATCGATTTTTTTGGTTAAAATGATTTC---GTAATTTTCTCTAACAGAGAGATAAGAAGATTTTTCTTCAATATTGATGAAATAAGAATTATGTTAATTTGTTTATCAATCTGAATTAGATTTTTAATATTTATAGCAAGAATAATAACGTTTTTAAAAGAAAAGTTTTTGTTTTTTATACTGTTTTAATAAATTTTTTATTAACTATTTGTTTTGCAGTAAGAAGAGTTCTGGCTTTTTACTTCTTTTTCGAATCTGTTCTCTTCCCAATGATTATAATAATTTTTGGGTGAGGGTCACAGCCAGAGCGTCTTCAAGCTGGATTTTATATATTAATATACACTCTATTTGGCTCTCTTCCTATACTTTTAATAATTTTATTTTACGAAAATTCTTTTAGATATTTATATATAGATTGAGAAAAGTAAAAATGGGATGTTTTTTATATTTATGATATTAGGATTTATAGTAAAGGTTCCAGTTTTCTTTTTACATTTATGGTTACCTAAGGCCCATGTCGAAGCCCCTATTGCCGGATCTATGATTTTAGCTGGTATTTTATTGAAATTAGGAATTTATGGGATTTTTCGGTTTAAAAATTTTTTTTTTAAAGACATATTAGTTGTTAATCATTTTTTAATAATTGCATCAATTTGAGGAAGTGTATTAATTAGAATTTACTGTATTTTTCAAAATGACATTAAGTCACTTATTGCTTATTCCTCTGTATGTCACATAGGTGTCGTATTCTCAGGGACACTCACCATAACATTTTTCGGTTCTTGGGGTTCTTTAGTATTAATAATCGGACATGGCTTATGTAGTTCAGGATTATTTTGTTTGGCTAATTTACTTTACGAACGATTTTACTCGCGAAGAATAATTTTAATTAAAGGAATATCAAAAATTTTCCCCTCTCTTAGACTTTGGTGATTTTTATTTAGAGTATTTAATATATCGGCACCCTTAACTATAAATCTATTTGGGGAAGTGCTTTTGATGGTAAGTATTATAAAAATCAGTCTTTTATTTATAATTCCCTTAATGTTAATTATTTTTCTTAGAGCTTGTTACTCAATTTTTATATATAGTTACTTAAATCATGGAAGAGGATGGGTTTTATGAAGAGAAAAGAGTATCTTATTAAACGAGTTTTTATTGTTATTCTTACATTTAGCCCCATTAACTTTATGAATTTTAAAAATTGACCTTTTTTTAAAATGAATTATTTTTATTAAATGGAGTCTTATGTTAATTTTTATGTCAATGTTATTTATATTTTGCTTTCTTTCTTCTTTTTTTTATAAAAATTTATTATTAATTGAGTATTTTATAACTTCTTTTTTAAATACTGATGTAAAATTTTATTTTATATTTGATTGAATTAGAAATTTATTTACTTTCACAGTATTATTTATTTCAGGAATAGTAATTTGATACAGAAACGGCTATATACTTCATGATAAAAACAAGGTTTATTTTTGTGTAGTTGTACTTCTTTTTGTTTTATCAATAATTTTATTAATTTTGATGCCTAATATCTTCATGCTAATTTTAGGTTGAGATGGATTAGGCTTGGTTTCTTACTGTTTAGTAATTTTTTACCAAAGATCAAATTCTTATAATTCAGGGATAATTACAGTTATTAGTAATCGTGTAGGTGATGTAATAATAATTATGAGATTATTGTTTTTTTTCAATTTTGGCTCGTTTGATATTTCGAGAATTTATGGTTTGGAAACAGTATGTTTCCTATTTATTATTATTGCCGGACTAACTAAAAGAGCTCAAATTCCGTTCTCTGCATGACTTCCTGCGGCAATAGCAGCCCCTACTCCAGTATCTTCTTTAGTCCATTCCTCAACATTGGTGACAGCAGGAGTTTACATTTTAATTCGTTTTCACTTTATTTTTGAAAATGAAACATTTTCTATATTTTTAATAAAAATTTCTTTATTGACAATATTAATGTCAGGAATAAACGCCTATCTAGAAGTAGATCTTAAAAAAATTATTGCTTTTTCTACATTAAGACAATTGTCTATGATGATACTCACTATCTCCTTAGGGATAAAGGAAATTGCATTTTTTCATTTAATTTTACATGCGATTTTTAAATCTATATTATTTTTATGTGCTGGACTTGCAATTCATACATTAAATGGCTATCAAGATATCCGAATACTAGGAAATTTCTTTAACTGCTCCCCATTGATCTCTAGATGTATAATGATTTCAGTTCTTTCATTGATAGGATTCCCATTTATTGGGGGATTTTATTCTAAAGATTTAGTCGTAGAATTTTTTTTTTTAAATTCTGTTAATGTATTAATTATTTTAATATTTTTATTAGGATTAACATTTACATTTTTATATTGTATGCGCTTAATTTATTTTATAACTCTAAAGGGCACTTTTTCATTTAATTTTTACCAAAATTCCTTTGAGAAAGATTTAATTATACCAATTTTCTTACTTACCTTTATGTTACTAATTAGTGGAAATTTCTTTTTTTGATTAATTCTTCCAAGAATGAAAATTTTATTTATTGGAAAAATCCATAAAATTTTTAGCCTTACTTTATTTATAGTAATTATTTACTTTTGAGTAAAGTTAAGAAAATAACTTTACTCAAAAGTAAAAAAAGATCTGATTTTTTATACAAAATATGGTTTATATCATCATTAAGAAGATTAATTTTCTTAAAAGGAGGAAATTTATTTATAAAAATAACAATAATAGATTGAAAATGAATGGAGTTAATTGGCCCCAAAGAAATTAAAACGAGTTTAAGAAAATCTTCACTTTTTTTTTTATGGGCTAATTATACTTCTTTTACTAAGTTATTAATGATAATTACAATAATATTATTTTTAACTCTATTAAAATCATTCTTTGTACTTCAGCAATTTTATTAACCATATCTCACCCTATAACTATATTACTATCAGTAATATTTTTAGTTTTTTTTTTGTCAATACTTTTATATTTAATCTCACAATTAGCTATTGTTTCAATAATTATAATTCTTTTAATTCTTGGGGGAATACTAATTATCTTTTTATATATAGTTAGCTTATGCCCTAACAATAAAATTTATTTTAATAAAAAAAAAATTCTCAATTATTTTAATATTTTGATTATAAAAATACCCTAATATTAATAAGTACAGAAACTTCAATTTTAATAAAAATATATTTCAATAATTTTTTGAACATGCTTATTTTAATAATAATATATTTAATATTTTCCTTATTGGTTGTAATAAAAAATTCCAAACTCGATTCAAATCCTATAAAAATAGCTTTGAAA----TAAAACTGCAAAGGAAGTTTACCTTTTGCATAAGGGATTTTTTAAAAAAAATAAATTTTTATTTTTCTCGAAATTAGATGATCTATCATTTATGTTTCAAAATAAATAGAAGTGAAATTCTTATCAAAGCTAATGATAGCTAGTTAAAAAAATAAGAGAGAATTAGGGGGATAAGCTCTAATTTTTTAAAAAAAAATAGTTG---AAGGAGAATTGAAATTTTTCTTAAATTTGTTATAAATAATTTTTAATA--AATATTT-TAATATGAAAATATTAGTAAAAAAAATAATTTAAAGAACTAGGCAAATTTTTTGACTGTTTATTAAAAACATTGCATTTAGTTAAATGTAAATCCTGCTCAATGAAATTAAATTGCTGTAGTATTTTGACTATACAAAGGTATTGAAATAAGACTTTAATTGAGCGCTAAGAGAATGGAATTTCAAAAAAAATCTTTTTTGAAATTAATTAAAGTTATTTTTATTTGTGAAGAAACAATAATAGAAATTAAGGACAAGAAGACCCTAAGAATTTTTTAATTGGGGCGATTATAAAAAATAATTAACTTTTACAATAATGATCATTTG-GTAAAATACTCTAGGGATAACAGCGTAATAATTTTAGATAGTTCGTATAGAAAAAATAGTTTGCGACCTCGATGTTGGATTAGGATACTAATTTAACGAAGAAGTTAAATTAAGAAGTTTGTTCAACTTTTAATATCCTACATGATCTGAGTTTAGACCGATGAGAATCAGGTTGGTTTCTATCCTAATAAAAGTTTTACTAGTACGAAAGGAATTTTAAAACT--AGAATTTCTAGCTAACTTTGTGCCAGCAGCAGCGGTTATACAAAAATAAGGTGAAATTTTCATAAACCAGGATTAGATACCCTGTTAAGTAGACAATAAGTGTGAAAACAAAAAATTATGGCGGTGTCTTAAGCTTTTCAGAGGAATTTGCTCTTTCATGGATAAAACACCAGAATCTTACTAGAGCTAGTTA-AATCAGCTTGTATACCACTATAAGTAATAATTTATTATTTAAATTAAGTCAAGGTGCAGCAAAAGTTTTAGGCTGAAGTGAATTACATTCCTTTTTAGGGATTTGAAAGTAAATTATGATTATTTGAAGAAAGTTCTAAGACATGTACATATCGCCCGTCACTAAAAGATAAGTCGTAACAAAGTTAAAGTACTGGAAAGTGAGAAAAGTATTTTATAAAATCTAATTTGCATTTAGAAATTAAACTGCAAATTTAAAATAACAAAAGAATGTCAGTCTTTAATTACCAATTTAAATAGTGTAATTTAACACATAACATTTTCGTTGTTAATTTTTATAGTTTATAAAATATTACAATTTAATTAGTATAGTACATTTAATTTCCAATTAAAAAGTATAATTAAATACCTAATTAGTTTAAAAAATAACAAATTGTGATTTTGTAGATGCATTAGGTAAGTAAAATGCCTGAT-AAAGGGCTATCTTGATAGGATAGATTAAGTATATTTTTACTACATTGAATGGCTGAAATAAGCAGTGGTCTCTTAAACCAACAAATAGTACTTTCAATGGAATAAAGTAAGCTAATAAAGCTAGTGGGTTCATACCCCATTAATAGAAGCCAAAATAGAGGCTATTCACTGTTAATGTTCCTATTAACAGAAAATATTATATAAGTATTTAAATTTTGGAGATTTAAAATAAAGCGATGATTTGCATTCAGTTTCGACCTGAAA-TTAAAATATTGGTCTTGTAAACCAATTCTTTTAACGATTTTTCACTTACAATG------TTTATAAGATTTTAAGTT-ATTAAACTATTTACCTTCAAAGTAAAAAGTAAATCTTGGTAAAATGGCTG-TGAAGGCGATAAATTGTAAATTTATTTATGGTAATTCCTTTTATCA
Bothriocroton_undatum_NC_017757         ATGATAAATAATTTATTTTCCATTTTTGACCCCTCAACTTCTTCTTTACTTTCATTAAATTGAATAATATTATTATCATCAATAATTATATTTCCTATAAGTTTTTGGGTTTCTTCATCTAATTTTTTTATCTCTTGAAAAATTCTTTTTAGAAAATTTTTTCAAGAGATAAAAAACAACCTTAATTTTAATAAAATTAAGTATATTTTATTTTTAAATTCTTTTTTTTTTTTAATTTTAGTTAGAAATTTAATTGGATTATTACCTTATGTTTTTACATGTTCAAGTCATTTAATTTTTTCAATATTTTTAGCATTTTCTTTTTGAATTTCTTTAATTTTATTTGGGGTTTTAAATAAATTTAATATGATAATATACCATATAGTTCCTATGGGATCTCCAATTTTTTTAAGAGTTTTTATGGTTTTAATTGAAACTATTAGAAATCTAATTCGCCCTATTACATTATCAATTCGTTTAACAGCTAATATAATTAGAGGTCATTTATTGATTCATCTTTTGTCTTCAATTGCTTGTTTTAGAAACAATTTAATGGTTACAACAATTCCTGTTATAATTATTTTAATAATATTAGAAACTGCTGTTGCAGTTATTCAAAGATTCGTATTTGTGACTTTAATTTCTCTTTATATTAATGAAATTATCCCTCAAATTTTCCCGATAAATTGATGTATAATTTCATTAACAATTTTATTTGTTATTTCAATAATTTTTATTATGACTTTTTTCTTAAATTTAAATCTAAAAATTGAAATTCTATAATTTCCTAAAAGGAAAAAAAACAAACTCAAATGAATTTTACCGCGATGAATATTCTCTACAAACCATAAAGACATTGGAACAATATATTTAATATTCGGGAGATGGGCAGGAATAACAGGCCTTTCTATAAGAATTTTAATCCGAATAGAATTAGGCCAACCTGGAAGATTAATTGGAAATGACCAAATTTATAATGTTATTGTAACTGCTCATGCTTTTATTATAATTTTTTTTATAGTTATACCAATTATAATTGGTGGATTTGGTAATTGACTTGTACCAATCATATTGGGGGCTCCAGATATGGCATTTCCTCGGATAAATAATATAAGATTTTGGCTTCTTCCCCCCGCATTATTTATACTCATGAATTCTTCCTTAATTGAAAGAGGAGCAGGAACAGGATGAACTGTTTATCCTCCTCTTTCTTCTAATCTCTCACATTATGGCCCCTCAGTGGATATGGCTATTTTCTCTCTTCATCTCGCAGGCGCGAGATCAATTTTAGGGGCTATTAATTTCATCACTACTATTATAAATATACGCTCATTAGGTATATCTTTAGAGCGGATACCTTTATTTGTTTGATCAGTTCTCATTACAGCCGTTCTTCTTTTATTGTCCCTCCCAGTATTAGCAGGAGCCATTACCATACTCTTAACTGACCGTAATTTTAATACTTCTTTTTTTGACCCTTCCGGGGGGGGAGATCCAATTTTATATCAACATTTATTTTGATTTTTCGGCCACCCAGAAGTTTACATTTTAATTCTTCCAGGATTTGGCATAATTTCTCAAATTATTTGTTTTTATACCGGGAAAAAAGAACCCTTTGGAAACTTAGGAATAATTTATGCAATACTAGCTATCGGCCTTTTGGGCTTCATTGTATGAGCTCATCATATATTTACAGTAGGAATAGATGTTGACACCCGGGCTTACTTTACTTCAGCCACAATAATTATTGCAGTGCCAACTGGCATTAAAATTTTTAGATGACTTGCCACTCTTCATGGTACAAATATTAAATATAACACTCCCATTATATGGGCTTTAGGTTTTATTTTCCTTTTTACGGTGGGGGGATTAACTGGGATTATACTGGCTAATTCATCCATTGATATTATTCTTCACGATACTTACTATGTAGTAGCTCATTTCCACTATGTATTGTCAATAGGAGCAGTATTTGCAATTATAGGGGCAATTATTCATTGATTTCCTATATTCTTTGGTTTTAATTTTAACAGCATTCTTACAAAAAGGCAGTTTATTATTACATTTATTGGAGTAAATTTAACATTTTTCCCTCAACATTTTTTAGGACTTAGAGGTATGCCACGACGATATTCTGATTATCCTGATTTTTTTTCAAAATGAAATTTAATATCTTCTATAGGATCAATTATTTCTTTAATTGGTGTAAATTTATTAATTATAATTATTTGAATTGCAATTATTAGAAATAAAATTATTGTTTCAACACAAACTCCTAATTCTTCCATTGAATGGATATTAAATTATCCCCCCTCAGAGCATACATTCAATCAAAATAACATTATTTTAATAATGACAACTTGATCACTGATGTCATTTCCCGACAGAAACTCCCCAATTATAGAACAAATATCTTTTTTTCACGACCATTCAATAATAATTATTTTAATAATTACTATCATTACAATTTACATATTAATTAATATTATTTTAAATAAATTTTCAAGACGCTCTTTAATAGAGGGGCAAGAAATTGAAATTATTTGAACTATCATCCCAGCATTTACTTTAATTTTTATTGCTATTCCCTCTCTTCATCTTCTCTATTTATCAGATGAACTATTTAATTCTCAAATCTCCGTTAAAATTTTAGGCCATCAATGATATTGATCTTATGAATATTCAAATTTCAATAAAGAATTTGATTCATTTATAATTCCTGAGCAAGATATAAACTTCAATTCTTTCCGCCTTCTTGAAACAGATAATAATTTAGTAATTCCATTTAATACAAAAATTAAATTCCTTATTTCATCAACTGATGTCATTCACTCATGAACAATTCCATCATTGGGCATTAAAATAGACGCAGTCCCAGGTCGTTTAAATCAATGCTTCTCCATTTGTAAACGCCCTGGTATTTTTTTTGGCCAATGTTCTGAAATTTGTGGAGCAAACCACAGATTTATACCTATTTCTTTAGAAATTACTTCCATGAAAAATTTCATTGGTTTTATTTTAAAAATGATATTTCATCCTTTTCATTTAGTGGAAAAAAGGCCATGGCCTTTATTAACTTCTATTTCAGCTTTTTCATTAACTTTAGGTTTTGTTAATTTGTTTAACAATAAAAATACAAATTTATTTATATTGGCAATTTTAATTTTAGTTTTATCATCTTATCAGTGGTGACGAGACATCTCACGGGAGGCTTCTTTTCAAGGATTTCATACATTTGAAGTTTTGAATGGATTAAAAATAGGAATATTATTATTTATTTTATCAGAAATTTTTTTCTTCCTTTCTTTTTTTTGAGCTTTTTTCCATAGAAGATTAACTCCTAATGTAGAAATTGGTTCTTTATGACCTCCTAAAAATATTTTTCCATTTAATCCTTTTGAGGTACCTTTATTAAATTCTACTATTTTAATTTCTTCTGGTATTTCAGTAACCTGAGCCCATTATTGCATTTTAAAAAAGAATTATTTGGATGCTTTAACGTCGTTAAAAATTACTGTTATATTAGGGGTTCTATTTACAATATTTCAATTATTTGAATATTATGAAGCCCAATTTTCTATTTCTGATAGAATTTTTGGATCCACTTTTTTTTTAACCACTGGTTTTCATGGAATTCATGTAATTATTGGTTCAGTTTTTCTATTAGTTTCTTTTTTTCGTATTAAAAATCATTTAATTTCTAGGGGCCATTTTTTTGGATTTGAAGCTTCAGCTTGATATTGACATTTCGTTGATGTGGTTTGGTTATTTTTATATACTTTTATATATTGATGAATTTATATGACAAACAAAACAATTAACTTAATTAAGAGAACGCCTTTGCCCTCAAATATTTCATATATATGGGGATTTGGTTCCCTTTTAGGATTATGTTTAGTAATTCAAATTTTAACTGGTTTATTTTTAGCAATAAATTTTTCAAGAGACATTACTACAGCCTTTTCAATAATTTCTCATATCCAACGTGATGTTAATTATGGATGACTAATTCGCTCAATTCATGCTAACGGAGCGTCAATGTTCTTTATATTTATATATATCCATATCGCTCGGGGGATTTACATATCTTCTTTTAAATTTCTAAAAGTTTGGTCTACTGGAATATTGATTATTTTTATTCTCATAGGAACTGCTTTTTTGGGTTACATTTTGCCTTGGGGGCAAATATCATTTTGAGGGGCGACAGTCATTACTAACTTAATTTCAGCAATTCCCTATTTTGGAAGTTTAATTACATTTTGAGTTTGAGGTGGATTTTCAGTTGATAACAATACTCTAATTCGTTTTTTCTCTCTTCATTTTATTATGCCATTTGTTTTACTAATTATTGTAATAGTTCATATTTTTTTCCTTCATGAAAAAGGATCATCCAATCCTTTAGGGTTGTCTTTTAATATTGATAAAATTCCATTCCACCCTTATTTTACAATTAAAGATATTTTTGGCTATTTAATAGCCTTAACAATTTTTAACATTATTATTTTTCAATATCCTTATTTGCTTATAGACGCAGAAAATTTTAATATAGCTAATCCTATAATTACTCCCCCCCATATTCAACCTGAATGATACTTTCTTTTTGCTTATGCCATTCTCCGGTCCATTCCTAACAAACTAGGGGGGGTAGTAGCGTTAATTATATCAATTATTATTATCATTTCTTTTTATTTTTCAATAAATAATAAAATATTATCTTTTTATTTTATATTTTTAAAAAAATTAATATTTTGATTTTTTGTAAATTCATTTTTAGTTCTGACATTTTTAGGAGCTATACCAATTGAATACCCGTATAATTTTATAAGCCAATTAATAACTTTAATTTATTTTTCTTTTTTTATTTTGACCCCATTAACTATTAAAAATTTAATTATATACTTATTATTAACAATAATAATCTTAGCAAGTATTGCTTTCTTCACATTACTTGAGCGAAAAATTTTAGGTTTTTCTCAAAATCGAAAGGGGCCTAATAAGACAGGTATATTAGGAATTCTCCAGCCTTTTAGAGATGCTCTAAAACTTTTAAGAAAAGAAATAAATATAATATTTTATATTAATATAATTATCCACATAATGTCACCTTTATTAAGAATTTTAATAATATTATTATTGTGATTAATTTTTTATTATAAAAGTGAAATGATAAATATGAATTTAAGAATTATTTTCTTCTTATGTATTTCAAGAATAAGAAGCTACTCAATTTTGTGGGGAGGATGGTCTTCTAACTCTAAATATTCTCTCATTGGTGCATACCGAGGATTTGCCCAAGTTATCTCTTACGAAGTAAGAATAGCACTAATCTTAATTAGAATAAGAATTATTATTCAAAGGTTCAATTTTAAATATTTTGCAATATTGCAAAAAAATTTTCTAATGTTAGGTAGATTTTCTTTTTTATTTTTAATTTGAATAACAATTTGTTTAGCTGAGTCAAATCGAACCCCCTTTGATATATCAGAAAGAGAATCCGAATTAGTCTCAGGATTCAATATTGAATATGGCTCATGATTATTTGCCGTTATCTTTATTGCTGAATATGGTATAATTATAGCGTTAAGAATAATAACTAACTATTTATTCATCGGCATATTTTTTGGAATAAATTTAATATTTGTAATTATGATATTAATAATTATAATTCGAAGAACATACACCCGCTTTCGGTATGATAAGTTAATAATAATAGCTTGAAAAGTAATTTTACCTTTATCTATTATTATTTTATTCTTTATTTTTTTTTTTTTTTTTTTCTTTTCCAACAGTTTTTGCATCAATTTTTGGACTTTTTTTAAAATATTAATAATATGAATAATCTTAGTCTCAATTTTAATTGCTATTTCGTCAAACTTTTGGCTCATTTTTTGGACTTCATTAGAAATTAATTTAATAGCTTTTTTACCTATTTTAAACAAAAAAACATTGCGAATTGTAACTCAATAATCATATATTTTGTAATCCAATCCTTTTCTTCCTCATTGTTTTTCATAAGGTCAATTATGTGAATAATTGAAGAATTAAATTTATTTCTAATCATTATTAATATTTCAATGATAATTAAATTAGGAATAATTCCATTTCATTTTTGAATTGTTTTAATAAGAGAAACTGTAGAAATAAATTCTTTAATAATTCTGCTGACATTTCAAAAAATAATTCCTTTATTTATTTTAACAAAATCAATTTCATGAATTATTTTAGTATTTAGAATTATTTCTTCAATTTTTGGCTCTCTTATATTAATAAATTTAAAAATAATTCGAAAAATTATAATTTTCTCTTCTATTTCTCATTTAGGCTGAATAACAATTTTAATTGTTATTAAGAGAAAGTTTTGAATTATTTATTTACTAATCTATAGGATAATTTTATTTAAGATTTTTAAAAATCTTAAAAACAATAAAATTTATGTATTTAGTCATTTTTTTTTTAAAAAAATAAGCTCCTATGAAAAAATTCTGCTAATTTCATCTATAATATCTCTAGGGGGAGTCCCCCCATTCTTAGGTTTTTTCACAAAATTAATTTCCATTTTAATAATTATTAAATTTTCAGTTTCAATTTCTATAATTCTTATTATTTCTTCATTAATTAATACTTATTATTACACGCGAATTTTACTTCCAGTTTTAATTTCAAGAAAGAAATTAGTAATTGTTTTTAAAATTAAAAAAAATTTAAAAAGAATCTTCATTAATTTTAATTTAACCTTGCTAATTATTATAATAACTCTTTTAATATTTTTCTTTATCTAGAAGCATTATCGATTGTTATTATTTTTATGTTAGGGTATATAATTTTAAAATTTTCAAATTTATTAAACAAAGAAAAATTATCGCCATTTGAATGCGGATTTGACCCATTTTCTTGCTCTCGAATGCCATTTTCTCTTAAATTTTTTTTTATTGGGATTGTATTTTTAGTTTTTGATGTAGAAATTGTAATTATTTTACCTTTTCCAATTTTATTGGAGAATAAAAGATTTTCAATTCTTTTTTCATTTATGTTAATTAATTTAATTATTATGTTTGGTCTTGTTTATGAATGAAATTTAGGTATAATTGATTGACTTAAAATGATAAGTTCATTAATTCTAATTTATGTTATTGGATTAATTTCTTTAATTTTAAATCGTTTTCATTTAATTATGTTATTAATAAGAATTGAATTTATATATCTTTCTTTAATATTAATATTTTTAATACTATGTTTTAATTTTAATATTCTTAGAATTTTTGTATTTTTAGTTTTAATTGTTTGCGAAGCAGCACTAGGTTTGAGAATTTTAGTTTCAATAAGTTTTTATTACGGAAATGAAATAATAAGTTCTATAAATTTAATTAAAATGTTAGAATTGATTTTATGAAGATTTTTAATTTTATGTACCCAACATTTTTTTTCGTCATTTCAAGTTATAGTAATATTGTTATTTTTTATTATAAAACTTTTTTG------TTTTTCCCAATAGAAAATCATTTATCATTTTTTTTTAAAATAGATTTAATAAGGACTTTAATAATTATTTTGACTATTTGAATTAGCTTTCTTATATTAGTGGCGAGTATAATAAAGTTTATAAACAAAAATCTTTTGTTTTTTATACTTTCCTTATAAAATTTCTATTAATTATTTGCTTCTCAGTAAGAAGAATTCTTGCTTTTTATTTTTTTTTTGAATCAGTATTGTTTCCTATGATTATAATAATTTTCGGCTGGGGGTCCCAGCCAGAGCGCCTTCAGGCTGGGATTTACATACTAATATATACTCTTTTTGGCTCTCTTCCGATACTTTTAATGATTATGCTTTTTAAAAATACATATATATACATATGTATAGATTGAATAAATTGAAAATAGATTATTGTTTTTGTTAATAATAATAGGTTTTATAGTAAAAATCCCAGTATTTATACTCCATTTATGGCTCCCTAAAGCCCATGTTGAAGCTCCAATTGCTGGTTCAATAATTTTAGCTGGTATCTTATTAAAATTAGGAATTTATGGAATTTTTCGTTTCAAAAGTTTTTTTTTAAAAGAAATTATTTTATACAATCATTTTTTCATAGTTGTATCAATTTGAGGAAGTGTTTTAATTAGAATTTACTGTATTTTTCAAAGAGATATTAAATCTCTTATTGCATATTCTTCTGTATGTCATATAGGAATTGTTTTTTCAGGGACAATTAGATTTTCTTTTTTAGGATCGTGGGGCTCTTTAGCATTAATAATTGGCCATGGATTATGTAGATCGGGGCTATTTTGCTTAGCAAACTTTTTTTATGAACGGTTTTTAACACGAAGTATAATTTTAATTAAAGGAATAATAAAAATTTTCCCATCTCTTTCTTTTTTATGATTTCTATTTACGGTAATTAATATGTCTGCCCCTTTAACTATAAATATATTTGGAGAAACTATTTTAGTAATAAGAATTTTAAAAATTAGTATATTTTTTATAATACCTTTAATAATAATTATTTTTCTTAGAGCTTGCTACTCTATTTTTATATTTAGTTATTTAAATCATGGGCAAGGTTGAATCCTATGAAGGGGGAAAAATATTTTTATTCGTGAGTTTTTCTTAATAACTCTTCATTTTATCCCTTTAGCTTTGTGAATTTTAAAAATTGATCTTTTCCTAAAATGAAATATTTTTATTAAATGAAGTTTAATATTGGTTTATTTATCTATTTTTTTTTTTTTTTTTTTTATAATTAGTTTCTTTAATAATAATTTATTACTAATTGAATACATACTTTCTTCTTTTGGCAATGTAGACATAAAATTTTATTTTATGTTTGATTGAATTAGAAATTTATTTATTTTTACGGTTTTGATAATTTCAGGGATAGTAATTTGGTACAGAAATGGTTATATGTATAATGACGAAAATAAAAGTTATTTCAATGCAGTGATTCTTCTTTTTGTATTATCAATGATTTTACTAATTATGATACCAAATGCATTTATATTGATTTTAGGCTGAGATGGCTTAGGGTTAGTGTCCTATTGTTTAGTAATTTTTTACCAAAGAACAAACTCATATAATTCTGGAATAGTTACAATTATTAGAAACCGTGTTGGTGATGTTATAATTATTATAAGCCTACTTTTTTTTTTTAATTTTGGAACACTTGATATTTTAAGTATTAATAATTTCGAAAAAACTTGCGGGTTATTTATTATTATTGCGGGTCTTACTAAAAGAGCTCAAATCCCCTTTTCCGCCTGGTTACCCGCTGCAATAGCAGCCCCAACTCCAGTTTCCTCTTTAGTCCATTCTTCAACGTTAGTAACAGCAGGAGTTTATATTTTAATTCGTTTTCATTTAATATTTGAATATAAAATACTTTCTAGATTTTTATTAAAAATTTCTTTAATAACAATATTAATATCCGGAATTGGGGCTTTTTTTGAAACAGATTTAAAAAAAATTATTGCTTTCTCAACTCTTAGGCAATTATCAATAATAATATTGGTTATTTCTTTTAATATAAAGGAACTAGCATTTTTTCATTTAATTATACATGCAATTTTTAAGTCTATGTTATTTTTATGTGCTGGTATAGCAATTCACACATTAAATGGAAATCAGGACATTCGGGTACTAAGAAACTTTTTTGTATGCTCTCCAATAATTTCTAGCTGTATACTAATTTCAATTTTTTCTTTAATAGGCTTCCCATTTATTGGGGGATTTTACTCAAAAGATTTAATTGTAGAATTTTTTTTCCTTAATTCTCTAAATTTAATTAGAATATTTATATTTTTTACAGGCTTGATATTTACTTTTCTTTATTGTTTACGAATAGTATATTTTTTAATTTTAAAAGGTATTTTTTCTTTAAATTTTTATTCAAATGATTTTAATAAGAATCTAAATTATCCAATTTTTAGACTAACTTTATTCTTATTAATTAGAGGAAATTTTTTATTTTGGTTAATTATACCTAGAATAAAAATTATTTTTATCAGTAAAATTCAAAAAAATTTTAGCTTATTATTATTATTAATAATTTTATATTTATGAATAGGAATAAAAAAGTATTTTTACTTAAAAAAAAACAAAACTTTGAATTTTTTATACAAATATGATTTATATCTTCTTTAACTAGAATAATCTTTCTTAAGCATAGAAAAATTTTTTTAAAAATAACAATAATAGATTGAAAATGAATGGAATTAATAGGTCCAAAGAAACTGAATTCTAATTTCAATAATTTTTCTAAAATATCTTTATGAGTAAACAATATAAATTTTAGTAAATTAGTGACAATTATTATTATTATATTTATAATAAATGTATTAAGCTTTTTTTAATTTTGGTAACAATTTTATTAACTATAAATCACCCAATAACTATATTATTATCAGTAATAGCCCTTGTCTTTTTTCTTTCAATAATTATATATTTTATAACACAAATTGCTTTTATTTCAATAATTATAATTCTTTTAATTTTAGGAGGGATATTGATTATTTTCATATATATAATTAGTTTATGCCCTAACAAAAAAATTTTTTTAAGAAAAAAAATTATTTTCCATAATTTTTAGTTTTTTATACTGAAAATTCCATTATAATAATAAATATTGAAATATTTCTTCTTCAGAAAATTTTTATTTATAATAATATAAATATATTATTATTATTAATAATATACTTAATTATATCCTTAATAGTAGTAATAAAAATTTCAAAATTAAATTCAAATCCTTTGAAAATAATTATCTA-----ACAAACTGCAAAGGTAGTGTACCTTTTGTATAAGGGATTTTTTAAAAAAAATAAAATTTTATTTTTCTCGAAATTAATTGATCTAAAATCTGTATTTCAAAATAGATAGAAGTGAAATGCTTGTCAAAATTAATGATATCTAGTTAAAAAAATAAGAAAAAAATTAAGGGATAAGCTTTAATTTTTAAAATAACTTCTTTTA---AAAAAGAATTAAAATTTTTCTAAATATTTTAATAAATAATTTTTATTT--AATATTT-TTAAATGAGAATATTAGTATAAAAAATAATTTAAAGAATTAAGCAAATTTTTTGACTGTTTATTAAAAACATTGCATTTAGTTAAATGTAATTTCTGCTCAATGAATTTAAATTGCTGTAGTATTTTAACTATACAAAGGTATTGTAATAAGACTTTAATTGAGAGCTAAGAGAATGGAATTTCAAAAAATTTCTTTTTTGAAATTAATTAAAGTTATTTTTCTTTGTGAAGAAACAAAAATGAAAATTAAGGACAAGAAGACCCTATGAATTTTTTAATTGGGGCGATTAAAAAATATAACTAACTTTTTAATTAAAGATATATTG-GACAAATACTCTAGGGATAACAGCGTAATAATTTTAGATAGTTCTTATAGAAAAAATAGTTTGCGACCTCGATGTTGGATTAGGATACTTATTTAATGAAGAAGTTAAATAAAGAAGTTTGTTCAACTTTT-AATTCCTACATGATCTGAGTTTAGACCGATGTGAATCAGGTTGGTTTCTATCTTAATTTAAATTTTATTAGTACGAAAGGAATTTTAAAATTTTAAATTTTCTAGCTCACTTTGTGCCAGCAGCAGCGGTTATACAAAAATAAGGTGAAATTTTTCTAAACAAGGATTAGATACCCTTTTAAGTAAACAAAAAGTGCGAAAACAAAAAATCATGGCGGTATTTTTAACTTTTCAGAGGAATTTGCTCTTTCATGGATAAAACACCTAAATCTTACTAAAATTAGCAA-GATCAGTTTGTATACCACTATAAGTAATACTTTATATTTTAAATTAAGTCAAGGTGCAGCAAAAATTTTAGAGTGAAGTGAATTACATTTCTTTTTAGGGATTTGAAAGTAAATTATGATATATTGAAGAAAGTTCAAAAATATGTACATATCGCCCGTCACTAAAAGATAAGTCGTAACAAAGTTAAAATACTGGAAAGTGAGAAAAGTATTTTATAAAATCTAATTTGCATTTAGAAATTAAACTGCAAATTTAAAATAACAAAAGAATGTCAGTCTTCAATTACCTGTTTAAATGGTGTAATACAACATATAACATTTTCATTGTTAATTTTTATAGTTTATAAAATATTACAATTTAATTAGTATAGTACATTTAATTTCCAATTAAAAAGAAAAATTAAGTACTTAATTAGTTTAAAAAATAACAAATTGTGATTTTGTAGATGCATTAAGTAAGTAAAATGCCTGAT-AAAGGGCTATCTTGATAGGATAAATTAAGTATACTTTTACTACGTTGAATGGCTGAAATAAGCAATGGTCTCTTAAACCAAATAATAGTACTTTCAATGGAATAAAGTAAGCTAAACAAGCTAGTGGGCTCATACCCCATTAGTAGAAGCCAAAACAGCGGCTATTCACTGTTAATGATCCTATTAACAGAAAATAATATAAAAGTATTTGAATTTTGGAGATTTAAAATAAAGCGATAAATTGCATTCAGTTTCGACCTGAA-TATAAAATGTTGGTTTTGTAAACCAATTCTTTTAATGATATTTCATTTACAATGAAGCCACTTTTAAGATTTTAAGTT-ATAAAACTATTTACCTTCAAAGTAAAAAGTAAATCTTGGTAAAATGGCTG--TAAGGCGGTAAATTGTAAATTTATTTAGGGATTTTCCTTTTATCA
Dermacentor_nitens_Deni_NC_023349       ATGATAAGTAATTTATTTTTAATTTTTGATCCTTCAACTTCATCTAATTTTAGGAACAACTGATGATCTTTAGTCTTATGATTTTTAATCTGCCCTTACTTTTATTGAATTTCACCTTCTACTTTTTCAATTTCCTGAAAAAAACTGCTGAAAAATTTTTTTCAGGAAATTGAAAATAATTTAAAATCTTATAAAACAAAAAATTGTTTGATTATTTCTGCTATATTTATTTTCATTCTTTGTATTAATATTTCTGGTCTTTTACCCTACGTATTTACATCTTCTAGTCACTTAGTTTTCACTATGTTTTTTGCATTTCCTTTATGAATTAGCTTAATTTTTTTTCTTATTATCAATAAAATTAACATAATAATGGCTCATTTTGTCCCTTTAGGCTCTCCTATTTTTTTAAGTTTTTTTATAGTTATTATTGAAACTGTTAGAAATTTTATTCGTCCTATTACATTATCTGTTCGATTAATGGCTAATATAATTAGAGGCCATTTACTTCTTCATCTTTTATCTTCAATCTCAATATTTGGAGAAATTTATATGGTTTTATCTTTACCTCTTATAATAATTTTATTATTGTTAGAATCTGCTGTTGCATTTATTCAAAGATTTGTTTTTGTTATTTTAATCTCATTATATATTAATGAGTCAATCCCTCAAATTTTTCCTATAAACTGAATTTTATTATCAATTATTATATTTATTGCAATTATCACATTTATAGCTCATTTATATTTTATTTCATTAAAAACCTAAATAAAAAAATAAAAAAAAAA-CATTCAATTTTAATACTATTTAAATGAATTTTACCGCGATGAATATACTCAACAAATCATAAAGACATTGGGACTATATATTTAATTTTTGGGACTTGAGCAGGAATTACAGGAATAAGAATAAGAATTTTAATTCGAATAGAATTAAGACAACCTGGGACTCTTATTGGAAATGACCAAATTTATAATGTAATTGTAACCGCCCATGCATTTATTATAATTTTTTTTATAGTTATACCTATCATAATTGGGGGGTTTGGTAACTGGCTTGTTCCAATTATACTTGGGGCTCCAGACATAGCATTCCCACGAATAAATAATATAAGATTTTGACTTTTACCTCCTTCATTATTTTTACTTATAAATTCCTCATTAATTGAGTCAGGGGCAGGAACAGGTTGGACTGTTTACCCTCCTTTATCTTCAAATATATCCCATTATGGGCCTTCAGTTGATTTAGCTATTTTTTCTTTACATTTAGCAGGAGCATCATCTATTTTAGGTGCAATTAACTTTATTACCACAATTATCAATATACGATCCATTGGTTTAACACTTGAACGTTTACCCTTGTTTGTTTGGTCAGTTTTAATTACAGCAGTCTTGCTTCTTCTTTCTCTCCCTGTATTGGCTGGAGCAATTACAATATTATTAACAGATCGTAACTTTAACACCTCATTTTTTGACCCGTCAGGGGGAGGAGACCCCATTTTATACCAACATTTATTCTGATTCTTTGGCCACCCTGAAGTTTATATTTTAATTCTCCCTGGGTTTGGAATAATTTCCCAAATTATTTGTTTTTCAACAGGGAAAAAAGAGCCCTTTGGGAATTTAGGTATGATTTATGCAATAGCAGCAATTGGTTTATTAGGATTTATTGTATGAGCTCATCATATATTTACTGTAGGAATAGATGTAGACACACGTGCTTATTTTACATCAGCTACCATAATTATTGCTGTACCAACAGGAATTAAAATTTTTAGATGATTAGCCACTTTACATGGGTCAAACATTAAATATAATCCTCCAATTTTATGATCATTAGGCTTTATTTTTTTATTTACTATTGGTGGGTTAACAGGTATTATATTAGCAAATTCATCTATTGATATTATTCTTCACGATACTTATTATGTAGTTGCGCATTTTCATTATGTGTTATCAATAGGAGCAGTATTTGCAATTATAGGGGCAATTGCTCACTGATTCCCAATATTTTTTGGCTTAAATTTAAATTCTTTATTAATAAAATCACAATTTTTCATTACATTTATTGGTGTAAATTTAACATTCTTCCCTCAACATTTTCTAGGTTTAGCAGGTATGCCTCGACGATATTCTGACTACCCAGATTTTTTTTCAAAATGAAATTTTCTTTCTTCTTTAGGCTCATTAATTTCATTAGCTGGGGTAATATTAATAGTTATTATTATTTGATTTAGCCTACTAGATAAAAAAATTATTAATTTTAGTACAAACTCAAATTCTTCTATTGAATGAATATTAAATTTCCCCCCCTCTGAACATTCATTTAATCAAAATAATATTATTTTAAAGATGATAACTTGATCCCAATTATTATTTTCAGATATAAATTCCCCAATTATAGAACAAATAGTATTTTTTCATGATCATTCAATAATAATTATTTTAATAATTACCATTATTACAATTTACATAATTATAAATATTATTTATAATAAACTTACAAGTCGTTCTTTAATAGAAGGTCAAGAAATTGAAATTATTTGAACAATCATTCCAGCAATTACGTTAATTTTTATTGCTATCCCGTCTCTTTATTTACTATATTTAACCGATGAAATATTTAACTCTCAAATATCTATTAAGGTTTTAGGACATCAATGGTACTGATCTTATGAGTACTCAGATTTTAACAAAGAATTTGACTCCTTTATATTATCAGAAATAAATATAAAAAAAGCTTCATTTCGACTTTTAGAAACAGATAACAATTTAGTTCTTCCTGTTAACACTAACATTAAATTTTTAATTTCATCAGCTGACGTAATCCACTCTTGAACCATCCCGTCATTAGGGTTAAAAATAGATGCTATTCCAGGCCGATTAAACCAATGCCTTTCTTCTTCTAACCGCCCAGGAATATTTTATGGACAATGCTCAGAAATCTGTGGTGCAAACCACAGATTTATACCAATTTCATTAGAAATTACTTCACTAAAAAACTTTATACACTTTATTAAAACCATGATATTTCACCCTTTTCATTTAGTAGAAAAAAGGCCATGGCCTTTAACAAGATCAATTGGAGCATTTGCTTTAACTTTAGGGTTTATTAGCTATTTCCATAATTTAGATTTTTTTTTACTTGTAATGTCATTTACTATAATTATAATATCTGCTTTTCAATGATGACGTGATATCTCACGAGAGGCATCATTTCAAGGCTTTCATACAAAATGAGTATTAAAAGGTTTAAAATTAGGTATAATTTTATTTATTTTATCTGAAATTTTCTTTTTTGTTTCCTTTTTTTGATCTTTTTTTCACAGAAGTCTTTCTCCAAATATTGAAATTGGAAGTTTATGGCCTCCTCAAAATATTAGCCCATTTAATCCTTTTGAAATTCCTTTATTAAATTCTACAATTTTAATTTCATCAGGAGTCACTGTAAGATGGAGTCATCATGCTATTATAAATAAAAATTACATTTCTGCCTTAAACTCATTAAAAATTACAATTTTATTAGGTGTTTTATTTACTCTATTCCAAATTTTCGAGTATTTTCAAGCTCCATTTTCAATCTCTGATAGTGTTTTTGGCTCTACATTTTTTATAACCACTGGATTTCATGGATTTCATGTTTTAATTGGAACTATTTTTCTTATTGTTTCTTACTACCGAGTTAAAAATCAATTAATTTCATCAAATCATTTCTTTGGGTTTGAGGCATCAGCATGATACTGACATTTCGTAGATGTTGTATGATTATTTTTATTTACATTCATATATTGATGAGTCTATATAATATTAAAACTAATTAGCCCAATTAAAAATCTCCCAACACCATCTAATATTTCTTACATATGAAATTTCGGTTCTTTATTAGGTTTATGTTTAATAATACAAATTCTTACAGGATTATTTTTAGCTATAAATTTTTCTAGTGATATTACTACTGCATTTTCTATAATTTCTCATATTCAACGAGATGTAAATAATGGTTGATTAATCCGGTCTATCCATGCAAACGGTGCATCGTTATTCTTCGTTTTACTTTATATTCATGTGGGCCGAGGAATTTATTATTCTTCTTTTTATTTTACTAAAGTGTGATTTTCAGGTCTTATTATTATTTTTATTTTAATAGCAACTGCCTTTTTAGGGTATATTTTGCCTTGGGGACAAATATCATTTTGAGGGGCAACTGTAATTACAAATTTAATTTCAGCTATCCCTTACGTAGGTAATTTAATAACTTATTGAATTTGAGGAGGTTTCTCAGTTGACAATAATACTTTAATTCGATTTTTTTCTCTTCATTTTATTCTTCCATTTATTTTACTTATAATAACACTAATTCATATCATATTAATCCATGAAAAAGGATCAAGAAACCCATTAGGTTTGTCAATAAATATTGATAAAATTCCATTTCATCCTTACTTTACCATTAAAGATATCATAGGATTTATAACTGTTATAATAATATTTTTCTTTATTGTAATTATTTCCCCTTATAGGCTTATAGACGCGGAAAATTTTAATATTGCTAATTCAATAATCACTCCACCCCATATTCAACCTGAATGATATTTTTTATTTGCTTATGCAATTCTACGCTCAATTCCCAATAAATTAGGGGGGGTAGTCGCTTTAATAATATCAATTATTATTATTACTTCTTTATCTTTTTCAATAAATAAAAAATTTTCTTCTTCATTTTTTAACAACTTAAATAAAATTTTATTTTGAAGGTTGGTAAATTGTTTTATAATATTAACGTACTTAGGTGCCATACCCATTGAATATCCTTATGATATAATAAGAAAAATTTATACAATTTTATACTTTATAATATTTATTATTATACCTTTATCTATTTTAAATTTTATTTATTATTTAATATTAATTATTATAGTTTTGCTTAGAATTGCGTTTTTTACTTTAATAGAACGAAAAATTTTAGGTTATTGTCACATACGGAAGGGACCTAATAAGGCTGGTATTCAAGGGTTATTTCAACCTTTTAGAGATGCAATGAAATTATTTAGAAAAGAGATAAATTATATGTTTTATATAAATATTAGAATACAAATTATTTCACCTTTATTAATAATCTCATTAATAATAATGATATGAATAATTTTTTATTATATAAACAATTCTATAAATATAAATTTAAGAGTAATTTTTTTAATTTGTGTTTCTAGTTTAAGAAGATATGCTATCCTATTTAGAGGGTGAGCTTCAAATTCTAAATATTCCCTTATTGGCTCCTACCGAGGATTCGCTCAAGTAATTTCCTATGAAGTAAGTTTGGCTGTAATTTTAATTAGAATTTCATTAATTTCTGAAAGATTTAATATAAAAAATTTTATTATAATTCAATGAGATTATCCTTTAATATTAAGTTTTTTTTTTATTTTTGTGTTATGGATTTTTACTATTTTAGCAGAGACAAATCGAGTGCCTTTTGATTTAGCGGAAGGGGAATCAGAATTAGTTTCTGGGTTTAATATTGAATATGGCTCTTGGTTATTTGCAATTATTTTTATGTCTGAGTATGGCAGAATTATATTAATTAGGTATTTTTCTGCCTATTTATTCTTAGGAAAAATGCAAATTATAGAATTTGTAATTTTATTAATAATAATATTCGTGTTAATTCGTAGAACTTATGTACGTGTACGTTATGACCAGTTAATAATACTAGCTTGGAAAATTATTCTACCCCAAAGTATTATTTATATATTTTTAATGTTTTTTCTTTTAATAATTTTAGGTTATTTTATTTGCATCATTTTTTGGAATTTTTTTAAAAAAATAATAATATGAATAATTTTTATTACAATTCTTATTGCAATTTCTTCTAATTCATGGTTTGTATTTTGATTATCAATAGAAATAAATTTAATGAGATTTATCCCAATTATAAATAAAATACAATTAAAAATTGTTACTCAATAGTAGTTTATTTTATTATTCAGTCTTTTTCATCATCTTTATTTTTCTTTTCAAGTTTCCAATATTTTTTAAATTCTTCTTTAATCTTTTTGTCTTTTATTAATTTAGCTATTTTAATTAAATTAGCGATAATACCCTTTCATTTTTGGATTATAATAATTGCTAATTCAGTTAATTTTAACGCATTATTTATACTATTATCATTCCAAAAAATAATTCCCTTATTTATTATTTCAAAATTTTTTTACTCCCCGTTAATTACTCTCGTTGTTATTTCAACCTTAATAAGTTCTATTTCAGCATTAAATTTAAAACAAATTAATAAGTTATTAATTTTATCTTCTATTTCTCATCAAGGATGGATAATTTGTTTAATTGCAAAAAAAATTAATTTTTGAATTACATATTTAATTATATACTCAATAATTCTTTTTCCTATTATTAATTTAACTACTCGATATAAAATAAATTATATGGAAATAAGAAATATATCCAAAATAAATATTAATGAAAAATTATTATTTATTAGAAAATTTATGTCATTAGGGGGAATACCCCCTTTTTTAGGATTTTTTATAAAAATCACAGCAATTTATATATTAATAAAATCTCATTTCCCTTTGATTGTTTTTCTTATTATCTCTTCTTTAATTAATTTATTTTTCTATTTTAAAATTTTAACCTCTTCTTTTTTCTTTTATATTAAATTTTTAAAAAATTCAAAGAATAATTTTAACAAAAAAACAATTTTTATAAATATAAATTATATACTGTTAATTTTTTTAATTAACTTTACTCTTTTTATTTTATTCTATTAATTTTTTCAATTGTAATTTTTTTATTAGTTTTTTATTGTTTAATTAATTTTAATTATAATTGAAGAAAAGAAAAATATTCTCCTTTTGAGTGTGGATTTGACCCGTTTTCTTTATCTCGTGTACCATTTTCATTAAAATTTTTCTTAATTGGTATCATTTTTTTAGTTTTTGATGTAGAAATTGTAGTAATTTTACCCTTCCCCCTATTAAGAATAAATAAAAATTTTATTTTTTTCGTTTCTTTTTCTTTAATTAATTTTTTAATTTTATTAGGCCTTCTGTACGAGTATAAATTTAGAATAATTGATTGAATTAAAATGATAATTTCAATTATAATTTTGTATATAATTGGATTTGCATCTTTATTTGTTAATCGTTTTTATATGATAATAATTTTATTAAGAATTGAATTTATATACATGTCATTATTGTTAATAATATGTATTTACTTTTCGTTTTTTAATATTTTGACAATTTTTGTATTTTTGGTAAGAATTGTTTGTGAAGCTGGTCTAGGGATAAGATTATTAGTATTAATAAGATATTTTTTTGGTAATGAAATAGTAAAATCAATAAGGTTAGTAAAAATGTTAAAAATTTTAATTAGAGGAATTTTAATTTTATGTTTATTTTTTTATGTAAATGTATACCAGATTGTAAATTATTTATTGGTATTATCCTTAATGTTGGTAATTTAGGTTTATCTAACGACGGTATTTTTATTACAAAGCATATGTATTTAGATTTATTAAGTTTTAATATAACAATTTTAACTGTTTGAGTTACTTTTTTAATGTTGATTGCTAGCTCTCTAAAACATATAAAAATAAGTATTTTTTATTTTATGTTTTATTAATAATAAATTTATTAACTTTTTGTTTTTCTTCTAGAAATTTATTAATGTTTTATTTATTTTTTGAATCTGTTTTATTTCCTATTGTTATAATAATTTTTAAATGAGGGAACCAGCCTGAACGAATTCAAGCTGGATTTTATATATTAATATATACAATTTTTGGTTCATTGCCATTATTAATTTTAATAATATATTATAAAATTTCTTTAAGAATTCATTTTAATGAATGAATTTTAATAAAATGGGATTTTATATGTGTTTATAATATTAGGTTTTTTAGTAAAAATTCCAATATTTTTTTTTCATTTATGGCTGCCTAAGGCTCATGTTGAAGCTCCCATCTCTGGTTCAATGATATTAGCTGGTGTTTTGTTAAAATTAGGATTTTACGGACTTTATCGATTTAAAAGATTTTTTTTTTTAGATTTAAAAACAATATCATTATTTTTTATTATTATTTCAATTTGGGGTTCTGTTATAATTAGAATTTATTGTATATTTCAAATTGACATTAAAGCTTTAATTGCTTATTCCTCTGTTTCCCATATAGGAATTACATTAGCAGGGTGTTTAACTTTTTTTTCTTATGGTTCTTACGGTATACTAATAATTATAGTGGGGCATGGCCTCTGTAGTTCTGGTCTTTTTTGTTTAGCAAATATACTTTATGAACGATTTTTTACACGAAATATCTTATTAATTAAGGGTATAATTAATATTTTTCCTAATTTGGTTTTATGATGATTTTTATTTAGTGTAGTTAATATATCAGCTCCAATAACAATAAATTTATTTGGAGAATTATTTTTAGGTATAAGTTTAATAAAATTTAGAATATTTTTAATATTCCCCATAATATTATTAATTTTTTTTAGCGCTTGTTATTCTATTTATATATATAGTTATATTAACCATGGCTTAGGATGAATTTTATTTAGAAGTTTTAATATTACTGAACGTGAATATTTTTTATTAATAATACATTTTTTACCAATAAGGTTATGATTTATAAAAATTGATTTTTTTATAAAATGAATTATTTTTATTAAATGGAGCTTTATGCTGATAATTTTTAGCTTATTTTTTATACTGACATTTTTAAATATATTTTATTACAATAGCTTTGTAATTTTAGAGTATACAATTACATCAATTTTAAATTTAGATTATAAATTATATTTTGTTATTGATTGAATAAGAACTTTTTTTTCATGTGTGGTTTTATTTATCTCAAGAATAGTCTTATTATACAGCCATAGTTATATAATAAGGGAGAAACAAAAAAATTCTTTTTGTTGGATAGTACTGTCTTTTGTTTTATCAATAATTTTATTAATTATAATGCCTAATGCTTTCATATTAATTTTGGGGTGAGATGGTTTAGGGTTAGTATCCTACTTATTGGTAATTTTTTATCAAAGTACTAACTCATATAACTCTGGGATAATAACAATTATTAGAAATCGTTTTGGTGATGTGATAATAATTATAATAGTGATTTTCATAATAAATTATGGATCTTTTGATTTGTTAAGAATTAATAAAATTGAGTTTTTATGTGGTGTGTTTGTAATTACTGCAGGGTTAACAAAAAGAGCCCAAATTCCATTTTCTGCATGACTTCCAGCAGCAATAGCTGCCCCTACTCCTGTTTCTTCTTTAGTTCATTCTTCAACTTTAGTTACAGCCGGAGTTTACTTATTAATTCGATTTGAGTTTATATTTGAATTTATAATTTTAAGAAATTTTTTACTAAAAATTTCTTTAATAACTATATTAATAAGAGGAATTAACGCATTTTGTGAAAATGATTTAAAAAAAATTATTGCTTTTTCTACATTAAGACAATTGTCAATAATAATAGTTATTTTATCAATAAGGTTAACTAACTTGGCTTTTTTACATTTAATTATTCATGCAATTTTTAAGTCAATGCTGTTTCTTGGTGCAGGTTATGTAATTCATAATATAATAGGGAAACAAGATATTCGAATATTATCTGATTTTTTTTTTTATAGCCCTTTAATTATAAGTTGTATATTAATTGCAAGGTACTCACTCATAGGAATTCCCTTTATTGGAGGGTTTTATTCTAAGGATTTAATTTTAGAATTTTTCTTTTTTAATAATATTAATTTAATTAATTTTTTATTATTTATTATAGGAATTTTATTTACTTTCCTTTATAATATGCGAATAATTTATATTATATTTTTAAAAAGAGTTTACTCTAGAAGAATAATTAATTTAAATTTTAGTTTAGTTATAGCATTTCCTATTTTTATTTTAACTCTATTATTATTATTGATTGGAAATTTATTTTTTTGACTTTTAATCCCAAATTTTTCTTTAATTTTCATCACAGGAAAACAAAAATTAATAGGAATTTTTATATTTATTTTGATTTTATTATTTTATGTACTTTTATGGAATTTAAAGAAAAATTAAATTATCAAAATTTGGATTTCTTTTACACAATATGATTTTTATCAAAATTAACAAGAATAATTTTTCTTATTAATAATAAATTTTATTTAAAAATAAGATTTTTTGATTGAACTTGAGTTGAATTTATAGGCCCTATAGGAATTAAAAATTCATTAAATAAAAATTTTAGTTTATCAACGTTAAGTCAAACGCAAAGTTTAATTAAAATTATTTTTATTACAATTTTAATGACTTTATTTTTTGTATTAAAATAATTATTTTTTTAAGAATTTCATTTATATTAATAACCCATCCAATTTTAATATTAATTTCACTTATTTTATTAACTTTATTTTTAGCTATAATATTTTATCTTGTTTTTCAAATATCATTAATTTCACTTCTTATAATTTTAATAATTTTAGGAGGCATATTAATTATTTTTATATATATAGTCAGTTTATGCCCTAACCAAAAAATTAAATTAAATAATAAATTAATTAACTTCAATTTTATTGCAATTCCTATCTCAATCCCTCTAGTAAAATAAACTTAGAAATTTTTCAAATTAATAAAATTTATAATATATTTTTTACAAATATATTAATTTTAATAATAATTTTTTTAATTATTTCTTTAATAGTAATTTCAAAAAATTTAAACTGAATTAACTCCCCTATTAAAAAATTTTGTTA-----TGTTACTGAAAAGGTAATGTACCTTTTGCATAAGGGATTTTTCATAAAAATTAAATATTTATTTTTCTCGAAATAAATTGATCTATAATTTATATTTCATTATAATTAGATGTGAAATGCTTGGCAAAATTTAAGATAGCTAGTTATTTTTATAGATTAAAATCTTGGGGATAAGCTAGAGATTTTTTAAAAAACATTTAAA---TACAAGAAATACAATTGTTCTTTATATTGTCATAAGTAAATTTAAATT---TTATTT-TTAAATGAAAGTATTAGTAAAAAAAATAAGTTTAATAACTCGGCAATTTCTTTGACTGTTTAATAAAAACAACTTATTCAGAGGAATATAAATCCTGCTCAATGAATTTAAATTGCTGTAGTATTTTGACTATACAAAGGTATTGTAATAAGATTTTAATTGAATGCTAAGAGAATGGAACTACAAAGAACAGCTATTTTAAACTTAATTAAAGTTATTTTAATTTGTGAAGAAACAATTATTAAAATTAAGGACAAGAAGACCCTAAGAATTTTTTAGTTGGGGCAACTAAAAAATATTATGAACTTTTTAATTATTGATAACTTGAAAAAAATACTCTAGGGATAACAGCGTAATAATTTTTGATAGAACATATAGACAAAATAGTTTGCGACCTCGATGTTGGATTAGGATTCTTTTTTAATGAAGATGTTAAAAAAAGGAGTTTGTTCAACTTTTAAAGTCCTACATGATCTGAGTTTAGACCGATGAGAATCAGGTTGGTTTCTATCTTAATTAAATTTTTGTTAGTACGAAAGGAATTCCAAAATTTAATAAACTCTAGCTAAATTTGTGCCAGCAGCAGCGGTTAAACAAATTAAAGGTAAAATTTAATTAAACTAGGATTAGATACCCTATTAAGTAAATATTGATTATAAAAGCAAAAAATTATGGCGGTATCTTAAGCTTTTCAGAGGAATTTGCTCTTTAATGGATAAAACACCTAAATCTTACTTTGATTAGTTA-AATCAATTTGTATACCACTATAAATAATAATATACAATTAAAATTAAGTCAAGGTGCAGTAAAAATCAAAGAATGAAGTGAATTACATTTCTTTTTAGGGATTTGAAAGTAAAATATGTTAATTTTAATTAAGCTCTAAGATATGCACATATCGCCCGTCACT--AAGATAAGTCGTAACAAAGTTAAAATACTGGAAAGTGAGAAAAGTATTTAATAAAATCTAAATTGCAATTAGAA-TTAAACTGCAAATTTAATATAACAAAAGAATGTCATTCTTTAATTACTTGTTTAAATAGTGTAATGCAACACTTAACATTTTCGTTGTTAATTTTCATAGTTTATAAAACATTACGATTTAATTAGTATAGTACATTTAATTTCCAATTAAAAAGAAAAATTAAATGTTTAATTAGTTTAAAAAATAATAAATTGTGGATTTATAGATGCATTAAACAAGTAAAATGCCTGAT-AAAGGGCTATCTTGATAGGATAAAATATGTATACTTTTACTACATTGAATGGCTG-AAAAAGCAATGGTCTCTTAAACCAATTTATAGTACTTTCAATGAAATAAAGTAAGCTAATAAAGCTAGTGGGTTCATACCCCA----------CCAAAATTAAGGCAATTCACTGTTAATGATCCTATTAAATATATATAA-ATATAAGTATGTAAATTTTGGAGATTTAAAATAAAGCGATAAATTGCATTCAGTTTCGACCTGAA-TATAAAATATTGATTTTGTAAATCAATTCTTTCAATGATGTTTCACTTACAATGTTACCATTTTT-AGATTTTAAGTTAAGCAAACTAGTTACCTTCAAAGTAAATAATAAATCTTGGTAAAATGACTG-TATAAGTGATAAATTGTAAATTTATTTATGAATTTTTCTTTTACTA
Dermacentor_nuttalli_NC_028528          ATGATAAATAATTTATTTTTAATTTTCGATCCATCAACATCCTTAAATTTTAGGTTTAATTGATTAGTCATATTTTCATGAATTTTTATTATTCCTTACTTTTACTGATCCTGTTCCTCTTTATTTTCAATTTCCTGAAAAAAACTGCTGAAAAATTTTTTTCAGGAAATTGAAAATAATTTAAAATCTCACAAAACAAAAAATAGTTTAATTGTTACTTCTATTTTTTTATTTATTTTGATCAACAATATTTTAGGCCTTTTCCCTTATATTTTTACTGCTTCAAGTCATATAATTTTTACTATATTTTTTGCATTTCCATTATGAATTAAAATAATTATTTATTTAGTTTTAAATAAAACTAATATAATAATATCACACCTTGTTCCTTTGGGGTCACCTATTTTCTTAAGATTTTTTATGGTTTTAATTGAAACTGTAAGAAATTTAATTCGCCCTATTACTTTATCTGTTCGTCTAATAGCAAATATAATTAGAGGCCATTTATTAATCCATCTTCTTTCATCTATTTCTTTATTAGGGGAAACATTTTTAATTATATCAATTCCATTGATAATGATTTTAATTTTACTAGAAACTGCTGTTGCATTTATTCAAAGATTTGTTTTTGCAATTCTAATTTCATTATATATTAATGAAACTATTCCCCAAATTTTCCCAATAAATTGAATCTTATTAACAACAAATTTAATATTATCAATTACCTGTTTCATATTAATTTTATATTTCATTTCATTAATTATAATAATAAATTTACTAACAAATTAGAAAAAAAATAATTTTAATTATAAATGAATTTTACCGCGATGAATATACTCTACAAATCATAAAGACATTGGAACAATATATTTAATTTTTGGAAGCTGAGCAGGAATAATAGGAATAAGAATAAGAATTCTTATTCGAATAGAACTTAGCCAACCTGGGACATTAATTGGAAATGATCAAATTTATAACGTAATTGTTACTGCTCACGCTTTCATTATAATTTTTTTTATAGTTATACCTATTATAATCGGGGGGTTCGGAAATTGGCTTGTCCCGATTATATTAGGTGCTCCAGATATAGCTTTTCCCCGAATAAATAATATAAGATTCTGGTTACTTCCACCTTCACTACTCTTATTAATCAATTCTTCTTTAATTGAATCAGGAGCAGGGACTGGTTGAACAGTTTACCCTCCTTTATCTTCCAATTTATCACATTATGGCCCTTCAGTAGATTTAGCAATTTTCTCTCTTCATTTAGCAGGGGCATCATCAATTCTAGGAGCAATTAATTTCATTACTACAATTATTAACATACGATCAATTGGAATAACTCTTGAACGTATACCTTTATTTGTTTGATCAGTATTAATTACTGCAATTTTACTTTTACTTTCCTTACCTGTTTTAGCAGGGGCAATTACCATATTATTAACAGATCGAAATTTTAATACATCATTCTTTGACCCTTCAGGGGGGGGAGATCCAATTTTATATCAACATCTATTTTGATTTTTTGGGCACCCCGAGGTCTACATTTTAATTCTTCCGGGATTTGGAATAATTTCACAAATTATTTGCTTTAGAACAGGTAAAAAGGAACCTTTTGGAAACTTAGGAATAATTTATGCAATAGCAGCAATTGGTTTACTCGGATTTATTGTATGGGCTCATCATATATTTACAGTAGGAATAGATGTTGATACACGAGCTTACTTCACATCAGCCACTATAATCATTGCAGTACCTACTGGCATTAAAATTTTTAGCTGATTAGCTACTTTGCACGGCTCAAATATTAATTATAACCCACCTATTTTATGAGCATTAGGATTTGTATTTTTATTTACAATTGGGGGATTAACTGGTATTATATTAGCAAATTCATCTATTGATATTATTCTACACGATACGTATTATGTTGTAGCTCACTTTCATTATGTTCTTTCAATAGGAGCAGTTTTTGCAATCATAGGAGCAATTGCTCATTGATTTCCTATATTTTTTGGATTAAACCTTAACTCAATTTTAATAAAAACTCAATTTTTTATTACATTTATTGGAGTAAATTTAACTTTTTTTCCTCAACATTTTCTAGGCTTAGCAGGAATACCCCGTCGTTATTCAGATTACCCAGACTTTTTTTCTAAATGAAATTTTATTTCATCTTTAGGCTCAATAATTTCATTATTGGGAGTAATTTTAATTATTTCTATTATTTGACTTAGATTCTTAGAAAAAAAAATAATTTATTCTTCTCATATAACTAATTGTTCAATTGAATGAATATTAAACTTTCCCCCATCAGAACATTCATTTAATCAAAATAATATTATTTTAAAAATGATAACTTGATCACAAATATCTTTCTCTGATATAAACTCTCCTATTATAGAACAAATAGCATTTTTTCATGATCATTCAATAATAATTATTATGATAATTATTATTATTACTATTTACATAATTATTAATATTATACTAAACAATTTCACAAGACGTTCAATAATAGAAGGGCAAGAAATCGAATTTATTTGAACAATTATTCCAGCAATTACATTAATTTTCATTGCAATTCCTTCTCTTCATTTACTATATTTAACTGATGAAATATTTAATTCTCAGATTTCAATTAAAGTTCTTGGACATCAATGATATTGATCATATGAATACTCAGATTTCAATAAAGAATTTGACTCATTTATAATCCCAGAATCAGAAATGAATTTAAATTCAATTCGCCTTTTAGAAACTGATAATAATTTAGTTATTCCAATAAATACAAACATTAAATTTCTAATTTCATCAACTGATGTAATCCATTCATGAACTATTCCATCTTTAGGTTTAAAAATAGATGCTATTCCTGGCCGATTAAATCAATGCTTTTCTTCTTCTAATCGGCCAGGAATATACTTTGGCCAATGTTCAGAAATTTGTGGTGCAAACCATAGATTTATACCAATTTCAATAGAAATTACTTCTATAAAAAATTTTATAAATTTCATCCAAAATATGATATTTCATCCTTTTCATCTAGTAGAAAAAAGCCCATGACCCTTAACAAGATCAATTTCAGCTTTTTCTTTAACTCTAGGATTTGTAAGTTATTTCCATAATTTAAATTCTACTTTAATTTTAATAGCAATTTTTATAATTTTTATTTCTTCATTTCAATGATGACGAGATATTTCTCGAGAAGCTTCCTTTCAAGGATTTCATACAAAATGAGTACTAAACGGATTAAAATTAGGAATATTATTTTTTATTTTATCTGAAGTTTTTTTTTTTATCTCTTTCTTCTGAGCTTTCTTTCATAGAAGTCTATCACCTAATATTGAAATTGGAAGTTTATGACCGCCTAAGAACATTATTCCTTTTAATCCATTTGAAATTCCTTTATTAAATTCAACAATTTTAATTTCATCTGGTATTACAGTAACTTGAAGACATCATGCTATTTTAAATAAAAATTATATTTCTGCTTTAACTTCTTTAAAAATTACAATTTTCTTAGGTGTTATATTTACTGCTTTTCAAATTTTTGAATATTCTCAAGCCCATTTCCAT---TCAGATAGCATTTTTGGTTCAACTTTCTTTATAACTACTGGCTTTCATGGTTTCCCATGTTTTAATTGGATCAATTTTTTTAATTGTTTCCTTCATTCGATTAAAAATCAATTGATTTCTTCTGACCATTTCTTTGGCTTTGAAGCATCCGCTTGGTATTGACATTTTGTTGATGTAGTATGATTATTTTTATTTACATTTATATATTGATGAGTTTATTTAATCAATAAATTAATTCACCCAATTAAAAATTTACCCACACCGTCTAATATTTCATATATATGAAATTTTGGTTCATTATTAGGGTTTTGTTTAATAGCTCAAATTATTACAGGTTTATTTTTATCAATAAATTTTTCAAGAGATATTTCAACAGCATTTTCCATAATCTCTCATATTCAACGAGATGTTAATAATGGATGATTAATTCGCTCTATTCATGCTAATGGAGCTTCATTATTTTTCATTTTTCTTTATTTTCATGTAGCACGAGGAATTTATTATTCTTCTTTCCATTTTTTTAAAGTGTGGCTATCTGGAATTATAATTATTTTCATTCTAATAGCAACAGCTTTTTTAGGTTATATTTTACCTTGAGGGCAGATATCATTTTGAGGGGCAACTGTAATTACAAATTTAATTTCTGCTATTCCTTACATTGGAAGATCTATAACATATTGAATCTGAGGAGGATTTTCTGTAGACAACAATACTCTAATTCGATTCTTTTCTTTACATTTTCTTCTTCCCTTTATCTTATTATTTATAGTTCTTATCCATATTACATTAATTCATGAAAAGGGATCAAGAAATCCTTTAGGTATTTCAATAAATATTGATAAAATTCCTTTTCACCCTTATTTTAGAATTAAAGACATTCTAGGAATTTTTACAATTTTAATTATGTTTTCTTTAATTGTGATTGTTTATCCTTACAATTTAATAGATGCAGAAAATTTTAATATTTCTAATCCAATAATTACTCCTCCTCATATTCAACCTGAATGATATTTTTTATTTGCATATGCAATTTTACGTTCAATTCCTAATAAATTAGGAGGAGTAGTTGCTTTAATAATGTCAATTATTATTATTGTTAGATTTTCATTTTCTATAAATAAAAAAATATCGTCATTTTATTTTAATAATTTAAATAAAATTTTATTTTGGTTTTTAGTAAATTGTTTTCTTATATTAACATATCTAGGAGCTATACCAATTGAATATCCCTATGATTTCATAAGTAAAATTTATACAAGATTATATTTTTTAATATTCATTTTAATTCCCCTATCAATGTTAAATTTTATTCAATTTACAATTCTTATTTTAGTAGTTTTATTGAGAGTAGCATTTTTTACACTAATAGAGCGAAAAATTTTAGGTTATTGTCATATTCGGAAGGGGCCTAATAAAGCAGGAATTGAAGGATTATTACAACCATTTAGTGATGCTTTAAAGCTTTTTAGAAAAGAAATGAATTTTATATTCTATATAAATATAATAATTCAATTTATTTCTCCTTTAGTAATAATTTCAATAATAATAATAATGTGAATAATTTTCTTATATAAAAATAATACAATAAATTTAAATTTAAGTATTGTTTTTATAGTTTGCATTTCAAGAATTAGAAGTTATACTATTTTATTTAGAGGATGAGCTTCTAATTCAAAATATTCTCTTATTGGGGCATATCGAGGGTTTGCTCAGGTAATTTCTTATGAAGTAAGAATAGCTTTAATTTTAGTTAGCTTATGCTTAGTGGCAGAAAGATATAATATAAAAAATTTTATAATAATTCAAAGGAAATTTCCATTAATTTTTGGTTTTTTTTTTATTTTTATAGTTTGAATATTTACAATTTTAGCGGAAATAAATCGAGTCCCTTTTGATTTATCTGAAAGAGAATCTGAATTAGTTTCAGGATTTAATATTGAGTATGGGTCTTGATTATTTGCAATTATTTTTATATCAAAATATGGAATAATTATGATTATTAGATATATTACAAATTATTTATTTATAGGAAATATAGCTTTTGCAGAAATTATACTTATATTAATAATAACATTTATTATTATTCGGAGAACATATGTTCGTATACGTTATGATCAATTAATAATAATAGCATGAAAAATTATTTTACCTCAAAGAATTATTTTTTTATTTGTTATTTTTAATTTAAAACTTAATCTTTTTAATTTTATTTGCATCATTTTTTGGAATTTTTTTAAAAAATCAATAATATGAATAATTATAATAACAATTTTAATTTCAATTTCTTCAAATTCATGATTTATTTATTGATTATCAATAGAAATAAATTTAATAAGATTTATTCCAATTATAAATAATACAAAATTAAAAATTGTAACTCAATAATCATTTATTTCATTATCCAATCATTTTCTTCATCTTTATTTTTTATTTCAAGATTCCAATTTAATTTAAGAAATTCTTTAATTTTTTTAATAATTATAAATATGACTATTTTAATTAAATTAGCTATTATTCCTTTTCATTTTTGAATTATAAGAATTAGAGAATCATTAAATTTTGATGCATTGTTTCTAATTTTATCAATTCAAAAAATTATTCCATTATTTATTCTTTCTAATTTCTTTTTCAATAAAATTATTATTTTAATTATAATATCCACATTAACTAGATCCATTTTAGCTTTAAACTTAAAACTTTTCAAAAAATTATTAATTCTTTCTTCAATTTCTCATCAAGGTTGAATAATTTCTTTAATTTTTTTTAAAATTAATTTTTGAATAACATATATTATAATTTATTCAATTATTATTTTCTCAATTATAAAAAGTTGTAAAAAACATAAAATTTACTCTATATTTACAATTTTTAACAATAAAATTAATTATAATGAAAAAATAAATTTCATTATACATTTCATATCCTTAGGTGGAATACCCCCTTTTTTAGGATTTTTTATAAAAATAATAACTATTTTTATTTTAATAAAATTTAGAACTTTTATTATTATAATTTTAATTACCTCTTCTTTAATTAATTTATTCTTTTATTTTAAAATTTTAACACCTATTTTCTTTTTAAATTTAAAAACCCTTAAAAATTTAAAAATTAATTTTAATAATAAAACTTTATTTATCAATATAAATTTAATATTTTTAATTTTTTTTATAAATTTATGAATT--ATTTATTTATTTTTAATTTTAATTATTTTAATAATGTTATTAACTATATTTATAATAATAAATTTTAAAAATTTAGAAAGAAAAGAAAAAAATTCCCCTTTTGAGTGTGGGTTCGACCCCTTTTCTTTGTCACGTGTGCCTTTTTCTCTTAAGTTTTTCTTAATCGGCATTATTTTTTTAGTCTTTGATATTGAAATTGTTATTATTATTCCCTTTCCTTTATTAGCAATAAATAAAAATTTAATTTTTACTTTATCATTTTTAATAATTAATTTATTAATTTTATTGGGATTATTATATGAATATAAATTTAGAATGTTAGATTGACTTAAAATGATAATCTCAATTATAATTTTATATACTATTGGTTTAACATCTTTATTTATGAATCGTCGACAAATAATAATAATTTTATTAAGAATCGAATTTATGTATATATCTTTGTTGTTAATAATATGTATTTATTTTTCTTTTTTTAATATTTTAAGAATTTTTGTATTTTTAATTAGTATTGTTTGTGAAGCTGGTTTAGGATTGAGCTTGTTGGTATTAATAAGTTTTTTTTATGGAAATGAAATAATGAATTCTTTAAATTTAATTAAAATGTTAAAATTATTATTGATAGGGTTAATAATTATATGTTTAGTTTTTTATTTAAATTCTTACCAATTAATTGTTTATTTGTTAATATTTTCAATAGTTTCTTTAATATAAGATTATTTAATAGAGGAATTTATATTTCAAATAATTTTTTTTTAGATTTATTAAGATTTAGAATAATTAATCTAACTATTTGAATTTCTTTTTTAATATTAATTGCAAGAACTTAAAATTATTTAAAAATAAATATTTTTTATTTTATGTAATTTTGATATTAAATTTATTAACAATTTGTTTTTCATCTATGAATTTTATTATCTTTTATTTATTCTTTGAATCTGTTCTTTTTCCTATTATTATAATAATTTTAAAATGAGGGAGACAGCCTGAACGTGTTCAGGCTGGATTTTATATATTAATATACACAATTTTTGGTTCACTTCCTTTATTAATTTTAACAATTACTTATAAAATTTCTTTTAATATTATTTTTAATGAATGAATTTTATACAAATAGGTGAATTTTCTTTATAATAATTTTAGGCTTTTTAGTAAAAATTCCAATATTTTTTTTTCATCTATGATTACCTAAAGCTCACGTTGAAGCTCCTATTTCTGGATCAATAATATTGGCTGGAGTTTTATTAAAATTAGGATTTTATGGAATTTATCGATTTAAAAGATTTTTTTTTTTAGATATAATAAATTTATCATTATTTTTAATTAATGTTTCATTTTTAGGAGCAATTATAATTAGAATTTATTGTTTATTTCAAGTTGACATTAAAGCTTTAATTGCTTATTCATCTATTTCTCATATGGGAATTGCTTTAGCGGGTTGTTTAACATTTTATTCTTTTGGTTCTTATGGTATATTGATAATAATAATTGGCCATGGGTTATGTAGGTCAGGTCTTTTTTGTCTATCTAATATAATTTATGAACGATTTTACACGCGAAATATTTTTTTAATTAAAGGAATAATTATAGTATTTCCAAATTTAACTTTGTGGTGATTTTTATTTAAAATTTTTAATATAGCTGCGCCTTTAACAATAAATTTATTTGGAGAATTATTCTTAAGAGCTAGACTTTTAAAATTTAAAATATTTTTAATACTTCCTATTATAATACTAATTTTTATAAGCGCATGTTATACCATATATATATATAGCTATATTAATCATGGTAAAGGATGAATTTTATTTAGAAATTTTCTAATTTCTGAACGAGAATACTTTTTATTATTTATACACTTTATACCTATATGTTTTTGAATTTTAAAAATTGATTTTTTTATAAAATGAATTATTTTTTTTAAATGAACTTTAAATTTTTTTAAAAATAGTTTAATTTTTTTTTTTTTTTTTATAACAATATTTTATTTAAATAACTTTTTAATTTTAGAGTATAATCTTATTTCAATTAATAATCTAGATTTAAAATTATATTTACTGTTTGATTGAATAAGATGTTTATTTTCATGTATTGTTTTATTAATTTCAAGAATAGTATTAATATATAGTTATAGTTATATAAGACATGAAAAAAATAAAATTTCTTTTTGTTGAATAGTATTAATATTTGTTTTATCAATAATTTTATTAATTATAATGCCTAATGCTTTTATATTAATTTTAGGTTGAGACGGTCTTGGGTTAATTTCTTATATTTTAGTTATTTTTTATCAAAGAACAAATTCGTTTAATTCTGGAATAATGACTATTATTAGAAATCGTATTGGAGATGTAATAATAATTATAATAATTATTTTTATTTTAAATTTTGGTTCATTTGATTTAATAAGAATAAATAAACTTGAATTTATCTGTGAAATATTTATTGTTATTGCTGGATTAACAAAAAGAGCTCAAATTCCATTCTCTGCTTGACTTCCCGCTGCTATAGCAGCCCCCACTCCAGTTTCTTCTTTAGTTCATTCCTCAACGTTAGTAACAGCTGGAGTTTATTTATTAATTCGTTTTGATTTTTTATTTCAGATTAAATTTATTAGCGAAATTTTATTTAAAATTTCGTTACTTACTATATTAATAGCAGGGATTAATGCATTTTTTGAAAATGATTTAAAGAAAATTATTGCATTCTCTACTCTTAGTCAACTTTCAATAATAATAGTAGTTTTGTCTATAAATTTAACTAATTTAGCTTTTTTTCATTTAATTATACATGCTGTATTTAAATCAATACTATTTTTAGGAGCAGGTTTTGTAATTCACAATTTAATAGGAAAACAAGATATTCGAATATTATCAGATTTTTTTTTTTTTACCCCCTTAGTTTTAAAAGGTATATTAATTTCATTTTATTCTTTAATAGGAATTCCATTTATTGGAGGATTTTATTCAAAAGATTTAATTTTAGAATATTTTTTATTGAAAAACTTTAATTTAATTGTATTAGTAATTTTTGTATTAGGAGTAATTTTTACTTTTTTATATAATATGCGTTTAATTTATTATATATTTCTTAAGGGCACTTTAGCTAACATTTTAATTAAAATTAATTATGATATTTTTATAAAATTTCCTATTTTTTTTTTAACTTTTTTATTGCTAGTTGTAGGAAATTTACTTTTTTGATTTATTATACCTTATCACAGAATAATTTTTATTACTAATTTACAAAAATTGTTAAGATTAATTTTATTAATAGTAGTTTTATATATAAGAATTTATTTATAAAAATTAGT---TATTTAAATCCTAAAAATTTCGAATTTTTTATAACAATATGATTCTTATCAAAATTAACAAGCTTATGCACCCTTTTCAATACAAAAAATTTTTTGGAAATAAGAATTAATGATTGAACTTGAATTGAAATAATAGGACCACTAGGAATAAAAAGTATATTTATAAAAAATTATAAAATTTCATTTCTTTCTAATAAAATATCTTTTTCTAAAATTATTATATTAACTATACTATTTATTTTATTAATAATATTAAAATAATTATTATAATAAGAATTTTATGCATGTCAATATCCAACCCAATTTCAATATTAATTTCCCTAATTTTATTAACATTATTTCTTTCAATTTCATTTTATTTTCTCTTTCAATTTTCATTAATTTCTTTATTAATAATTTTAATTATTTTAGGGGGGATATTAATTATCTTTATATATATAATTAGACTATGCCCTAATTATAAGATTATTGTAAATAAAAAAATAATTATTCTCAATTTTTATACAAGTCTCATTTCTTTTCCAACTATATAATAAATTTTGAAATAATTAATATTAGTAAAATTTATTTAATAAATTTTACTAATATATTAATTATAATAATAATTTTTCTTATTATCTCTTTAATAATTATTTCAAAAAATTTAAATTGAATTAACTGTCCAATTAAAAAATATTTTTT-----TTAAACTGAAAAGGAAATGTACCTTTTGCATAAGGGATTTTCTAAAAAAAATAAAAATTTAAATTTCTAGAAATAAGTTGATCTAAATTTTATATTTCATTATAATTAGATGTGAAATGCTTGTCAAAACTTAAAATATCTAGTTAAAATTATAGAAGATTAATCTTGGGATAAGCTAAGATTTTTTTTAAAAATTTTTAAA---AGGAAGGAGTAAAATTATTCTATATATTGTTATAATTAATTTTAAATA--ATTTTTT-TTAAATGAAAGTATTAGTATAATAAATAAATTAAAGAATTCAACAATTTTTCTGACTGTTTAATAAAAACAACTTATTTAGTTAAATGTAAATCCTGCTCAATGAATTTAAATTGCTGTAGTATTTTGACTATACAAAGGTATTGTAATAAGGTTTTAATTGAATGCTAAAAGAATGGAATTACAGGGAAAAGTTTTTTTAAATTTAATTGAAGTTATTTTAATTTGTGAAGAAACAATTATATAAATTAAAGACAAGAAGACCCTAAGAATTTATTAGTTGGGGCAACTAAAAAATATATTAAACTTTTTTATTAATGATAATATGAAAAAAATACTCTAGGGATAACAGCGTAATAATTTTTGATAGATCTTATAGACAAAATAGTTTGCGACCTCGATGTTGGATTAGGATACTTTTTTAATGAAGATGTTAAAAAAAGAAGTTTGTTCAACTTTTAAATTCCTACATGATCTGAGTTTAGACCGATGAGAATCAGGTTGGTTTCTATCTTAATTTTAATTTTACTAGTACGAAAGGAATTCTAAAAATTATTAATTTCTAGCTAAATTTGTGCCAGCAGCAGCGGTTAAACAAATTAAAGGTGAAATTTTTTTAAACTAGGATTAGATACCCTATTAAGTATATAAATATTATGAAAGCAAAAAATTATGGCGGTATCTTAAGCTTTTCAGAGGAATTTGCTCTATAATGGATAAAACACCTTAATCTTACTTTAATTGGTAAAAGACAGTTTGTATACCACTATAAATAATAATATACAATTAAAATTAAGTCAAGGTGCAGCAGAAATTAAAGTATGAAGTGAATTACAGTCCTTTTTAGGGATTTGAAAGTAAAATAAGTTAATTTGAATTAAGCTCTAGGATATGTACATATCGCCCGTCACT-TAAGATAAGTCGTAACAAAGTTAAAATACTGGAAAGTGAGAAAAGTATTTAATAAAACCTAATTTGCAATTAGAATTTAAATTGCAAATTTAAAATAACAAAAGAATGTCATTCTTTAATTACTTATTTAAATAGTGTAGTATAACACTTAACATTTTCATTGTTAATTTTCATAGTTTAAAAAACATTACGATTTAATTAGTATAGTACATTTAATTTCCAATTAAAAAGTAAAATTAAATGTTTAATTAGTTTAAAAAATTATAAATTGGGGATTTTTAGATGCATTAGACAAGTAAAATGCCTGAA-AAAGGGTTATCTTGATAGGATAAAACATGTATACTTTTACTACATTGAATGGGTGAAATAAGCAATGGTTTTTTAAACCAATTCATAGTACTTTCAATGAAATAAAGTAAGCTAATTAAGCTATTGGGTTCATACCCCATTAATAGAAGCCAAAATTGAGGCATTTCATTGTTAATG-TCCTATTAACAGAAAATAATATATAAGTATATAAATTTTGGGGATT-AAAATAAAGCGATAAATTGCATTCAGTTTCGGCCTGAA-TAAAAAATATTGATTTTGTAAATCAATTCTTTCAATGATATTTCATTTACAATGTTACCATTTTT-AGATTTTAAGTTAAAAAAACTATTTACCTTCAAAGTAAAAAATAAATCTTGGTAAAATGGCTGATTTAGGCGATAAATTGTAAATTTATTTATGATAATTTCTTTTACT-
Dermacentor_silvarum_NC_026552          ATGATAAATAATTTATTTTTAATTTTCGATCCGTCAACATCCTTAAATTTTAGGTTTAATTGGTTAGTCATATTTTCATGAATTTTTATTATTCCTTACTTTTACTGATCCTGTTCTTCATTATTTTCAATTTCCTGAAAAAAACTGCTGAAAAATTTTTTTCAGGAAATTGAAAATAATTTAAAATCTCACAAAACAAAAAATAGTTTAATTGTTACTTCTATTTTTTTATTTATTTTGATAAACAATATTTTAGGTCTTTTCCCTTATATTTTTACTGCTTCAAGCCATATAATTTTTACTATATTTTTTGCATTTCCATTATGAATTAGAATAATTATTTATTTAGTTTTAAATAAAACTAATATAATAATATCACCCCTTGTTCCTTGGGGATCACCTATTTTCTTAAGATTTTTTATGGTTTTTATTGAAACTGTAAGAAATTTAATTCGCCCTATTACTTTATCTGTTCGTCTAATAGCAAATATAATTAGAGGCCATTTATTAATCCATCTTCTTTCATCTATTTCTTTATTAGGGGAAACATTTTTAATTATATCAATTCCATTGATAATGATTTTAATTTTACTAGAAACTGCTGTTGCATTTATTCAAAGATTTGTTTTTGCAATTCTAATTTCATTATACATTAATGAAACTATTCCCCAAATTTTCCCAATAAATTGAATCTTATTAACAACAAATTTAATATTATCAATTACCTGTTTCATATTAATTTTATATTTCATTTCATTAATTATAATAATAAATTTACTAATAAATTAGAAAAAAAAATAC------------TGAATTTTACCGCGATGAATATACTCTACAAATCATAAAGACATTGGGACTATATATTTAATTTTTGGAAGATGAGCTGGAATAATAGGAATAAGAATAAGAATTCTTATTCGAATAGAACTTAGCCAACCTGGGACATTAATTGGAAATGATCAAATTTATAACGTAATTGTTACTGCTCACGCTTTCATTATAATTTTTTTTATAGTTATACCTATTATAATCGGGGGGTTTGGAAATTGGCTTGTCCCAATTATATTAGGTGCTCCAGATATAGCTTTTCCCCGAATAAATAATATAAGGTTTTGATTACTTCCACCTTCACTATTCTTATTAATCAATTCTTCTTTAATTGAATCAGGAGCAGGGACTGGTTGAACAGTTTACCCTCCTTTATCTTCCAATTTATCACATTATGGCCCTTCAGTAGATTTAGCAATTTTCTCTCTTCATTTAGCAGGAGCATCATCAATTCTAGGAGCAATTAATTTTATTACTACAATTATTAACATACGATCAATTGGAATAACTCTTGAACGTATACCTTTATTTGTTTGATCAGTATTAATTACTGCAATTTTACTTTTACTTTCCTTACCTGTTTTAGCAGGGGCAATTACCATATTATTAACAGATCGAAATTTTAATACATCATTCTTTGACCCTTCAGGGGGGGGAGATCCAATTTTATATCAACATCTATTTTGATTTTTCGGGCACCCCGAGGTCTACATTTTAATTCTTCCGGGATTTGGAATAATTTCACAAATTATTTGCTTTAGAACAGGTAAAAAGGAACCTTTTGGAAACTTAGGAATAATTTATGCAATAGCAGCAATTGGTTTACTCGGATTTATTGTATGGGCTCATCATATATTTACAGTAGGAATAGATGTTGATACACGAGCTTACTTCACATCAGCCACTATAATCATTGCAGTACCTACTGGCATTAAAATTTTTAGCTGATTAGCTACTTTGCACGGCTCAAATATTAATTATAATCCTCCTATTTTATGAGCATTAGGATTTGTATTTTTATTTACAATTGGAGGATTAACTGGTATTATATTAGCAAATTCATCTATTGATATTATTCTACACGATACGTATTATGTTGTAGCTCACTTTCATTACGTTCTTTCAATAGGTGCAGTTTTTGCAATCATAGGAGCAATTGCTCATTGATTTCCTATATTTTTTGGATTAAACTTTAACTCAATTTTAATAAAAACTCAATTTTTTATTACATTTATTGGAGTAAATTTAACTTTTTTTCCTCAACATTTTTTAGGCTTAGCAGGAATACCCCGTCGTTATTCAGATTACCCAGACTTTTTTTCTAAATGAAATTTTATTTCATCTTTAGGCTCAATAATTTCATTAATGGGAGTAATTTTAATTATTTCTATTATTTGACTTAGATTCTTAGAAAAAAAAATAATTTATTCTTCTCATATAACTAATTGTTCAATTGAATGAATATTAAACTTTCCCCCATCAGAACATTCATTTAATCAAAATAATATTATTTTAAAAATGATAACTTGATCACAAATATCTTTCTCTGATATAAACTCTCCTATTATAGAACAAATAGCATTTTTTCATGATCATTCAATAATAATTATTATGATAATTACTATTATTACTATTTACATAATTATTAATATCATACTAAACAATTTCACAAGACGTTCAATAATAGAAGGGCAAGAAATCGAATTTATTTGAACAATTATTCCAGCAATTACATTAATTTTCATTGCAATTCCTTCTCTTCATTTACTATATTTAACTGATGAAATATTTAATTCTCAGATTTCAATTAAAGTTCTTGGACATCAATGATATTGATCATATGAGTACTCAGATTTCAATAAAGAATTTGACTCATTTATAATCCCAGAATCAGAAATGAATTTAAATTCAATTCGCCTTTTAGAAACTGATAATAATTTAGTTATTCCAATAAATACAAACATTAAATTTCTAATTTCATCAACTGATGTAATCCATTCATGAACTATTCCATCTTTAGGTTTAAAAATAGATGCTATTCCTGGTCGATTAAATCAATGCTTTTCTTCTTCTAATCGGCCAGGAATATACTTTGGCCAATGTTCAGAAATTTGTGGTGCAAATCATAGATTTATACCAATTTCAATAGAAATTACTTCTATAAAAAATTTTATAAATTTCATCCAAAATATGATATTTCATCCTTTTCATTTAGTAGAAAAAAGCCCATGACCCTTAACAAGATCAATTTCAGCTTTTTCTTTAACTCTAGGATTTGTAAGTTATTTCCATAATTTAAATTCTACTTTAATTTTAATAGCAATTTTTATAATTTTTATTTCTTCATTTCAATGATGACGAGATATTTCTCGAGAAGCTTCCTTTCAAGGATTTCATACAAAATGAGTACTAAACGGATTAAAATTAGGAATATTATTTTTTATTTTATCTGAAGTTTTTTTTTTTATTTCTTTCTTCTGAGCTTTCTTTCATAGAAGTCTATCACCTAATATTGAAATTGGAAGTTTATGACCTCCTAAGAACATTATTCCTTTTAATCCATTTGAAATTCCTTTATTAAATTCAACAATTTTAATTTCATCTGGTATTACAGTAACCTGAAGACATCATGCTATTTTAAATAAAAATTATATTTCTGCTTTAACTTCTTTAAAAATTACAATTTTCTTAGGTGTTATATTTACTGCTTTTCAAATTTTTGAATATTCTCAAGCTCAATTTTCCATTTCAGATAGCATTTTTGGTTCAACTTTCTTTATAACTACTGGCTTTCATGGTTTCCATGTTTTAATTGGATCAATTTTTTTAATTGTTTCCTTCATTCGAATTAAAAATCAATTAATTTCTTCTGACCATTTCTTTGGCTTTGAAGCATCCGCTTGGTATTGACATTTTGTTGATGTAGTATGATTATTTTTATTTACATTTATATATTGATGAGTTTATTTAATCAATAAATTAATTCACCCAATTAAAAATTTACCTACACCGTGTAATATTTCATATATATGAAATTTTGGTTCATTATTAGGGTTTTGTTTAATAGCTCAAATTATTACAGGTTTATTTTTATCAATAAATTTTTCAAGAGATATTTCAACAGCATTTTCCATAATCTCTCATATTCAACGAGATGTTAATAATGGATGATTAATTCGCTCTATTCATGCTAATGGAGCTTCATTATTTTTCATTTTTCTTTATTTTCATGTAGCACGAGGAATTTATTATTCTTCTTTCCATTTTTTTAAAGTGTGGCTATCTGGAATTATAATTATTTTTATTCTAATAGCAACAGCTTTCTTAGGTTATATTTTACCTTGAGGGCAAATATCATTTTGAGGGGCAACTGTAATTACAAATTTAATTTCCGCTATTCCTTACATTGGAAGATCGATAACATATTGAATCTGAGGAGGATTTTCTGTAGACAACAATACTCTAATTCGATTCTTTTCTTTACATTTTCTTCTTCCTTTTATTTTATTATTTATAGTTCTTATCCATATTACATTAATTCATGAAAAGGGATCAAGAAATCCTTTAGGTATTTCAATAAATATTGATAAAATTCCTTTTCACCCTTATTTTAGAATTAAAGACATTCTAGGAATTTTTACAATTTTAATTATGTTTTCTTTAATTGTGATTGTTTATCCTTACAATTTAATAGATGCAGAAAATTTTAATATTTCTAATCCAATAATTACTCCTCCTCATATTCAACCTGAATGATATTTTTTATTTGCATATGCAATTTTACGTTCAATTCCTAATAAATTAGGAGGAGTAGTTGCTTTAATAATGTCAATTATTATTATTGTTAGATTTTCATTTTCTATAAATAAAAAAATATCGTCATTTTATTTTAATAATTTAAATAAAATTTTATTTTGGTTTTTAGTAAATTGTTTTCTTATATTGACATATCTCGGAGCTATACCAATTGAATATCCCTATGATTTCATAAGTAAAATTTATACAAGATTATATTTTTTAATATTCATTTTAATTCCCCTATCAATGTTAAATTTTATTCAATTTACAATTCTTATTTTAGTAGTTTTATTAAGAGTAGCATTTTTTACACTAATAGAGCGAAAAATTTTAGGTTATTGTCATATTCGGAAGGGGCCTAATAAAGCAGGAATTGAAGGATTATTACAACCATTTAGAGATGCTTTAAAGCTTTTTAGAAAAGAAATGAATTTTATATTCTATATAAATATAATAATTCAATTTATTTCTCCTTTAGTAATAATTTCAATAATAATAATAATATGAATAATTTTCTTATATAAAAATAATACAATAAATTTAAATTTAAGTATTGTTTTTATAGTTTGCATTTCAAGAATTAGAAGTTATACTATTTTATTTAGAGGATGAGCCTCTAATTCAAAATATTCTCTTATTGGGGCATATCGAGGGTTTGCTCAGGTAATTTCTTATGAAGTAAGAATAGCTTTAATTTTAGTTAGTTTATGCTTAGTGGCAGAAAGATATAATATAAAAAATTTTATAATAAGTCAAAGGAAATTTCCATTAATTTTTGGTTTTTTTTTTATTTTTGTAGTTTGAATATTTACAATTTTAGCGGAAATAAATCGAGTTCCTTTTGATTTATCTGAAAGAGAATCTGAATTAGTTTCAGGATTTAATATTGAGTATGGGTCTTGATTATTTGCAATTATTTTTATATCAGAATATGGAATAATTATAATTATTAGATATATTACAAATTATTTATTTATAGGAAATATAGCTTTTGCAGAAATTATACTTATATTAATAATAACATTTATTATTATTCGGAGAACATATGTTCGGATACGTTATGATCAATTAATAATAATAGCATGAAAAATTATTTTACCTCAAAGAATTATTTTTTTATTTGTTATTTTTAATTTAAAACTCAACCTTTTTAATTTTATTTGCATCATTTTTTGGAATTTTTTTAAAAAATCAATAATATGAATAATTATAATAACAATTTTAATTTCAATTTCTTCAAATTCGTGATTTATTTATTGATTATCAATAGAAATAAATTTAATAAGATTTATCCCAATTATAAATAATACAAAATTAAAAATTGTAACTCAATAATCATCTATTTCATTATCCAATCATTTTCTTCATCTTTATTTTTTATTTCAAGATTCCAATTTAATTTAAGAAATTCTTTAATTTTTTTAATAATTATAAATATAACTATTTTAATTAAATTAGCTATTATTCCTTTTCATTTTTGAATTATAAGAATTAGAGAATCATTAAATTTTGATGCATTGTTTCTAATTTTATCAATTCAAAAAATTATTCCATTATTTATTCTTTCTAATTTCTTTTTCAATAAAATTATTATTTTAATTATAATATCCACATTAACTAGATCCATTTTAGCTTTAAACTTAAAACTTTTCAAAAAATTATTAATTCTTTCTTCAATTTCTCATCAAGGTTGAATAATTTCTTTAATTTTTTTTAAAATTAATTTTTGAATAACATATATTATAATTTATTCAATTATTATTTTCTCAATTATAAAAAGTTGTAAAAAACATAAAATTTACTCTATATTTACAATTTTTAACAATAAAATTAATTATAATGAAAAAATAAATTTCATTATACATTTCATATCCTTAGGTGGAATACCCCCTTTTTTAGGATTTTTTATAAAAATAATAACTATTTTTATTTTAATAAAATTTAGAACTTTTATTATTATAATTTTAATTACCTCTTCTTTAATTAATTTATTCTTTTATTTTAAAATTTTAACACCTATTTTCTTTTTAAATTTAAAAACCCTTAAAAATTTAAAAATTAATTTTAATAATAAAACTTTATTTATCAATATAAATTTAATATTTTTAATTTTTTTTATAAATTTATGAATT--ATTTATTTATTTTTAATTTTAATTATTTTAATAATGTTATTAACTATATTCATAATAATAAATTTTAAAAATTTAGAGAGAAAAGAAAAAAATTCCCCTTTTGAGTGTGGGTTCGACCCCTTTTCTTTGTCACGTGTGCCTTTTTCTCTTAAGTTTTTCTTAATCGGTATTATTTTTTTAGTCTTTGATATTGAAATTGATATTATTATTCCCTTTCCTTTATTAGCAATAAATAAAAATTTAATTTTTACTTTATCATTTTTAATAATTAATTTATTAATTTTATTGGGATTATTATATGAATATAAATTTAGAATGTTAGATTGACTTAAAATGATAATCTCAATTATAATTTTATATACTATTGGTTTAACATCTTTATTTATGAATCGTCGACAAATAATAATAATTTTATTAAGAATCGAATTTATGTATATATCTTTGTTGTTAATAATATGTATTTATTTTTCTTTTTTTAATATTTTAAGAATTTTTGTATTTTTAATTAGTATTGTTTGTGAAGCTGGTTTAGGATTAAGTTTGTTGGTATTAATAAGTTTTTTTTATGGAAATGAAATAATGAATTCTTTAAATTTAATTAAAATGTTAAAATTATTATTGATAGGGTTAATAATTATATGTTTAGTTTTTTATTTAAATTCTTACCAATTAATTGTTTATTTGTTAATATTTTCAATAGTTTCTTTAATATAAGATTATTTAATAGAGGAATTTATATTTGAAATAATTTTTTTTTAGATTTATTAAGATTAGATATAATAATCTTACCTGTTTGAATTACTTTTCTCATGTTGATTGCTAGCTCTCTAAAACATATATAAACAAATATTTTTTGTTTTATGTTTTATTAATATTAAATTTATTAACTTTATGTTTTTCTTCTAGAAATTTATTAATATTTTATTTTTTTTTTGAAGCTGTTTTATTTCCTATTATTATAATAATTTTTAAATGAGGGAGACAGCCTGAACGTATTCAGGCTGGATTTTATATATTAATATACACAATTTTTGGTTCACTTCCTTTATTAATTTTAACAATTACTTATAAAATTTCTTTTAATATTATTTTTAATGAATGAATTTTATACAAATAGGTGTATTTTCTTTATAATAATTTTAGGCTTTTTAGTAAAAATTCCAATATTTTTTTTTCATCTATGATTACCTAAAGCTCACGTTGAAGCTCCTATTTCTGGATCAATAATATTGGCTGGAGTTTTACTAAAATTAGGATTTTATGGAATTTATCGATTTAAAAGATTTTTTTTTTTAAATATAATAAATTTATCATTATTTTTAATTAATGTTTCATTTTTAGGAGCAATTATAATTAAAATTTATTGTTTATTTCAAGTTGACATTAAAGCTTTAATTGCTTATTCATCTATTTCTCATATGGGAATTGCTTTAGCGGGTTGTTTAACATTTTATTCTTTTGGTTCTTATGGTATATTGATAATAATAATTGGCCATGGGTTATGTAGTTCAGGTCTTTTTTGTTTATCAAATATAATTTATGAACGATTTTACACGCGAAATATTTTTTTAATTAAAGGAATAATTATAGTATTTCCAAATTTAACTTTGTGGTGATTTTTATTTAGAATTTTTAATATAGCTGCGCCTTTAACAATAAATTTATTTGGAGAATTATTCTTAAGAGCTAGACTTTTAAAATTTAGAATATTTTTAATACTTCCTATTATAATACTAATTTTTATAAGCGCATGTTATACCATATATATATATAGCTATATTAATCATGGTAAAGGATGAATTTTATTTAGAAATTTTCTAATTTCTGAACGAGAATACTTTTTATTATTTATACATTTTATACCTATATGTTTTTGAATTTTAAAAATTGATTTTTTTATAAAATGAATTATTTTTATTAAATGAACCCTTATATTTTTTATAATTAGTTTAATTTTTTTTTTTTTTTTTATAACAATATTTTATTTAAATAACTTTTTAATTTTAGAGTATAATCTTATTTCAATTAATAATCTAGATTTAAAATTATATTTACTGTTTGATTGAATAAGATGTTTATTTTCATGTATTGTTTTATTAATTTCAAGAATAGTATTAATATATAGTTATAGTTATATAAAACATGAAAAAAATAAAATTTCTTTTTGTTGAATAGTATTAATATTTGTTCTATCAATAATTTTATTAATTATAATGCCTAATGCTTTTATATTAATTTTAGGTTGAGACGGTCTTGGGTTAATTTCTTATATTTTAGTTATTTTTTATCAAAGAACAAATTCGTTTAATTCTGGAATAATGACTATTATTAGAAATCGTATTGGAGATGTAATAATAATTATAATAATTATTTTTATATTAAATTTTGGCTCATTTGATTTAATAAGAATAAATAAACTTGAATTTATCTGTGAAATATTTATTGTTACTGCTGGATTAACAAAAAGAGCTCAAATTCCATTCTCTGCTTGACTTCCCGCTGCTATAGCAGCCCCCACTCCAGTTTCTTCCTTAGTTCATTCTTCAACGTTAGTAACAGCTGGAGTTTATTTATTAATTCGTTTTGATTTTTTATTTCAGATTGAATTTTTTAGCGAAATTTTATTTAAAGTTTCGTTTCTTTCTATAATAATAGCAGGGATTAAAGCCTTTTTTGAAAATGATTTAAAGAAAATTATTGCCTTTTTTTCTTTTAGTCAACTTTCAATAATAATAGTAGTTTTGTCAATAAATTTAACTTATTTAGCTTTTTTTCCTTTAATTATACCTGCTGTATTTAAATCAATACTTTTTTTAGGAGCCGGTTTTGTAATTCATAATTTAATAGGAAAACAAGATATTTGAATATTATCAGATTTTTTTTTTTTTAGCCCCTTAGTTTTAAGATGTATATTAATTTCATTTTATTCTTTAATAGGAATTCCATTTATTGGAGGATTTTATTCAAAAGATTTAATTTTAGAATATTTTTTATTGAAAAACTTTAATTTAATTGTATTAGTAATTTTTGTATTAGGAGTAATTTTTACTTTTTTATATAATATACGTTTAATTTATTATATATTTCTTAAGGGCACTTTAGCTAACATTTTAATTAAAATTAATTATGATATTTTTATAAAATTTCCTATTTTTTTTTTAACTTTTTTATTGCTAGTTGTAGGAAATTTACTTTTTTGATTTATTATACCTTATCACAGAATAATTTTTATTACTAATTTACAAAAATTGTTAAGATTAATTTTATTAATAGTAGTTTTATATATAAGAATTTATTTATAAAAATTAGT---TATTTAAATCCTAAAAATTTCGAATTTTTTATAACAATATGATTCTTATCAAAATTAACAAGTTTAGGCCCCCTTTTCAATACAAAAAATTTTTTGAAAATAAAAATTAAGGATTGCCCTTGAATTGAAAAAAAAAAACCCCTAGGAATAAAAAGTATATTTATAAAAAATTATAAAATTTCATTTCTTTCTAATAAAATATCTTTTCCTAAAATTATTATATTAACTATACTATTTATTTTA--------ATTAAAATAATTATTATAATAAGAATTTTATGCATGTCAATATCCAACCCAATTTCAATATTAATTTCCCTAATTTTATTAACATTATTTCTTTCAATTTCATTTTATTTTCTCTTTCAATTTTCATTAATTTCTTTATTAATAATTTTAATTATTTTAGGGGGGATATTAATTATCTTTATATATATAATTAGACTATGCCCTAATTATAAGATTATTGTAAATAAAAAAATAATTATTCTCAATTTTTATACAAGTCTCATTTCTTTTCCAACTATATAATAAATTTTGAAATAATTAATATTAGTAAAATTTATTTCATAAATTTTACTAATATATTAATTATAATAATAATTTTTCTTATTATCTCTTTAATAATTATTTCAAAAAATTTAAATTGAATTAACTGTCCAATTAAAAAATATTTTTT-----CTGAACTGAAAAGGAAATGTACCTTTTGCATAAGGGATTTTCTAAAAAAAATAAAAATTTAAATTTCTAGAAATAAGTTGATCTAAATTTTATATTTCATTATAATTAGATGTGAAATGCTTGTCAAAACTTAAAATATCTAGTTAAAATTATAGAAGATTAATCTTGGGATAAGCTAAGATTTTTTTTAAAAATTTTTAAA---AGGAAGGAGTAAAATTATTCTATATATTGTTATAATTAATTTTAAATA--ATTTTTT-TTAAATGAAAGTATTAGTATAATAAATAAATTAAAGAATTCAACAATTTTTCTGACTGTTTAATAAAAACAACTTATTTAGTTAAATGTAAATCCTGCTCAATGAATTTAAATTGCTGTAGTATTTTGACTATACAAAGGTATTGTAATAAGGTTTTAATTGAATGCTAAAAGAATGGAATTACAGGGAAAAGTTTTTTTAAATTTAATTGAAGTTATTTTAATTTGTGAAGAAACAATTATATAAATTAAAGACAAGAAGACCCTAAGAATTTATTAGTTGGGGCAACTAAAAAATATATTAAACTTTTTTATTAATGATAATATGAAAAAAATACTCTAGGGATAACAGCGTAATAATTTTTGATAGATCTTATAGACAAAATAGTTTGCGACCTCGATGTTGGATTAGGATACTTTTTTAATGAAGATGTTAAAAAAAGAAGTTTGTTCAACTTTTAAATTCCTACATGATCTGAGTTTAGACCGATGAGAATCAGGTTGGTTTCTATCTTAATTTTAATTTTACTAGTACGAAAGGAATTCTAAAAATTATTAATTTCTAGCTAAATTTGTGCCAGCAGCAGCGGTTAAACAAATTAAAGGTGAAATTTTTTTAAACTAGGATTAGATACCCTATTAAGTATATAAATATTATGAAAGCAAAAAATTATGGCGGTATCTTAAGCTTTTCAGAGGAATTTGCTCTATAATGGATAAAACACCTTAATCTTACTTTAATTGGTAAAAGACAGTTTGTATACCACTATAAATAATAATATACAATTAAAATTAAGTCAAGGTGCAGCAGAAATTAAAGTATGAAGTGAATTACAGTCCTTTTTAGGGATTTGAAAGTAAAATAAGTTAATTTGAATTAAGCTCTAGGATATGTACATATCGCCCGTCACT-TAAGATAAGTCGTAACAAAGATAAAATACTGGAAAGTGAGAAAAGTATTTAATAAAACCTAATTTGCAATTAGAATTTAAATTGCAAATTTAAAATAACAAAAGAATGTCATTCTTTAATTACTTATTTAAATAGTGTAGCATAACACTTAACATTTTCATTGTTAGTTTTCAAAGTTTAAAAAACATTACGATTTAATTAGTATAGTACATTTAATTTCCAATTAAAAAGTAAAATTAAATGTTTAATTAGTTTAAAAAATTATAAATTGTGGATTTATAGATGCATTAGACAAGTAACATGCCTGAA-TTAGGGTCATCTTGTTAGGATAAAATATGTATATTTTTACTACATTGAATGGCTGAAATAAGCAATGGTCTCTTAAACCAATTCATAGTACTTTCAATGAAATAAAGTAAGCTAATTAAGCTATTGGGTTCATACCCCATTAATAGAAGCCAAAATTGAGGCATTTCATTGTTAATG-TCCTATTAACAGAAAAGAATTTAT-AATCTCCAAAATTTATATACT-AAAATAAAGCGATAAATTGCATTCAGTTTCGGCCTGAA-TAAAAAATATTGATTTTGTAAATCAATTCTTTCAATGAATTTTCATTGTAAATG---TCATTTTTAAGATTTTAAGTTAAAAAAACTATTTACCTTCAAAGTAAAAAATAAATCTTGGTAAAATGGCTGATTTAGGCGATAAATTGTAAATTTATTTATGAAAATTTCTTTTACTT
Haemaphysalis_concinna_NC_034785        ATGATAAACAATCTATTTTCAATTTTTGACCCATCAACATCATCATGATTTAGCTGAAATTGATGCACAATAACCCTTTTCATTTTCATATATCCGTCAATTTGGTGAGCGTCTTCTTCTATATTTATTATTTCCTGAAAGATTCTTTTAAGAAAATTCTTTCAGGAAATAATAAACAATTTAAAACCATTTAAATACAAATACATTTTATTTTTTGTATCCATTTTTGTTATTATCCTTACTTGTAACCTTTTAGGCCTATTACCTTATGTTTTTACTGCATCCAGCCATTTAATTTTTACTATGTATCTTGCTTTTCCTATTTGATTAAGTATAGTTATTTTTAGCCTTCTAAATAAATTTAATAAGTTTATATCCCACCTTGTTCCTATTGGTTCTCCTATTTTTTTGAGTTCCTTCATAGTCTTAATTGAAACTGTAAGAAATTTAATTCGTCCTATTACTTTATCCGTACGTTTGATAGCCAATATAATTAGAGGTCATTTATTAATTCATTTGCTTTCCTCTTTGTCATTAATCAGACACTTAATAATAATTATTTCTATTCCAATTATAATTATATTAATAATTTTAGAAACTGCTGTTGCAATGATTCAAAGTTTTGTATTTATTACTTTAATTTCATTATATATCAATGAAGTAATCCCACAAATTTTTCCATCAAATTGATTTATAATTTCATTACTATTATTAATTACAATTATAATTATTATAATTATAACCTACTTCATAATAAACATATTAAAAACATAAATATATACTCAAGTAATGAAAAAAACAATTTTGTTTAAATGAATTTTACCGCGATGAATATTCTCCACTAATCATAAAGACATTGGAACAATATATTTAATTTTTGGAACTTGAGCAGGAATACTAGGGTTAAGAATAAGAATTCTTATTCGAATAGAATTAGGACAACCAGGAACATTAATTGGAAATGATCAAATTTATAATGTAATTGTAACTGCTCATGCATTTATTATAATTTTCTTTATAGTGATACCCATTATAATTGGAGGATTTGGAAATTGATTAATCCCAATAATACTAGGAGCACCAGATATAGCTTTTCCTCGAATAAATAATATAAGATTTTGACTTTTACCTCCCTCATTATTTTTGTTAATTAACTCCTCTTTAGTAGAAAGTGGTGTAGGAACAGGATGAACTGTATATCCGCCCCTTTCTTCAAATTTATCCCATTATGGACCATCAGTAGATATAGCTATTTTTTCCTTGCACTTAGCCGGAGCATCATCAATTCTTGGAGCTATTAATTTCATTACAACTATTATTAATATACGATCATTAGGCATGACCTTAGAACGAATACCATTATTTGTATGATCTGTATTAATTACTGCAATTTTACTTTTATTGTCCTTACCTGTACTTGCAGGAGCAATTACTATATTATTAACAGATCGAAACTTCAATACTTCATTTTTTGACCCTTCAGGGGGAGGTGACCCAATTTTATATCAACACTTATTTTGATTTTTTGGTCATCCTGAAGTTTACATTTTAATTCTTCCAGGATTTGGAATAATTTCTCAAATTATTTGTTTTCATACCGGAAAAAAAGAACCTTTTGGGAATTTGGGAATAATTTATGCTATATTAGCTATTGGACTTTTAGGATTTATTGTTTGAGCTCATCATATATTTACAGTAGGAATAGACATTGATACTCGAGCATATTTTACTTCAGCTACAATAATCATCGCTGTCCCAACAGGGATTAAAATTTTCAGATGACTAGCGACCCTACACGGTACAAATTTAAAATTTAATACTCCAATTTTATGATCTTTAGGATTTGTATTTTTATTTACAGTAGGGGGTTTAACCGGAATTATACTAGCAAACTCCTCTATTGATATTATTCTTCATGATACTTATTATGTAGTTGCTCACTTCCATTATGTTCTTTCAATAGGAGCAGTTTTTGCAATTATAGGGGCTATTATTCACTGATTTCCTTTATTTTTTGGATTAAATTTTAATTCAATCCTAACTAAAAGTCAATTTTTTATTACATTTATTGGCGTAAATATAACATTTTTCCCTCAACATTTTTTAGGCTTAAGAGGAATACCTCGACGATATTCTGATTATCCAGATTTTTTCTCAAAATGAAACATAATTTCATCAATTGGATCAGTTATTAGACTAATTGGTGTCGGTTTAATAATTTTTATTATTTGATTTTCAATAATTGAAAAAAAAAAAATTATAATTACTCAATTTACAAATTCATCCATTGAATGAATATTAAACTTTCCTCCTTCAGAACATACATTTAATCAAAATAACATTATCTTAAAAATGATAACATGATCATTAATTTCATTTCCAGATAGAAATTCACCTATTATAGAACAAATATCTTTCTTTCATGATCATTCAATAATAATTATTACAATAATTACAATTATTACTATTTATATAATTATTAACATTATTATAAATAAATTTTCTAGCCGATCCATAATGGAAGGCCAAGAAATTGAAATTATTTGAACTATCATTCCAGCTATTACTTTAATTTTCATTGCAATACCATCATTACATTTATTATATTTAACTGATGAACTATTTAACTCTCAAATATCAATTAAAATTATTGGGCATCAATGATACTGATCTTACGAATATTCTGATTTTAATAAGGAATTTGACTCCTTCATAATTCCAGAACAAGAAATAGAAAAAAATTCATTTCGTCTTCTAGACACAGACAATAACTTAGTAATCCCATTTAATACAACAATTAAATTTTTAATTACATCTGCAGATGTAATTCATTCATGAACAGTTCCTTCATTAAGAATTAAAATAGATGCTGTTCCTGGACGATTAAATCAAGCTTTTTCATTTTCAAAACGACCAGGCTTATTTTTTGGCCAATGTTCAGAAATTTGTGGAGCAAACCATAGATTTATACCAATTTCGCTTGAAATTGTAAAAATAAGTAATTTTATTAAATTTATTTCATATATGATATTCCATCCATTTCATATAGTAGAAAAAAGACCTTGACCTTTAACAAGTTCAATTTCGGCTCTTTGTTTAACTTTAGGTTTTGTTAATTACTTTAATAATTATAATTATATTTTATCAATTTTAGCTGTAATTATTTTAATTTTATCTTCATTTCAATGATGACGAGATATTTCACGAGAGGCTTCTCTTCAAGGATTTCATACCCTTTTAGTACTAAAAGGACTTAAGTTGGGGATATTGTTATTTATTTTATCTGAGGTATTTTTTTTTATTTCATTTTTTTGAGCATTTTTCCATAGAAGTTTATCCCCAAATATTGAAATTGGCTCAATTTGGCCCCCAAATAATATCATTCCTTTTAATCCTTTTGAAATTCCTTTATTAAACTCAACAATTTTAATTTCTTCAGGCATTTCAGTAACTTGAAGTCATCATTCTATTATAATAGGAAAATTATCTAATTCTTTATTGGCATTGAAAATTACTATTTTATTAGGAATTATATTTACAATTTTTCAGCTTTTTGAATATTATCAAGCCCAATTTTCCATTTCAGATGGAGTTTTTGGATCAACGTTTTTTTTAACAACTGGCTTTCATGGCATCCATGTAATTATTGGCACTATTTTTCTATTTATTTCTATAAAACGAATTAGAAATATAATAATTTCTTCAGAACATTTCTTTGGATTTGAAGCGTCTGCCTGATATGGACATTTTGTTGATGTAGTATGACTATTTTTATTTACATTTATATATTGGTGAATTTATATGATAACAAAAATTATTAATCCAATAAAAAATTTACCTACACCTTCAAATATTTCATATTTATGAAATTTTGGATCCTTATTAGGCCTTTGTCTAATAATCCAAATTTTAACTGGCTTATTTCTAGCTATAAATTTCTCTAGAGACATTTCAACTGCATTTTCAATAATTTCTCATATTCAACGAGATGTAAATTATGGATGGTTAATTCGGTCAATTCATGCAAATGGAGCTTCTATATTTTTTGTATTCTTATACACTCATATTGCTCGAGGAATCTATTATTCTTCATTTCATTTCATTAAAGTCTGGTTATCAGGAATTTTAATTATTTTAATTTTAATAGCCACAGCATTTTTAGGATACATTTTGCCATGAGGCCAAATATCATTTTGAGGGGCTACAGTAATTACTAATTTAATTTCAGCAATTCCGTATTTTGGCCAAATAATTACTTTTTGGCTTTGAGGAGGATTTTCAGTAGATAACAACACCTTAATTCGATTCTTTTCCTTACATTTTATTCTCCCATTCATTTTATCAATTTTAGTAATTTTTCATATTTTATTAATTCATGAAAAAGGATCTTCAAACCCTTTAGGAATTACTCTAAATATTGATAAAATCCCCTTCCATTTTTATTTTTCTATCAAAGATATTCTAGGATTTTTATTAATTTTAATAATTTTTTCAATTATTGTTCTTCAATATCCTTATATTTTAATGGATGCAGAAAATTTTAATATAGCAAATCCAATAATTACACCCCCCCATATTCAACCAGAATGATATTTTTTATTTGCTTATGCAATTCTTCGGTCAATTCCTAACAAGTTAGGGGGTGTAATTGCTCTTCTGATATCTATTGTTATTATTATTTCATTTTCATTTACAATAAAAAATAAATTTTCTTCCTTTTACTTTAATTTAAAAAATAAATTTTTATACTGAATTTTTATTAATATTTTCATTATACTAACTTTTTTAGGAGCTATGCCTATTGAATTTCCTTACATATCAATAAGACAATTAATTACAATTACTTATTTTTCATTTTTTATTTTAGTTCCTATTTGCATTTTAAATTTATTAATTTTTTTAATATTATTAATTATAGTTCTTATTAGAATTGCGTTTTTTACACTTTTGGAGCGAAAAATTCTAGGATATTGTCATATCCGTAAAGGACCCAATAAAGCTGGAATTTTAGGATTATTTCAACCATTCAGAGATGCTTTAAAACTTTTTAGGAAGGAAATAAATTTTATATTTTATATAAATATTATTATTCATGTAATTTCTCCAATTATTAGAATATTATTAATAATAATAATTTGAATAATTTTTTTATTTAGAAGTAACTCTTTATATTTAAATATAAGAATTATTTATTTTTTATGCATTTCTAGCCTAAGAGGCTATACGATTTTATGAAGAGGATGGTCTTCCAACTCGAAATATTCTTTAATTGGATCATATCGAGGGTTTGCTCAAGTTATTTCTTATGAAGTAAGAATGGCAATAATAATTATTAGAATTTGTTTAATTAGTCAGTCATATGGAGTAAATTCTTTAATTAAAATTCAGGAAAACCAAATAATAGTTTTTAGATTTTCCTTTTTATTTTTAATTTGAATAATAATTTGTTTAGCCGAGACTAATCGAAGTCCATTTGATTTAGCTGAAGGAGAATCTGAATTAGTTTCAGGATTTAATATTGAATATGGCTCTTGACTTTTTGCTATTATTTTTATATCAGAATATGGAATAATTATAGCTATTAGAGTTTTAACAAATTTCATATTTTTTGGTTTTAAAATAATAAGAAATATTATATTATTAATTATAATTTTATTTGTTTTAATCCGTGGCACATACGTACGTTATCGATATGATAAATTAATAATAATAGCCTGAAAAGTTATTCTTCCTCAAACAATTTTAATTTTTTATATAACTTTTTTTATAGTTACAATGTAT---AACAGTTTTTGCATCAATTTTTGGAATTTTTTTAAAAATTTAATATTATGAATAATTTTAATTACAATTTTAATTTCCATTTCATCAAACCACTGATTTATTTTCTGAATTATAATAGAAATAAACATAATAATATTTATTCCTATTATAAAATAAATAAATTAGAAAATTGTAATTCAATAATTACTTATTTCATTATTCAATCATTTTCCTCCATTTTATTTTTTATATCTTCTTCAATAATTTCAATTGGCTATTCTACTTTAATAGGAATTTTAATTAACATTTCAATTTTAATTAAATTAGCCATGATCCCATTTCATTTCTGATTAACTTCAATTAGAGAAATTCTAGACTACAATTCATTTTTAATTATTTTAACCTTTCAAAAAGTTATTCCCCTTTTCATTTTAGATAAAATGAAAATAGAAATTTCATTATTAATTAGAATCATATCATTAATATTAAGCTCTATTATAATTTTTAATTTTAAAATTTTTAAAAAAATTTTAATTTTTAGATCAATTTCCCATTTAAGTTGAATAATTATTATTATATTCATCCCTAGAAATTTTTGAATTATATATATATTAATTTACTTCATAATAATTAATTCAATTTTAAAAATTTTAAAAAACAATAAAATTTTATCAATCAATAACATAACTAATATAAAGCTTCCCGTTAATGAAAAAATTAAAATAATTATTTCCATGCTATCACTAGGGGGGCTACCCCCCTTTTTAGGATTTTTAATTAAATTCATCGCTATTTCATTAATTATTAAATACTCAATTATTATCATAATAATTTTAATTATTTCATCATTAATTAATATTTATATTTATATTCGAATAATTGTTCCAATATTATTAACTTTTAATAAAACAGAAATCAATTTTAATTTAATTAAAAATAATAAAAATTTCTATTTTAATACTTTAATTATTTTTTCTTTATTTATAATAAATTTAATATTTTAATAATTACGTTAATTTTAATAATAATTCCTTTATTTATTATAATTTTATATTTAATAATTCATTTTAAAAATTTAAATAGAAAGGAAAAATTATCACCATTTGAGTGTGGTTTTGACCCATTTTCATTTTCCCGAGTTCCATTCTCATTAAAATTTTTTTTCATTGGAATTGTATTTTTAATTTTTGATGTAGAAATTATTATTATTATTCCTTTTCCTATTTTAATA---AACTATAATTATTATTTATTTTTAAGTTTTATATTTATTAATTCAATTATTCTTTTTGGTTTAGTTTTAGAATGAAAATTAGGAATGATTGATTGATTAAAAATGATAAGATTACTTTTTTTTATTTATTTTATTGGAATTTTTTCTTTTATTTTAAATCGATTTCATTTAATACTTTTATTAATAAGAATTGAATTTATGTATTTATCTTTAATAGTTATGTTTTTTTATAATTCCTCTGTTTTAAGAATTTTAAATATTTTTATGTTTTTAACTATAATTGTTTGTGAGGCAGCTATTGGTTTAAGATTGTTGGTTAAAATTAGATTTTATTATGGTAATGAAATAACCAATTCTTTTAATTTAATTAAAATGTTAAAATTAATTTTAATAAGTTTATCGATTTTATGTATATTTATATATATTGAAGGTATTCAAATAATAATTAGAATTTTTTTTTTTTTTTTTCTTTCAATTTT---TTATATTTTTCTAATTTTAATATAATTTCATCATTTTTTGGAATTGACTTAATAAGATTAATATTAATTTTATTAACCATTTGGGTTTCATTTTTAATAATTTTAGCAAGAGTAATAAAGTTAGAGAAAATAAAAATTTTATTTTTTATTTAACTTTAATATTAAGACTTTTAATTTTTTGCTTTAGCGTTACAAATTTATTATTTTTTTATTTTTTGTTTGAGTCTGTTTTATTTCCAATTATTATAATAATTTTTGGCTGAGGGTCCCAACCAGAACGACTTCAAGCTGGGTTTTATATGTTAATATATACATTATTTGGATCCTTACCTTTATTGGTATTAATAATAATTTTTAAAACTTCTTTAATATATATATTTATGGAATGACAAGAGTAAAAATTGGATTTATTTATTTATAATACTATTGGGATTTTTAGTAAAAATCCCAGTATTTATTTTTCATTTATGATTACCTAAAGCTCATGTTGAAGCCCCAATTTCTGGATCAATAATTTTAGCTGGAATCTTACTAAAATTAGGAATTTATGGAATTTTTCGATTTAAATCTTTTTATTTTATGGAAATTTTAAGTTTGAGCTATTTTTTAATAGTTGTATCAATTTGAGGAAGTGTATTAGTAAGAATTTATTGTTTATTTCAAGATTATATTAAATCCTTAATTGCTTATTCTTCTGTATGTCATATGGGAATTGTATTTTGTGGTACAATTAATTTTTCTTTTTCTCGGGATCGAGGTTCCTTACTTTTAATAATTGGTCATGGATTATGTAGTTCTGGATTATTTTGTTTAGCAAATTTAGTATACGAGCGATATTATACTCGTAGAATAATTCTATTAAAAGGTTTAATTAAAATCTTCCCCTCTTTATCATTAATATGATTTTTATTTTCAATCGTAAATATATCTGCTCCTTTAACAATAAATTTAATAGGAGAATTATTTTTATGTATTAGAATTATAAAATATAGTATATTTTTTATTTTTCCTATTATAATTCTCATTTTTATAAGAGCTTGTTATTCAATATTTATATATAGATATTTAAATCATGGGGAAGGATGAAATTTATGAGGTTGTAATACAATTAATATACGGGAGTATTATTTAATAACTCTTCATTTAATTCCAATAATCTTATGATTTTTTAAGTTTAGTTTTTTTTACAAATGAATTATTTTTATAAAATGGAGAATTATACTTACATTTTTAAGATTTTTATTTTTTAATTTTTTTTTGTTTAATATTTTAAGTAAGAATTTTTTCTTAATTGAATATTTTGTTCTTAGAATTGCTAACTTGGATTTAAAGTTTTATTTTTTGTTTGATTGAATTAGGAATTTATTTGTTTCTATTGTTTTTCTAATTTCAGGTATAGTAATTTTATATAGAAGTAGATATATAAGTATAGATAAAAACAAGACTTGTTTTTGTATTATTGTTTTAATATTTGTATTGTCAATAATTATATTAATTTTAATACCTAATATAATAATAATTATTTTAGGCTGAGATGGATTAGGGCTAGTGTCTTATTGTTTAGTAATTTTTTATCAAAGATCAAATTCATATAATTCTGGAATAATAACTATTATTAGTAATCGAATTGGAGATGTAATGATTATTATATCTGTCTTATTTTTATTAAATTTTGGCTCGTTTGATTTTATGTCATTAAGTAAAACTGAGATGATTTTAGGACTTTTTATTATCCTAGCAGGAATAACTAAAAGTGCACAAATTCCATTTTCGGCTTGGCTCCCCGCAGCTATAGCTGCGCCTACTCCAGTATCTTCCTTAGTTCATTCATCTACGTTGGTAACCGCTGGAGTATACCTAATAATTCGATTTAATTATTTATTTTTAAATAATTTAAACATAATATTTTTATTAAAAATTTCATTAATTACAATAATAATATCAGGTATAAATGCTTATTTAGAAACAGACTTTAAAAAGATTATTGCATTTTCCACATTAAGTCAATTGTCAATAATAATAATTATTACTTCATTAAATATATCAGAACTTGCTTTTTTTCATTTAGTTATACATGCAATTTTTAAATCAATGTTATTCTTATGTGCTGGTTTAATTATTCATTTTATAAATGGAAATCAGGATATTCGAATATTAGGAAATTTTTTTAAAGTTAGTCCAGTGGTAAGAAGATGTATATTTATTTCAATTTTGTCTTTAATAGGTTACCCATTTATTGGAGGATTTTATTCTAAAGATTTAATTTTGGAATTTTTTTTTTTAAAAATTAATAATTTAATATTATTAATTATATTTATGGTAAGAATTATTTTTACTTTCATATATTGTATTCGTTTATTATACTTTATGATATTAAAAGGAATTTTATCTTTAAATTTTTACATAATTAATATAGATTTTAAAATAGTTTTACCAATTTATGTATTAACATTATTTTTATTAATTTCGGGAAATTTTATTTTATGAACTGTTGTAATAAGAAAAAAAATCATATTTATTAGATTAATATCAAAATTTACTAGTTTAATATTAATAATCATAAGACTTTATATTTCATTTTTTAT------AATTTTTATTATAAATATAAGTATAACCTTGAATTTTTTTATAAAATGTGATTTTTGTCTTCTTTAACAAGAATACTATTATTACTTAATAATAATAATTTATTGAAAATAAGAATAATGGATTGAAAATGAATAGAAGTCATGGGTCCTACTGGTTGTAAAAACAAATTAAATCAATTATCATTTTTAAGTTTTTGAATTAATTTAGTTTCATTTAATAAAATTTTAATTTTAACTATAATAATAATTTTATTTTTAACATTCTTATGATTTTATCAATATCCATTTTATTAATAATAATAACTCATCCACTTATAATGTTAATATCTGTCATGTTATTAACTTTATATATATCAATAATTTTTTACTTAATCTCCCAATTTTCTATGATTTCATTAATTATAGTCTTACTAATCTTAGGAGGAATATTAGTTATTTTCATATATATGGTTAGACTAACACCTAATAATAAAATTTCATTTAACTTTAAAATATTTTTCCATTTTTTTTATATATTTTTATTAAACGTTGAAATCAAATAAAAAATTTGGATATACAAATCTTTAATAAAATTTACTTTACTAATTACATAAATTTAATTATGTTAATAATAATATATTTAATTTTATCACTAAATGTGGTAATAAAATTTACAAATTCGAATATAACTCCTATGAAAATATCTTATTG-----TGAAACTGTGAAGGTTCTGTACCTTTAGCATAAGGGATTTTCAAAAAAAAATAAAAATTTATTTTTTTCGAAATTAACTGATCTAATATTTATATTTCATAATAAATAGAAGTGAAATTCTTATCAAAGTTAATGATATCTAATTAGGATTATAAGTAATTATGTAAGGGATAAGCTTTACATTTATATATAA-TATTTAAATTTATAAAGAATTAATATTTTTCTT-ATATTGTTATAAGTAATTTTTAAAA--GTAGCTT-TTGAATGAAAATATAAGTATAAAAATTAAATTTAGAAATTAGGCAATTTTTTTGACTGTTTAATAAAAACAATGTATTTAGATAAATATAAATCCTGCTCAATGAAATTAAATTGCTGTAGTATTTTGACTATACAAAGGTATTGTAATAAGACTTTAATTGAGTGCTAAAAGAATGGACTTTCAAAAAATTACTATCTTGAATTTAATCGAATTTATTTTTATTTGTGAAGAAACAATAATTTAGATTAAGGACAAGAAGACCCTAAGAATTTTTTAATTGGGGCGATTATAAAATATTATTAACTTTAAAATTAATGATTAGATGTAAAAAATACTCTAGGGATAACAGCGTAATAATTTTAGATAGCTCATATAGAAAAAATAGTTTGCGACCTCGATGTTGGATTAGGATACTTTTTTAATGAAGAAGTTAAAAAAAGAAGTTTGTTCAACTTTTAAAATCCTACATGATCTGAGTTTAGACCGATGTGAATCAGGTTGGTTTCTATCTTAATAAAATTTTTATTAGTACGAAAGGAATTTTAAAATATAGTAGTCTCTAGTAAATTTTGTGCCAGCAACAGCGGTTATACAAAATTAAGGTGAAATTTATATAAACTAGGATTAGATACCCTATTAAGTATATAGTATATATGAAAACAAAAAATMGRGGCGGTATTTTAAGCTTTTCAGAGGAATTTGCTCTTTAATGGATAAAACACCTAAATCTTACTAAAATTAGTTA-AG-CAGTTTGTATATCACTATAAGTAAAAATTTGTAATTTAAGTTAAGTCAAGATGCAGCAAAAATTTTAGAATGAAGTGAATTACATTTCTTTGCAGGGATTTGAAAGTAAAATATGAAAATTTGAATTAAGCTCTAAAATATGTACATATCGCCCGTCGCTTGAAGATAAGTCGTAACAAAGTTAAAATACTGGAAAGTGAGAAAAGTATTTAATAAAATCTAATTTGCAATTAGAATTTAAACTGCAAATTTAATATAACAAAAGAATGTCATTCTTTAATTACCT-TTTAAGTAGTGTAAATAAACACTTAACATTTTCGTTGTTAATCTTTATAGTTTACAAAATATTACAGTTTAATTAGTATAGTACATTTAATTTCCAATTAAAAAGCTAAATTAAACGTTTAATTAGTTTAAAAAATAATAAATTGTGGATTTATAGATATATTAAACAAGTAAAATGCCTGAATAAAGGGTTATCTTGATAGGATAAATTATGTATACTTTTACTACATTGAATGGCTGAAATAAGTGATGGTCTCTTAAACCAAATTATAGTACTTTCAATGAAATAAAGTCAGCTAATTAAGCTAGTGGGTTCATACCCCATTAATAGAAGCCAAAATAGAGGCGATTCACTGTTAATGTTCCTATTAACAGAAAATAATATATAAGTATATAAATTTTGGAGATTTAAAATAAAGCGATAAATTGCATTCAGTTTCGACCTGAAA-TTAAAATATCGATTTTGTAATCGAACTCCTTTTACGATGTTTCACTTACAATGTAACCATTTTTAAGATTTTAAGTTAAAAAAACTATTTGCCTTCAAAGTAAATAATAAATCTTGGTAAAATGGCTGAATTAGGCGTTAAATTGTAAATTTATTTACGAATTCTTCTTTTACCA
Haemaphysalis_flava_Saitama_1_NC_005292 ATGATAAATAACTTATTTTCAATTTTCGACCCCTCAACATCCTCATGATTTAGATGAAATTGATGCAGCATGGCGATTTTTGTTTTTATATATCCATCACTTTTCTGAAAATCTTCTTCAATATTTATTATTTCCTGGAAAATTCTTTTAGGTAAATTTTTCCAGGAAATAATAAATAATTTAAAATCATTTAAATATAAAAATATTTTACTATTCACTTCAATTTTTATTATTATTCTTTTTTCTAATCTTTTTGGTCTTCTTCCCTATGTTTTTACTGCATCTAGTCATTTAATTTTTACTATGTATCTTGCTTTTCCCATTTGATTAAGAATAATTATTTTTAGTCTTTTGAATAAATTCAATAAGTTTATGTCCCATCTTGTTCCTATTGGATCCCCAATTTTTTTAAGTGCCTTTATAGTTTTAATTGAGACGGTAAGAAATTTAATTCGCCCAATTACGTTATCTGTTCGTTTGATAGCTAATATAATTAGTGGTCATTTACTAATCCATCTATTATCTTCTTTATCTTTAATTAGACATTTTATAATATTTTTTTCTTTGCCAGTTATAATTTTATTAATGATTTTGGAAACTGCTGTAGCAATTATTCAAAGTTTTGTATTTATTACTTTAATTTCGTTATATATTAATGAAGTTATTCCACAAATTTTCCCAATAAATTGATTATTAATTTCATTAATTATTATAACAATAACCATTGTTATTATAGTCATAACATTCTTTGTTATTCAATAAATAAAAACAAAATAAATTTTTTTAAAAAAAAAAAAAATAATCTTTTTTAAATGAATTTTACCGCGATGAATATTTTCCACTAATCATAAAGACATTGGAACAATATATTTAATTTTTGGAACTTGAGCAGGTATGTTAGGTCTAAGAATAAGAATTCTTATTCGAATAGAATTAGGTCAACCTGGTACTCTTATTGGAAATGACCAAATTTATAACGTAATTGTAACTGCTCATGCATTTATTATAATTTTTTTTATAGTTATGCCTATCATAATTGGTGGATTTGGAAACTGGTTAGTCCCAATAATACTAGGGGCACCTGATATAGCATTTCCTCGAATAAATAATATAAGATTCTGACTTTTACCTCCATCGTTATTTTTGTTAATTAATTCATCTTTAGTAGAAAGAGGAGCAGGAACAGGATGAACTGTTTATCCTCCATTATCATCAAATTTATCTCACTACGGCCCTTCAGTAGATATAGCAATTTTTTCTCTTCATCTAGCCGGTGCTTCATCAATTCTTGGAGCTATTAATTTTATTACAACTATTGTAAATATACGATCATTAGGTATAACCCTAGAACGTATACCATTATTTGTATGATCAGTATTAATTACTGCAATTCTACTTTTATTATCCCTACCTGTTTTAGCAGGTGCAATTACTATATTATTAACTGATCGAAATTTTAATACTTCATTTTTCGATCCCTCAGGAGGGGGAGACCCAATTTTATATCAACATCTATTTTGATTCTTTGGACACCCAGAAGTTTACATTTTAATTTTACCAGGATTTGGCATAATTTCCCAAATCATTTGTTTTCATACTGGAAAAAAAGAACCTTTTGGCAATTTAGGAATAATTTATGCTATACTAGCTATTGGACTTTTAGGTTTCATTGTATGAGCACATCATATATTTACAGTAGGGATAGATATTGATACTCGAGCTTATTTCACTTCAGCTACAATAATTATTGCTGTTCCAACAGGAATTAAAATTTTTAGATGATTGGCTACCCTTCACGGGACAAATTTAAAGTTTAATACTCCAATCTTATGAGCCTTAGGATTTGTATTTCTATTTACAGTAGGAGGATTGACTGGAATTATATTAGCAAATTCTTCCATTGACATCATTTTACATGATACTTACTATGTTGTAGCTCACTTTCATTATGTACTTTCAATGGGGGCAGTTTTTGCAATTATAGGAGCAATTATTCATTGATTCCCATTATTTTTTGGCTTTAACTTTAATTCCGCCCTAACTAAAAGGCAATTTTTCATTACATTTATTGGCGTAAATATAACATTTTTCCCCCAACATTTTCTAGGTTTGAGAGGAATGCCACGACGATATTCCGACTACCCAGATTTTTTTTCTAAATGAAATATAATTTCCTCAATTGGATCAGTTATTAGTTTAATTGGGGTAGGTTTAATAGTGTTCATTATCTGATCTGCTATAATTGAAAATAAAAAAATTATGATTACTCAATTTACAAACTCATCAATTGAATGAATATTAAATTTTCCTCCATCAGAGCATACATTTAATCAAAACAACATCATTTTAAAAATGATAACATGATCATTAATTTCATTTCCCGATAGAAATTCTCCCATTATAGAACAAATAACATTTTTTCATGACCATTCAATATTAATTATTATTATAATCACAATCATTACTATTTACATAATTTGTAATATTATCATAAACAATTTTACTAGCCGCTCAATAATAGAAGGGCAAGAAATTGAAATTATTTGAACAATTATTCCAGCAGTTACCCTAATTTTTATTGCTATACCATCATTACATTTATTATATTTAACAGATGAATTATTTAGGTCTCAAATATCAATTAAAATTATTGGACACCAATGATATTGATCATATGAATATTCTGATTTCAACAAAGAATTTGATTCATTTATAATTCCAGAGCAAGAAATGATAAAAAACTCATTTCGACTTTTAGACACTGACAACAATTTAGTAATTCCATTCAATACAACAATTAAATTTTTAATTACATCTGCAGATGTAATTCATTCATGGACAGTTCCTTCTTTAAGAATTAAAATAGATGCTGTTCCAGGCCGATTAAATCAAGCTTTTTCATTTTCAAAGCGTCCTGGCCTATTTTTTGGACAATGTTCAGAAATTTGTGGAGCAAACCACAGATTCATGCCAATTTCACTTGAAATTGTTAAAATGAAAAATTTCATTAAATTCATTTCTTGTATGATATTTCATCCATTTCATATAGTAGAAAAAAGGCCTTGACCTTTAACAAGATCAATTTCAGCTCTTTGTTTAACATTGGGTTTTATTAATTATTTTAACAATTATAATTATATTTTATCTATTTTAGCAATAATTATTTTAATTTTATCATCTTTTCAATGATGGCGGGATGTCTCTCGAGAGGCTTCTTTTCAGGGATTCCATACGGTTTTGGTATTAAAAGGTCTTAAATTAGGAATATTATTATTTATTTTATCTGAAGTATTTTTCTTTATCTCATTTTTCTGAGCTTTTTTCCATAGAAGTTTATCCCCTAACATTGAAATTGGGGCAATTTGACCTCCTGAAAATGTTATTCCTTTTAATCCGTTTGAAATTCCTTTATTGAATTCAACAATTTTAATTTCTTCGGGAATTTCAGTAACTTGGAGACATCATTCGATTATACTTGGAAAACTATCCAATTCTTTATTATCATTAAAAATTACTATTGGACTAGGAATTTTATTTACAATGTTCCAACTTTTTGAATATTATCAAGCACAGTTTTCTATTTCTGATGGAATTTTTGGTTCTACATTTTTCTTAACAACTGGGTTTCATGGAATTCATGTAATTATTGGAACTGTTTTTCTTATTGTTTCAATGAAGCGTATTAAAAATAGATTAATTTCTTCAGAACATTTTTTTGGCTTTGAGGCATCAGCTTGATATTGGCATTTTGTTGATGTAGTATGATTGTTTTTATTTACATTTATGTATTGATGAATTTAT------------ATGATTAATTCAATAAAAAATTTACCCACACCATCAAATATTTCCTTTATGTGAAATTTTGGTTCCCTATTAGGAATATGTTTAATAATTCAAATTTTAAGAGGTTTATTTTTAGCAATAAATTTCTCAAGAGATATTTCTACTGCATTTTCAATAATCTCTCATATTCAACGAGATGTAAATTACGGATGATTAATTCGATCAATTCATGCTAATGGAGCTTCAATATTTTTTGTATTTATATATATTCATATTGCCCGTGGGATTTACTACTCATCATTTCATTTTATAAAAGTATGAATTTCAGGCCTATTCATTATTTTAGTATTAATAGCTACAGCATTTTTAGGTTATATTCTACCGTGAGGCCAAATGTCATTCTGAGGGGCTACAGTAATTACTAATCTAATTTCAGCGATCCCATATTTTGGACAAATAATCACATTTTGAATTTGAGGGGGATTTTCTGTAGATAATAATACTTTAATTCGATTTTTCTCTTTACATTTTATTCTTCCATTTATTTTAACATTTCTAGTAATAATCCACATTATACTCATTCATGAAAAAGGATCATCTAACCCTTTAGGAAATACCTTAAATATTGACAAAATTCCATTCCATTCATATTTTTCAATTAAAGATATTTTAGGAATTTTATTAGTTTTAACTATTTTTTCAGTAATTGTTCTTCAATATCCATATATATTAATAGATGCAGAAAATTTCAATGTAGCTAATCCCATGATTACCCCACCCCATATTCAACCAGAATGATATTTTTTGTTTGCTTATGCAATTTTACGTTCAATTCCTAACAAGTTAGGAGGGGTAATTGCTCTCTTAATATCTATTATTATCATTGCTTCATTTTCGTTGACAATAAAAAATAAATTTTCTTCGTTTTATTTTAATTTAAATAAAAAGTTATTATACTGAATATATATCAATATTTTTGTTATTTTAACTTTTCTAGGAGCTATACCCATTGAATATCCTTATGTTATGATAAGACAAGTAATTACATTTATATATTTCTTATTTTTTATTCTAATCCCAATCACAATTTTAAATTTTACAATTTTTATTATACTATTACTAATGGTTCTTATAAGAGTTGCATTTTTCACTCTTTTAGAGCGAAAAATTTTGGGATATTGTCACATTCGAAAAGGGCCGAATAAAGCCGGGTTTATAGGATTATTTCAACCCTTCAGAGATGCTTTAAAACTTTTTAGAAAAGAAATAAATTTTATATTTTATATAAATATTGTTCTTCATATAATCTCTCCTATTATTAGGCTTTTGTTAATAATAATAATTTGATTAATTTTCTTATTTAGAAGGAATTGTTTATACTTAAACATAAGAATTATTTATTTTTTATGCATTTCTAGAATAAGAGGCTATACAATTCTGTGAAGAGGATGGGCTTCAAATTCAAAATATTCATTAATTGGGGCATATCGAGGTTTTGCTCAAGTCATTTCATATGAAGTAAGAATAGCTATAATAATTATCAGAATTTGTTTAATTACCCAATCTTATGGGACAATTTCAATAATTAAACTGCAAGAAAATTGAATGACAATTTTCAGATTTTCTTTCTTATTTTTAATCTGAATGCTAATTTGTTTAGCCGAGACAAATCGTACACCATTTGATTTAGCTGAAGGAGAATCTGAGTTAGTTTCTGGTTTTAACATTGAATATGGCTCATGACTCTTTGCAATTATTTTTATATCTGAATATGGAATGATTATAGCAATTAGTATTTTAACAAACTTTATATTTTTTGGATTTAAAATTTGAAGAAACATAATATTAATAATTATATTATTATTTATTTTAATTCGAGGGACATATGTTCGATATCGATATGATAAATTGATAATAATAGCATGAAAAGTTGTTTTGCCTCAAACAATTATAATTTTCTTTATAACTTTTTTTCTTATAAGAATCTAT---AACAGTTTTTGCATCAATTTTTGGAATTTTTTTAAAAATTTAATAAAATGAATAATCATAATTACAATTTTAATTTCTATCTCTTCTAACCATTGATTTATTTATTGAATTATAATAGAAATAAACATAATAATATTCATTCCCATTATAAAATAAATAAGTTAGAAAATTGCAACTCAATAATTTCATATTTTATTGTCCAATCTTTTTCCTCAATTTTATTTTTCATGTCTGCTTCAATAATTCATATAAACTATTCTTATTTTATAGAAATTTTAATTAATATTTCAGTTTTAATTAAATTAGGAATAATTCCTTTTCATTTTTGATTAATTTCAATTAGAGAAGTATTAGATTACAATTCATTTTTACTTATTCTAACAATCCAAAAAATCATTCCACTCTTTATTTTGTTTAAAATAAAAACAGAAATTTCTCTATTTATTAGAATTTTATCTTTAATAATAAGCTCCATTATAATTTTCAATTTAAAAATGTTAAAAAAAATTCTAATTTTTAGATCAATTTCCCATTTAAGTTGGATAATTATTTTAATATTTATTTTAAGAAATTTTTGAATTTCATATATAATTATTTATTTTTTAATAATCAATTCAATCGTAAATTTTTTAAAAAAAAATATAATTATATCCCTTAATGGCTTAACTAGAAATAAAATTTCTGTTAATGAAAAAATTAGAATTATTATTTCTATAATATCATTGGGTGGAATACCACCATTATTAGGCTTCGTAATTAAATTTATTGCAATTACATTAATCATTAAATATTCAATAATTTTAATAATAATTTTAATTATATCTTCTTTAATTAACATTTTTATTTATATTCGAATAATTATACCAGTGTTATTGACTTTCAATAAAACTAATTTTAGATTTAATTTTTTAAAAGTTAAAATTAATTCTTTTTTTAAACTATTAATTCTTCTTACTTTATTTTTAGTAAATTTATCCTTTTAATTATCATTTCAATTTTAATTTCAATTCCTTTTTTAATTATAGTTTTATTTTTTTTAATTCATTTTAAAAATATCATAAATAAAGAAAAATTATCCCCTTTTGAATGCGGATTTGACCCTTTTTCTTTTTCCCGAGTTCCATTTTCATTGAAATTTTTTTTTATTGGAATTGTTTTTTTGATTTTTGATGTAGAGATTATTATTATTTTACCTTTTCCTATTATTATG---AATTATAGTTATTATTTGTTTATGAGATTTATAATCATTAATTTAATTATTATATTGGGCTTGGTTATAGAATGGAAATTAGGAATAATTGATTGATTAAAGATGATAAGTATAACTTTTTTTATTTATTTTATTGGCGTTTTTTCTTTTATTTTGAATCGTTTCCATTTAATACTATTATTAATGAGAATTGAGTTTATATATCTATCTTTAATAATTATATTTTTTTATAACTCTTATCTTTTAAGTATTTTAAATATTTTTTTATTTTTGACAACAATTGTTTGTGAGGCAGCTATTGGATTGAGGCTATTAGTTATAATAAGATTTTATTATGGAAATGAGTTGATTAATTCATTTAATTTAATTAAAATGTTAAAATTGATCTTAATAAGATTATCAATTTTATGTATATTTTCATTACTTGAAGGTATTCAAATAATAATTAGAATTATTTTTGTATTCTTTTTAACTGTCTT---ATATATTTTTCTAATTTTTATATAATTTCACCATTTTTTGGAATTGACTTAATAAGTTTAATACTTATTTTATTAACTATTTGAATTTCATTTTTAATAATACTAGCAAGATTAAAAAGGTCAGGAATAATAAAAGATTTATTTTTTACTTAACTATAATAATAATACTATTAATTATTTGTTTTAGAGTTTTAAATTTAATTTTTTTTTATTTTTTTTTTGAATCTGTTTTATTTCCTATTGTAATGATAATTTTTGGATGGGGATCACAACCAGAACGACTTCAGGCTGGGATCTACATACTAATATATACATTATTTGGTTCTCTTCCTTTACTAGTTATAATACTGATTTTTAAAACATCTTTAATGTATTTATTTATTGAATGGCAAGAATTAATATTGGATTTATTTTTTTTTAATAATATTAGGATTTTTAGTAAAAATTCCAGTATTCTTTTTCCATTTATGACTCCCAAAGGCTCATGTAGAAGCCCCAATTTCAGGCTCTATAATTTTAGCTGGAGTTTTACTTAAATTAGGAATTTATGGAATTTTTCGATTTAAATCTTTTTATTTTATTGAAATTTTAAATTTTAGTTATTTATTGATAATTTTATCAATTTGGGGGAGTGTAATAGTAAGAATTTACTGTTTATTTCAGACTGATATTAAATCTTTAATTGCTTATTCTTCTGTATGTCACATAGGAATTGTATTTTCTGGGACAATTAATTTTTCGTTTTTTGGCTCTTATGGGTCATTATTGTTAATAATTGGCCATGGTTTATGTAGTTCTGGGCTATTTTGTTTAGCAAATTTAGTATATGAACGATTTTATACTCGAAGAATAATTTTAATTAAGGGTTTAATAAAAATCTTCCCATCTTTAACTTTAATATGATTTTTATTTTCAATTGTTAATATATCAGCCCCTATAACTATGAATTTAATGGGTGAATTATTTTTATGTCTAAGAATTATAAAGTATAGAATATTCTTTATTGGGCCAATCATAATTCTTATTTTTATAAGAGCTTGTTATTCTATATATATATATAGATATTTAAACCATGGAGAAGGCTGGGTATTATGAAGTTGCAAAATAATTAATTTGCGAGAATATTATTTATTAATTCTCCATTTAATTCCAATAATTTTGTGGATATTTAAGTTCAATTTTTTTTTTAAGTGAATTATTTTCATTAAATGAAGAATAATACTTTTATTCCTGAGAATTATATTTTTTTATTTTTTTCTAGTTAATACTTTTCATAAAAGTTTTTATGTAATTGAGTATATAATTACTAGAATATCCAGAGTAGATTTAAAATTTTACTTTTTATTTGACTGAATTAGAAATTTATTTATTTGCATTGTCCTACTAATTTCAAGTATAGTAATTATATATAGAAGAAGATATATGAATTCTGACAAAAACAAAAATTGTTTTTGCATTATCGTTTTAATATTTGTTTTATCAATAATTATATTGATTTTAATGCCAAATATGTTAATAATTATTTTAGGCTGAGATGGTTTAGGCCTGGTTTCCTATTGTTTAGTAATTTTTTACCAAAGAGTAAACTCATACAATTCTGGAATAATAACAATTATTAGAAATCGAGTAGGAGATGTAATAGTAATTATGTCTCTTTTATTTCTTTTCAATTTTGGTTCTTTTGATTTTTTATCTTTAAACAAAACGGAAATGATTTTAGGAATTTTCATTATTTTAGCTGGAATAACTAAAAGAGCCCAAATTCCATTTTCAGCTTGACTCCCAGCAGCTATGGCTGCTCCAACCCCAGTTTCTTCTTTAGTTCATTCTTCTACTTTAGTTACTGCTGGGGTATACTTAATAATTCGCTTTAATTATTTATTTTCGGAAAATATTAATTCAATGCTTTTATTAAAAATTTCATTAATTACCATGGTCATATCAGGAATAAATGCTTTTTTTGAAACAGATTTTAAAAAAATTATTGCTTTTTCTACTTTAAGTCAATTGTCAATAATAATAATTATTGTTTCATTAAATATACCAGAATTAGCATTTTTTCATTTAATTATGCATGCAATTTTTAAATCAATATTATTTTTATGTGCTGGTTTAATTATTCATTTCATAAATGGAAATCAAGATATCCGAATATTAGGAAATTTTTTTAAAGCTAGTCCTGTAATTATAAGATGCATATTAATTTCTATTTTATCATTAATAGGATACCCATTTATTGGGGGATTTTATTCAAAGGATTTAATTTTAGAGTTTTTTTTTCTAAAAAATAATAATATGTTATTATTAGCAATATTTATTGTAAGAATTATTTTTACATTTATATATTGTATTCGTCTTATTTATTTTTTAATGCTGAAGAGCATCTTATCTGTTAATTTTAACATGATCCATTTGGATATAAAAATAGTTTTGCCTATTTATGTTTTAACCTTTTTTTTATTGATTTCAGGCAATTTCCTTTTTTGGCTCTCTGTGTTAAATAATAAAATCATATTTATTAGTTTAATATCTAAATTTATTAGAATTATACTAATAGCAATTAGAGCTTATATTTCATTTTACAT------ATTTCTTACAGTTTTCATAGTTATAACATCGAATTTTTTTTTAAAATGTGATTTTTATCTTCTTTGACAAGAATAATTTTTCTAAAAAATAATAATAACTTACTGAAAATGAGATTAATAGATTGAAAATGAATAGAATTATTGGGGCCTAGAGGTTTAAATAATAAAATAAACGAAATATCAAAGACAAATTTGTGGATTAATTTCATTTCATTCAATAAAATTTTATTATTAACTTTAATTATAATTTTATTTTTAATATTTTTATTATTTTAGCTATATCCATTTTATTCATAATAATAACTCATCCAATTATAATGCTAATATCTGTCATAATATTAACTTTATATATATCAATAATTTTTTATTATATTTCACAATTTTCAATAATTTCTCTAATTATAATCTTATTAATTTTGGGTGGCATACTAATTATTTTTATATATATAGTTAGATTAACACCTAATAATAAGATTTCATTTAATTACAAAATAATTCGTTCTTACTGTAATATATTATTAATTAACATTGAAATCAATATAAATCTTTAGAGCATTTAATTTTTAGTAAAATTTACTTTTATAATTTCATAAATTTAATTATACTCATAATAATATACTTAATCTTATCATTGACTGTGGTGATGAAACTTACAAATTCTAATATAAGACCAATAAAAATATCCTTTTAATAAAATAAACTGAAAAGGTTATGTACCTTTAGCATAAGGGATTTTCAAATATAAATAAAATTTTATTTATTTCGAACTTAACTGATCTAAAGCTTATGTTTCATAATAAATAGAAGTGAAATTCTTACCAAAGTTAAAGATACCTAATTAAAATTATAAGTGAATATATAAGGGATAAGCTTTGTATTTATATATAAATATATATTCTTAATAAGAATTAGAATTTTTCCT-ATATTGTTATAAACAATTTTAATTA-AATTTTTT-TTAAATGAGAATATTAGTAAAAAAAATAATTTTAGTAATTCGGCAATTTTTTTGACTGTTTAATAAAAACAATGCATTTAGATAAATGTAAATCCTGCTCAATGAAATTAAATTGCTGTAGTATTTTGACTATACAAAGGTATTGTAATAAGACTTTAATTGAGTGCTAAAAGAATGGAGTTTCAAAAAAAGTCTATCTTGAATTCAATTGAATTTATTTTTATTTGTGAAGAAACAATAATTAAAATTAAGGACAAGAAGACCCTAAGAATTTTTTAATTGGGGCGATTAAAAAATATAGTTAACTTTTAAATTAGTGATTTAATGTAAAAAATACTCTAGGGATAACAGCGTAATAATTTTAGATAGATCTTATAGAAAAAATAGTTTGCGACCTCGATGTTGGATTAGGATTCTTTTTTAATGAAGAAGTTAAAATAAGAAGTTTGTTCAACTTTTAAAATCCTACATGATCTGAGTTTAGACCGATGTGAATCAGGTTGGTTTCTATCTTAATAAAATTTTTATTAGTACGAAAGGAATTTTAAAATATATAGATCTCTAGTTAATTTTGTGCCAGCAACAGCGGTTATACAAAGTTAAGGTGAAATTTAAATAAACTAGGATTAGATACCCTATTAAGTATATATGGTATATGAAAACAAAAAATTGTGGCGGTATTTTAAGCTTTTCAGAGGAATTTGCTCTTTAATGGATAAAACACCAAAATCTTACTAAAATTAGTCA-AG-CAGTTTGTATACCACTATAAGTAATAATTCGTAATTAAAGTTAAGTCAAGGTGCAGCAAAAATTTTAGAATGAAGTGAATTACATTTCTTTTAAGGGATTTGAAAGTAAAATATGAAAATTTGAATTAAGCTCTAAAATATGTACATATCGCCCGTCGCTTGAAGATAAGTCGTAACAAAGTTAAAGTACTGGAAAGTGAGAAGAGTATTTAATAAAGTCTAATTTGCATTTAGAAATTAAACTGCAAATTTAATATAACAAAAGAATGTCATTCTTTAATTACTT-TTTAAGTGGTGTAA-TAAACACTTAACATTTTCGTTGTTAATCTTTATAGTTTACAAAATATTACAGTTTAATTAGTATAGTACATTTAATTTCCAATTAAAAAGAAAAATTAAACGTTTAATTAGTTTAAAAAACAACAAATTGTGGATTTGTGGATATATTAAACAAGTAAAATGCCTGAATAAAGGATTATCTTGATAGGATAAATTATGTATACTTTTACTACATTGAATGGCTGAAATAAGCAATGGTCTCTTAAACCAAAATATAGTACTTTCAATGT-GTAAAGTCAGCTAATAAAGCTAGTGGGTTCATACCCCATTAATAGAAGCCAAAATAGAGGCAATTCACTGTTAATGTTCCTATTAACAGAAAATAATATAT-AGTATATAAATTTTGGAGATT-AAAATAAAGCGAT-TATTGCATTCAGTTTCGGCCTGAAATTAAAAATATTGGTTTTGTAAACCAATCCTTTTAACGATGTTTCACTTACAATGTAACCATTTTT-AGATTTTAAGTTAAAAAAACTATTTACCTTCAAAGTAAAATATAAATCTT-GTAAAATGGCTGATTTAGGCGTTAAATTGTAAATTTATTTACGGAATTTCCTTTTACT-
Haemaphysalis_formosensis_NC_020334     ATGATAAATAATTTATTTTCAATTTTTGACCCGTCAACATCCTCATGGTTCAGATGAAATTGGTGTACAATAATACTTTTTTTATTTTTATATCCTTCAATTTGATGAATATCTTCATCAATATTTGTTATTTCCTGAAAGATTCTTTTAAGAAAATTCTTTCAGGAAATAACAAATAATCTTAAAACTTTTAAGTTTAAAAATATTTTATTTTTTGTGTCTATTTTCGTATCTATTCTTATTTCTAATCTTCTCGGCTTGTTACCTTATGTTTTTACTGCATCAAGTCATTTAATTTTTACTATATATCTTGCTTTTCCTATTTGATTAAGAATGATTATTTTTAGTCTTTCAAATAAATTTAATAAATTTATATCCCATCTTGTTCCTATTGGTTCCCCCATTTTTTTAAGAGCTTTTATAGTTTTAATTGAAACTGTAAGAAATTTAATTCGTCCAATTACTTTATCTGTTCGTTTGATGGCTAATATAATTAGAGGCCATTTATTAATTCATTTACTTTCTTCTTTATCTTTAATTAGAAATTTAATAATATGCATTTCTATTCCAATTATGATTATATTAATAATTTTGGAAACTGCTGTTGCAATTATTCAAAGTTTTGTATTTATTACTTTAATTTCATTATACATTAATGAAGTTATTCCACAAATTTTTCCTATAAATTGATTTTTAATTTCATTAATAATAATAATAATAATTATTTTTATTATAATTATAACGTTTTTTTTAAAAAAACGTATAAAAAATTAAATATAAATTCATATAACTGTAAAAATAATTACATTTAAATGAATTTTACCGCGATGAATATTCTCTACTAATCATAAAGACATTGGAACAATATATTTAATTTTTGGAACCTGAGCAGGGATATTGGGACTAAGAATAAGAATTTTAATTCGAATAGAACTAGGGCAACCAGGAACATTAATTGGTAACGATCAAATTTATAATGTTATTGTAACTGCTCATGCATTTATTATAATTTTTTTTATAGTAATACCTATTATAATTGGGGGGTTTGGAAATTGATTAATTCCAATAATATTAGGAGCACCTGATATAGCTTTCCCACGAATAAATAATATAAGATTTTGACTTCTTCCCCCATCATTATTTTTATTAATTAATTCTTCTTTAGTAGAAAGTGGAGCAGGGACAGGGTGAACTGTCTATCCCCCACTTTCATCAAATTTATCTCACTATGGCCCGTCAGTAGATATAGCAATTTTTTCCCTTCATTTAGCTGGGGCCTCTTCAATTCTTGGGGCAATTAATTTCATCACAACTATTATCAACATACGATCATTAGGAATAACATTAGAGCGAATACCATTATTTGTTTGATCTGTTTTAATTACAGCAATTCTACTTTTATTATCCTTACCTGTACTAGCAGGTGCTATTACTATACTATTAACAGATCGAAATTTTAATACTTCATTCTTTGATCCTTCAGGAGGAGGGGATCCAATTTTATATCAACATTTATTTTGATTTTTTGGGCATCCTGAAGTTTACATTTTAATTTTACCCGGATTTGGAATAATTTCTCAAATTATTTGTTTTCATACAGGAAAAAAAGAACCATTTGGTAATTTAGGTATGATTTATGCTATATTAGCAATTGGATTATTAGGATTTATTGTTTGAGCTCATCATATATTTACAGTAGGAATAGATATTGATACTCGAGCCTACTTTACTTCAGCCACAATAATTATTGCTGTTCCAACAGGAATTAAAATTTTCAGATGACTTGCTACTCTACATGGAACAAACTTAAAATTTAATACTCCAATTTTATGAGCCCTAGGATTCGTATTTTTATTTACAGTAGGAGGATTAACAGGAATTATATTGGCAAACTCTTCAATTGACATTATTTTACATGATACTTATTATGTAGTTGCTCATTTCCACTATGTACTCTCAATAGGTGCGGTCTTTGCCATTATAGGGGCTATTATTCACTGATTCCCTTTATTTTTTGGACTAAATTTCAATTCAATTTTAACTAAAAGTCAGTTTTTAATTACATTCATTGGGGTAAATATGACATTTTTTCCCCAACATTTTTTAGGACTAAGAGGAATACCACGACGATATTCAGACTACCCCGACTTTTTCTCTAAATGAAACATAATCTCTTCAATTGGATCCGTTATTAGATTAATTGGAGTAGGGTTAATAATTTTTATTATTTGATCTTCTATAATTGAAAAAAAGAAAATTATAATTACTCAATTTACAAATTCATCTATTGAATGAATATTAAATTTTCCTCCTTCAGAACATACATTTAATCAAAATAATATTATTTTAAAAATGATAACATGATCATTAATTTCATTTCCTGACAGAAATTCTCCTATTATAGAACAAATATCATTCTTTCATGACCACTCAATATTAATCATTGTAATAATTACTATTATTACTATCTACATAGTTTTTAATATTATAATAAATAAATTTACTAGACGATCAATAATAGAAGGGCAAGAAATTGAAATCATTTGAACTATTATTCCAGCAATTACTTTAATTTTTATTGCAATACCTTCTCTCCATCTCCTATATTTAACAGATGAATTATTCAATTCACAAATATCTATTAAAATCATCGGTCATCAATGGTATTGATCTTATGAATACTCTGATTTTAATAAAGAATTTGATTCATTTATAATCCCAGAGCAAGAAATGAAAATAAATTCATTCCGCCTTTTAGATACTGACAACAATTTAGTTATTCCATTTAATACAAGAATTAAATTTTTAATTACATCTGCAGATGTAATTCATTCATGATCAATTCCTTCACTAAGAATTAAAATAGATGCTGTACCTGGGCGACTAAATCAAGCCTTTTCATTTTCTAAACGACCAGGCATATTCTTTGGTCAATGTTCTGAAATTTGTGGGGCAAATCACAGATTTATACCAATTTCTCTTGAAATTGTAAAAATAAAAAATTTTATTAACTTCATTTCTTATATGATATTTCATCCATTTCATATAGTAGAAAAAAGACCTTGACCTTTAACAAGATCAATTTCAGCTCTTTGTTTAACTTTAGGATTTATTAATTATTTTAATAATTATAATTATTTTTTATCTATTTTGGCAATAATAATTTTAATTTTATCATCATTTCAATGATGACGTGATATCTCACGAGAAGCTTCCTTTCAAGGATTTCATACTATTTTAGTACTAAAAGGACTTAAGCTAGGAATATTGTTATTTATTTTATCTGAAGTATTCTTTTTCGTTTCATTTTTCTGAGCATTTTTTCATAGAAGTTTATCTCCTAATATTGAAATTGGGTCAATTTGACCCCCTATTAATATTATTCCTTTTAATCCTTTTGAAATTCCATTACTTAACTCTACAATTTTAATTTCTTCAGGTGTTTCTGTAACCTGAAGGCATCATTCTATTATAATAGGAAAATTATCTAATTCTATGTTGTCATTAAAAATCACTATTAGATTAGGAATTTTATTTACTATTTTTCAACTTTTTGAGTACTATCAAGCTCAATTTTCTATTTCAGATGGAATTTTTGGTTCTACTTTTTTTTTAACTACTGGATTCCATGGAATCCATGTAATTATTGGGACTATTTTTTTATTTATTTCAATAAAACGAATTAATAATATACTAATTTCTTCGGAACATTTCTTTGGGTTTGAAGCATCTGCATGATACTGACATTTTGTAGATGTAGTATGATTATTTTTATTTACATTTATATATTGATGAATCTATATGATATCTCAATTAATTAATCCAATGAAAAACTTACCTACCCCTTCAAACATTTCATACTTATGAAATTTTGGATCCTTATTAGGAATATGTTTGATAATTCAAATTTTAACTGGTTTATTTTTAGCTATAAATTTTTCGAGAGACATTTCAACTGCATTTTCAATAATTTCTCATATTCAACGAGATGTAAATTATGGATGATTAATTCGATCCATTCACGCTAATGGGGCTTCTATATTTTTTGTGTTTTTATACACACATATTGCTCGAGGAATTTATTATTCATCTTTCCATTTCATTAAAGTATGATTATCAGGGATCTTAATTATTTTGATTTTAATAGCTACAGCATTTTTAGGGTATATTTTACCCTGAGGGCAAATATCATTCTGAGGAGCAACTGTAATCACAAATTTAATTTCTGCTATTCCATATTTTGGGCAAATAATCACCTTTTGAATTTGAGGAGGATTTTCAGTAGATAATAATACTTTAATTCGCTTTTTTTCTTTACATTTTATTCTTCCATTTATTTTATTATTTTTAGTAATTATCCACATTTTATTAATTCATGAAAAGGGATCTTCTAACCCTTTAGGTATTACCTTAAATATTGATAAGATTCCTTTTCATTTCTATTTTTCCATTAAAGATATCCTAGGATTTATACTAGTTTTAACTATTTTTTCAGTAATTGTTCTTCAATATCCTTACATTTTAATAGATGCAGAAAATTTCAATATAGCAAATCCAATGATTACTCCTCCTCACATTCAACCAGAATGATATTTTTTATTTGCATATGCAATTTTACGATCAATTCCTAATAAATTAGGAGGAGTAATTGCTCTTCTAATGTCTATTATCATTATCATTTCATTTTCATTTACAATGAAAAATAAATTTTCTTCTTTTTATTTTAATTTTAAAAATAAATTTCTTTTTTGAATTTTTATTAATATTTTCATAATTCTTACTTTTTTAGGGGCTATACCCATTGAATTTCCCTATATATTTATAAGACAATTAATTACCTTAATATATTTTTTATTTTTTATTTTAACACCTATTTATATTTTAAACTCATTAATTTTTTTAGTATTATTACTTATAATTCTAATTAGAATTGCATTTTTTACACTTCTAGAGCGTAAAATTTTAGGATATTGTCATATTCGGAAAGGGCCTAACAAAGCTGGAATTTTAGGATTATTTCAACCTTTTAGAGATGCTTTAAAACTTTTTAGTAAAGAAATGAATTTTATATTTTACATAAATATTATAATTCATATAATTTCTCCAATTCTTAGAATAATATTAATAATAATAATTTGAATAATTTTTTTATTTAGAAGAAATTGTATATATTTAAATATAAGAATTATTTATTTTTTATGTATTTCTAGATTAAGAGGGTATACTATTTTATGAAGAGGATGATCTTCAAATTCGAAATATTCTCTAATTGGATCATATCGAGGTTTTGCCCAAATTATTTCTTATGAAGTAAGAATAGCAATAATAATTATTAGAATTTGTTTGATTAGTCAATCATATGGATTAAATTCTTTAATTAAAATTCAAGAAAATTGAATAATAATTTTTAGATTTTCCTTCATGTTTTCAATTTGGCTAATAATTTGTTTAGCTGAAACTAATCGAAGCCCATTTGATTTAGCTGAGGGAGAATCAGAACTAGTTTCTGGATTTAATATTGAATATGGATCTTGACTTTTTGCTATTATTTTCATATCTGAATATGGAATAATTATAGCTATTAGAATTTTAACAAATTTCATATTTTTTGGCTACAAAATTATAAGTAATTTTATATTATTAATTATAATATTATTTATTCTAATTCGTGGAACTTATGTTCGATATCGATATGATAAGTTAATGATAATAGCATGAAAAGTTATTCTTCCTCAAACAATTTTAATTTTTTATGCTATTTTTTTTATAGTTACAATCTAT---AACAGTTTTTGCATCAATTTTTGGAATTTTTTTAAAAACTTAATAACATGAATAATTATAATTACAATTATAATTTCCATCTCTTCAAATCACTGATTTATTTACTGAATTATAATGGAAATAAATATAATAATATTTATTCCCATTTTAAAATAAATAAATTAGAAAATTGTAATTCAATAATTACATATTTTGTAATTCAATCGTTTTCCTCCATTTTATTTTTTATAGCCTCTTCAATAATAATAATTAACTATTCTTTTTTTATAGAAATATTAATTAATATTTCTATAATAATTAAATTAGCTATAATTCCATTTCATTCTTGATTAATTTCAATTAGAGAAACATTAGATTACAATTCATTTTTAATTATTTTAACTTTTCAAAAAATTATTCCTCTTTTTATCTTAAGAAAAATAAAAATAGAAATTTCTATAATCATTAGTATTCTATCATTAATGATAAGTTCTATTATAATTTTCAATTTAAAAATTTTAAAAAAAATCTTAATTTTTAGGTCAATTTCACATTTAAGCTGAATAATTATAATCATATTTATGTCAAGAAATTTTTGAATTTCATATATAATTATTTATTTCATAATAATTAATTCAATTTTAAAAATTTTAAAAATTAATAAAATTTCATCAGTAAATAGTATAATAAGAATAAAAATTTCTAATAATGAAAAAATTAAATTTGTTATTTCTATATTATCATTAGGAGGAATACCTCCTTTTGTAGGATTTTTAATTAAATTTATTGCAATTTTATTAATTATTAAATATTCATTAATTTTAATATCAATTTTAATTATTTCCTCTTTAATTAACATTTTTATTTATATTCGAATAATTATACCAATATTATTAACTTTTAATAAAATAGAAATTAATTTTAATATATTTAAATATAATAAAAACTTATATGTCAATACATTAATTATTTTTACTTTATTTTTAATAAATATAATATTTTAATTATTATTTCAATTTTAATTATAATTCCTATATTAATTATAATATTTTTTATATTCCTCCATTTTAAAAATCTTAAAAATAAAGAAAAGTTATCCCCATTTGAGTGTGGATTTGATCCTTTTTCTTTCTCTCGAGTCCCATTTTCACTGAAATTTTTTTTTATTGGTATTGTATTTTTAATTTTTGATGTAGAAATTGTTATTATTCTCCCTTTTCCTATTTTAATA---AATTACAATTATTATTTATTTTTAAGTTTCATAATCATTAATTCACTCATTTTTTTTGGCCTAATTTTCGAATGAAAATTAGGGATAATTGACTGGTTAAAGATGATAAGATTAACTTTTTTTATCTATTTTATTGGAATTTTTTCTTTCGTTTTAAATCGATTTCATTTAATGTTATTACTAATAAGAATTGAATTTATATATTTATCTATAATAATTACATTTTTTTATAATTCTTATTATTTAAGAATTATAAATATTTTTATATTTTTAACTCTAATTGTTTGTGAGGCGGCTATTGGATTAAGATTATTAGTTATAATTAGATTTTATTATGGAAATGAGTTAGTTAATTCTTTTGATTTAATTAAAATGTTAAAATTAATTTTAATAAGTTTATCAATTTTAGGAATATTTATATATATTGAAAGAGTTCAAATAATAATTAGAATTATTTTTGTTTTTTTTTGTACTGTTTT---TTTTATTGTTCTAATTTTAATATAATTTCATCATTTTTTGGAATTGATTTAATAAGATTAATATTAATCTTATTAACCGTTTGAATTTCATTTTTAATAATTTTAGCAAGA--AATAGTATCAGCAATAATAAAAATTTTGTTTTTTACTTGACATTAATATTATTTTTGTTAATCATTTGTTTTAGAGTTACCAATCTATTATTATTTTACTTTTTCTTTGAATCTGTCTTATTTCCAATTGTAATAATAATTTTTGGATGAGGGTCTCAGCCGGAACGTCTTCAAGCTGGATTTTATATATTAATATATACATTGTTTGGATCTTTACCTTTATTGGTAATAATAATAGTTTTCAAAAGATCCTTAATGTATTTATTTATTGAATGACAAGAATTAAAATTGGATTTACTTATTATTAATAATAATAGGATTTTTAGTAAAGATTCCAGTATTTTTTTTTCATTTATGGCTTCCTAAAGCCCATGTAGAAGCTCCAATTTCTGGGTCAATAATTTTAGCGGGAGTTTTACTGAAGTTAGGAATTTACGGAATTTTTCGGTTTAAATCCTTTTATTTAATTGAAATTATAAATTTTAGATATTTAATAATAATTATATCAATTTGAGGAAGTGTGTTAGTAAGAATTTATTGCTTATTTCAAATTGATATTAAATCCTTAATTGCATACTCTTCTGTATGTCATATGAGAATTGTTTTTTGTGGAACAATTAATTTTTCTTTTTTTGGCTCTTATGGTTCATTGCTTTTAATGATTGGTCACGGGATTTGTAGGTCAGGATTATTTTGTTTAGCAAACTTAGTATATGAACGATATTATACTCGTAGAATAATTTTACTTAAGGGTTTAATTAAAATTTTCCCTTCTTTAACTTTAATGTGATTTTTATTTTCAATTATTAATATATCTGCTCCTTTAACAATAAATTTAATAGGAGAATTATTTTTATGTATTAGAATCTTAAAATATAGAATGTTATTTATTATTCCAATTATAATTCTTATTTTCATGAGAGCTTGTTATTCAATATTTATATATAGATTTCTAAACCACGGTGAAGGATGATGTTTATGAAGATGTAATATAATTAATGTTCGAGAATATTATTTATTATTATTGCATTTAATCCCAATAATTTTATGGTTTCTTAAATTTAATTTTTTTTATAAATGAATTATTTTTGTTAAATGAAGAATAATACTTTTATTATTGAGAATTTTATTCTTTAATTTTTTCCTAGTTAATATTTTTAGAAAAAACTTTTTTTTAATTGAATATGTAATTTCAAGAATATCTAGAATAGATTTAAAATTTTATTTTCTGTTTGACTGAATTAGAAATTTATTTATTTGCATTGTCCTTTTAATTTCAAGTATAGTTATTATATATAGAAATAGATATATAAATAGAGATAAAAATAAAAACTGCTTTTGTATTATCGTATTAATATTCGTGTTATCGATAATTATGTTAATTTTGATACCAAATATGTTAATAATTATTTTAGGTTGAGATGGCTTAGGCTTAGTATCATATTGTTTAGTAATTTTTTATCAAAGAACAAATTCTTATAATTCGGGTATAATAACAATTATTAGAAATCGTGTAGGGGATGTAATAATGATTATATCAGTTTTATTTTTATTTAATTTTGGTTCATTTGATTTTATATCATTAAATAAAACTGAGCTAATTTTAGGAATTTTTATTATTTTAGCGGGTATAACTAAAAGAGCACAAATCCCATTTTCGGCTTGACTTCCGGCAGCTATAGCTGCCCCTACTCCAGTCTCTTCACTAGTTCATTCTTCTACTTTAGTGACTGCTGGAGTCTATTTAATAATTCGATTTAATTATTTATTTACAGAAAGATTAAATATAATATTTTTATTAAAAATTTCATTAATTACAATAATAATATCAGGAATAAATGCATATTTTGAAACCGACTTTAAAAAAATTATTGCTTTTTCTACTTTAAGTCAATTGTCCATAATAATGATTATTATTTCATTAAATATACCAGAGTTGGCATTTTTTCATTTAGTGATACATGCAATTTTTAAATCAATGTTATTTTTATGTGCTGGTTTAATTATTCATTTTATAAATGGAAATCAAGACATTCGAATATTAGGAAATTTTTTTAAAGTTAGCCCGGTAATTATAAGATGTATATTTATCTCAATTTTATCTTTAATAGGTTATCCATTTATTGGCGGATTTTATTCAAAGGATTTAATTTTAGAATTTTTTTTTCTAAAAATTAATAATTTAATCTTACTTCTTTTATTTATGATAAGAATTATTTTTACTTTTATATATTGTATTCGTTTATTATATTTTATAATATTAAAAAGAATTTTATCCATAAATTATTACAGAGTTATTTTAGATTTTAAAATAGTTATTCCAATTTATGTTTTAACTTTATTTCTATTAATTTCAGGGAATTTCATTTTATGGACTGTTGTAATAAACAGTAAAATTATCTTTGTTAGACTTATATCTAAATTTATTGGTATAATTTTAATAATATTAAGATTTTACGTATCATTTTTTAT------AAATCTTCTCTAAAGTATAAATATAGTATAGAATTTTTTTATAAAATATGATTTTTATCTTCATTAACGAGAATAATTTTTATATTAAATAACAAAAATTTGTTGAAAATAAGAATAATAGATTGAAAATGAATAGAAATAATAGGGCCTACTGGCTTCAAAAATGAAATAAATAAATTAGCACTTCCAAATTTTTGATTAAATTTAATTTCATTTAATAAAATTTTAATTTTAATTATATTAATAATTTTATTTTTAACATTTTAATAATTCTTTCAATATCTATTCTATTTATGATAATAACTCATCCAATCATAATATTAATATCCGTTATATTATTAACGCTATATATATCAATAATTTTTTACTTTATTTCTCAATTTTCTTTAATTTCACTAATTATAATTTTATTAATTTTAGGTGGAATATTAATTATTTTTATGTACATAGTTAGCCTAACACCTAACAATAAAATTTCATTTAATTATAAAATAATTTATTGTTATTCTAGTATATTCTTATTAAATGTTGAAATCAATTCAAAAATTTTGAAATGAACATTATAAGAAAGATTTATTTTATAAATTATATAAATATAATTATGCTAATAATAATATACTTAATTTTATCTTTAACTGTAGTAATGAAATTAACAAATTCAAATATAAGTCCTATAAAAATATCTTGTTGTTTTATTAAACTGTAAAGGTTTTGTACCTTTAGCATAAGGGATTTTTAAAAATAAATAAAAATTTATTTATTTCGAAGTTAACTGATCTATAATTTATATTTCATAATAAATAGAAGTGAAATTCTTATCAAAGTTAATGATATCTAATTATAATTATAAGTAATTATATAAGGGATAAGCTTTATATTTATATTTAACATTCAATTCTGAATAAGAATTAAAATTTTTCTT-ATATTGTTATAAATAATTTTATAGATCATGATTT-TTATATGAGAATATTAGTATAAAAAATAAATTTAGAAATTCGGCAATTTTTTTGACTGTTTAATAAAAACAATGTATTTAGAAAAATATAAATCCTGCTCAATGAAATTAAATTGCTGTAGTATTTTGACTATACAAAGGTATTGTAATAAGACTTTAATTGAGTGCTAAAAGAATGGACTTTCAAAAAAATACTATCTTGAATTTAATTGAATTTATTTTTATTTGTGAAGAAACAATAATTAGAATTAAGGACAAGAAGACCCTAAGAATTTTTTAATTGGGGCGATTATAAAATATAATTAACTTTGAAATTAATGATTAAATGTAAAAAATACTCTAGGGATAACAGCGTAATAATTTTAGATAGCTCTTATAGAAAAAATAGTTTGCGACCTCGATGTTGGATTAGGATACTTTCTTAATGAAGAAGTTAAGATAAGAAGTTTGTTCAACTTTTAAAATCCTACATGATCTGAGTTTAGACCGATGTGAATCAGGTTGGTTTCTATCTTAATAAATTCTTTATTAGTACGAAAGGAATTTTAAAGAAAAGTAAACTCTAGTTAATTTTGTGCCAGCAACAGCGGTTATACAAAATTAAGGTGAAATTTATATAAACTAGGATTAGATACCCTATTAAGTATATAAAATATATGAAAACAAAAAATTGTGGCGGTATTTTAAGCTTTTCAGAGGAATTTGCTCTTTAATGGATAAAACACCAAAATCTTACTAAAATTAGTTA-AA-CAGTTTGTATATCACTATAAGTAATAATTTGTAATTAAAGTTAAGTCAAGATGCAGCAAAAGTTTTAGAATGAAGTGAATTACATTTCTTTATAGGGATTTGAAAGTAAAATATGAAAATTTGAATTAAGCTCTAAAATATGTACATATCGCCCGTCGCTTGAAGATAAGTCGTAACAAAGTTAAAATACTGGAAAGTGAGAAAAGTATTTAATAAAGTCTAATTTGCAATTAGAAATTAAACTGCAAATTTAAAATAACAAAAGAATGTCATTCTTTAATTACTA-TTTAAGTGGTGTAATTAAACACTTAACATTTTCGTTGTTAATCTTTATAGTTTATAAAATATTACAGATTAATTAGTATAGTACATTTAATTTCCAATTAAAAAGTAAAATTAATCGTTTAATTAGTTTAAAAAATAATAAATTGTGGATTTATAGATATATTAAACA--TAAAATGCCTGAATAAAGGATTATCTTGATAGGATAAATTATGTATACTTTTACTACATTGAATGGCTGAAATAAGCAATGGTCTCTTAAACCAAAATATAGTACTTTCAATGGAATAAAGTAAGCTAATTAAGCTAGTGGGTTCATACCCCATTAATAGAAGCCAAAATAGAGGCAGTTCACTGTTAATGTTCCTATTAACAGAAAATAATATAT-AGTATATAAATTTTGGAGATTTAAAATAAAGCGAT-TATTGCGTTCAGTTTCGACCTGAA-ATTAAAATATCGATTTTGTAAATCGGTCCTTTTAACGATGTTTCACTTACAATGAAACCATTTTTAAGATTTTAAGTTAAAAAAACTATTTACCTTCAAAGTAAAATATAAATCTTGGTAAAATGGCTGATTTAGGCGTTAAATTGTAAATTTATTTACGGATTTTCCTTTTACTA
Haemaphysalis_parva_NC_020335           ATGATAAATAATTTATTTTCAATTTTTGATCCTTCAACCTCTTTAAATTTCAGAGCTAATTGAATAGTTCTAACAATATTTTTAATTTTATTTCCTTACACATTTTGAATTAGTTCTTCCTTATTTGTTATTTCCTGAAAAATTCTCCTAAAAAAGATTTTTCAGGAAATAACAAATAATCTTAAATCATCTAAAACTAAAAATATTATTTTAATCCTTTGTATTTTTATCACTATTTTATTCAGAAATTTATTAGGTTTACTTCCTTATATTTTCACTTCATCTAGTCATTTAATTTTTACTATATTTTTAGCTTTTCCCATTTGAATCAGTTTAATTATTTTTAGAATTATCAATAAGTTTAATAAATTTATAAGACATTTAGTACCTTTAGGTTCTCCTATTTTTTTAAGATGTTTCATAGTTTTAATTGAAACTGTAAGAAATCTAATTCGACCTATTACTTTATCAGTTCGATTGACAGCAAATATAATTAGAGGTCATTTGCTTATTCATTTATTATCTTCTTTATCTCTTATTAATAGATGATTATTAATTTTATCCTTACCAGTAATATTTATTTTAATAATTTTAGAAACTGCTGTAGCAGTAATTCAAAGATTTGTTTTTGTTACTTTAATTTCTTTATATATTAATGAAATTATTCCTCAATTATTTCCAATAAATTGAATTATAATTTCAAGAACAATACTAATTATTTTAATTATAACAATAGTATTAATTTTTTTCTTTAAATCAATAATACTTTAAATCTAAAAAAAAATTTTTAACACTAAAAATACTATATTCAAATGAATTTTACCGCGATGAATATTTTCTACAAACCACAAAGACATTGGCACTATATATTTAATTTTTGGAACATGAGCTGGTATAATAGGATTATCTATAAGAATTCTTATTCGAATAGAATTAGGACAACCTGGAACTTTAATCGGTAATGATCAAATCTATAACGTAATTGTTACAGCTCATGCATTTATTATAATTTTTTTTATAGTAATACCTATAATAATTGGAGGATTCGGAAATTGGTTAGTACCAATTATATTAGGTGCTCCAGATATAGCATTTCCTCGAATAAATAATATAAGATTTTGATTACTACCTCCATCATTATTTTTATTAATTAGATCTTCCCTAATTGAAAGAGGAGCTGGGACAGGTTGAACTGTTTATCCCCCTCTTTCATCTAACTTATCTCACTATGGCCCTTCTGTTGATATAGCAATTTTCTCATTACATTTAGCAGGAGCTTCATCAATTTTAGGAGCAATTAATTTTATTACAACTATTATTAACATACGTTCTATCGGAATAACATTAGAACGAATACCTTTATTTGTTTGATCAGTATTAATTACTGCAATTTTACTTCTTTTATCTTTACCTGTTTTAGCAGGTGCTATTACTATATTACTAACAGATCGAAATTTTAATACATCTTTTTTCGACCCTTCAGGGGGAGGAGATCCAATTTTATATCAACATTTATTTTGATTTTTTGGGCATCCAGAAGTTTATATTTTAATTTTACCTGGATTTGGTATAATCTCACAAATTATTTGCTTTCATACAGGAAAAAAAGAACCTTTTGGAAATCTAGGTATAATTTATGCAATATTAGCAATTGGTTTATTAGGATTCATTGTCTGAGCTCATCATATATTTACAGTAGGTATAGATGTTGATACTCGTGCATACTTTACATCCGCTACTATAATTATTGCTGTCCCAACAGGAATTAAAATTTTCAGTTGATTAGCTACCTTACATGGAAGAAATATTAAATATAATACTCCAATTTTATGAGCTTTAGGATTTGTATTTTTATTTACAGTAGGAGGATTAACTGGAATTATATTAGCTAATTCTTCTATTGATATCATTCTTCATGATACATATTATGTTGTAGCTCATTTCCATTATGTTTTATCAATAGGAGCTGTTTTTGCTATTATAGGTGCAATTATTCATTGATTCCCTTTATTTTTCGGATTTACTTTCAATTCTATTTTAACTAAAAGTCAATTTTTTATCACTTTCATTGGAGTAAATATAACATTTTTCCCTCAACATTTCTTAGGATTAAGAGGGATACCTCGACGATATTCTGATTATCCAGATTTTTTTTCAAAATGAAATTTAATATCTTCAATAGGATCAATTATCTCACTAGTTGGAGTTAATTTAATAATTATCATTATTTGAATAGCTATTATTGAAAAAAAAAAAATATTTTCCTCACAATTTTCAAATTCATCAATTGAATGAATATTAAATTTTCCTCCTTCAGAGCACACTTTTAATCAAAATAATATTATTTTAAAAATGATAACTTGGGCCTCCCTATCATTCTCAGATAGAAATTCTCCTATTATAGAACAAATAATATTTTTTCATGATCATTCAATAATAATTATTATAATAATTACCATCATCACTATTTACATAGTAATAAATATTATCACAAATTCATTTACAAGACGATCTTTAATAGAAGGGCAAGAAATCGAGATTATTTGAACAATTATTCCTGCTTTAACTTTAATTTTTATCGCTCTTCCTTCTCTTCATTTATTATATTTAACAGATGAAATATTCTCTTCACAAATCTCAATAAAAATTATTGGCCATCAATGGTATTGATCATATGAATATTCTGACTTTGATAAAGAATTTGACTCATTTATAATTCCAGAACAAGAAATAAATAAAAATTCATTTCGATTACTTGATACAGACAATAGACTTATTATCCCATTCAACACTAGTATTAAATTCTTAATTACATCAGCTGATGTAATTCATTCATGAACTATCCCATCACTAGGAATTAAAATAGATGCTGTCCCAGGACGATTAAATCAATGTTTCTCAATAGCCAAACGTCCTGGATTATTTTTTGGACAATGCTCAGAAATTTGTGGAGCAAATCATAGATTTATACCTATTTCTATAGAAGTAGTATCTATAAAAAATTTTGTAAAATTTATTACCTCTATGATATTTCATCCTTTCCATATAGTAGAAAAAAGACCTTGACCTTTAACTAGTTCAATTTCAGCTTTAACATTAACTTTAGGATTTATTAATTATTTTCATAATTTAAATTATTATTTGCTTATTTTTGCAGTAACAATTTTAATTATATCATCATTTCAATGATGACGTGATATTTCTCGAGAAGCTTCTTTTCAAGGATTTCATACTTTTTTTGTATTAAAAGGCTTAAAAATAGGAATACTTTTATTTATTTTATCTGAAGTTTTTTTTTTCATTTCCTTTTTTTGAGCCTTTTTTCATAGAAGTTTATCTCCTAATATTGAAATTGGGGCTATATGGCCTCCCCAAAATATTTATCCATTTAATCCTTTTGAAATTCCTTTATTAAATTCTACTATTTTAATTTCTTCTGGTATTTCAGTTACATGATCTCATCACGCAATTATAAATGGTAAATTTAATAGAGCTTTATTTTCATTAAAAATTACTATTTTATTAGGATTAATATTTACAATCTTCCAGATTTTTGAGTATATTGAAGCTCAATTTTCTATTTCTGATAGAATTTTTGGTTCAACGTTTTTTTTAACTACTGGATTTCATGGAATCCATGTAATTATTGGTACAATTTTTCTAGTTGTGTCATATTTCCGTATTAAAAATGCTTTAATTTCTTCTGAACATTTTTTTGGATTTGAAGCATCAGCTTGATATTGACATTTTGTAGATGTAGTTTGATTATTTTTATATACATTTATATATTGATGAATTTTTATGATAAATACTGTATGAAATTCAATAAAAAATTTACCTACTCCTACTAATATTTCTTATATATGAAATTTTGGATCATTATTAGGATTATGTTTAGCAATTCAAATTGTTAGAGGATTATTTTTAGCAATAAATTTCTCAAGAGATATTTCCACAGCTTTTTCAATAATTTCTCATATCCAACGAGATGTTAATTATGGTTGATTAATTCGTTCAATTCATTCTAATGGAGCTTCCATATTTTTTGTATTTGTCTATATTCATATAGCACGAGGAATTTATTATTCTTCTTTTTTTTTTTGAAAAGTATGAATTTCTGGAATTACAATCATTTTTATTATTATAGCTACTGCATTTTTAGGGTATATTCTTCCATGAGGCCAGATGTCTTTTTGAGGAGCCACTGTAATTACAAATTTAATTTCTGCTATTCCTTATTTTGGTCAATCAATTACATTTTGACTTTGAGGTGGATTTTCTGTAGATAATAACACATTAATCCGATTTTTTTCTTTACATTTTCTTCTACCTTTCATTTTAACATTTTTAGTTTTAATTCATATTTTGCTAATTCATGAAAAAGGGTCTTCTAATCCTTTAGGATTAACCTTAAATCTTGATAAGATTTCTTTTCATCCATATTTTACAATTAAAGATATCTTAGGATTTTCAATTGCACTTATAATTTTTTCAATTTTTGTATTACAATACCCTTACTTATTAATAGACGCAGAAAATTTTAATATAGCTAACCCAATAATTACTCCTCCTCACATTCAACCTGAGTGATATTTTCTATTTGCATATGCAATTTTACGTTCAATTCCTAATAAATTAGGGGGAGTAGTCGCTTTAGTACTTTCCATTTTAATTGTAATTTCCTTTACATTTACAATAAGAAATAAGTTGTCATCTTTTTACTTTAATATTTTCAAAAAAATACTATTTTGAATATTTGTAAATTCATTTTTAATTCTTACTTATTTAGGTGCTATACCTATTGAATATCCTTACGATTCTATAAGACAAATTATTACAATTATTTATTTTTCTTTTTTCATTTTAGTTCCATTATTTATTATAAATATGTTTATGTATTTAATTTTACTTATTATAGTTTTAGTAAGAGTTGCTTTTTTTACTTTAATAGAACGTAAAATTTTAGGTTATTGTCATATTCGTAAAGGGCCTAATAAAGCAGGAATTTTAGGATTATTTCAACCTTTTAGAGATGCTATTAAACTTTTTAGAAAAGAAATAAATTTAATATATTACATAAATATAGTAATTCATATTATATCTCCTATAATTAGAATAGCAATAATAATTACAATTTGATTGATTTATAACTATTCAAGTAATATATTAAACATTAATCTAACAATCGTATTTTTTCTTTGTATTTCCAGAATAGCCGGTTATTCTATTTTATGAGGAGGTTGATCTTCTAATTCAAAATATTCTTTAATTGGATCTTATCGAGGTTTTGCTCAAGTAATTTCTTACGAAGTAAGAATAGCAATATTACTAATTAGAATTTCTTTAATAAGACAAAGTTTTAATTTGAAATTTTTCTTAAAATTTCAAGAAAATGTAATGTTTATAATAGGATTTTCTTTTATATTTTTAATTTGAATATTAATTTGTTTAGCAGAAACAAACCGAACTCCCTTCGATTTAGCTGAAGGAGAATCTGAATTAGTATCAGGATTTAATATTGAATATGGTTCATGATTATTTGCTTTAATTTTTATAGCAGAATATGGAATGATTATAGCTATTAGAATTTTAACAAATTATTTATTTTTTGGATTTTCAAATTTAAGAAACTTAACTTTAATTTTAATAATACTATTTATTTTAATTCGAGGAACTTATCCTCGATTTCGTTATGATAAATTAATAATAATGGCTTGAAAAGTAATTTTACCTCAAACAATTTTAATTTTTTTTTTAATTTTTTTTTTAATTTTTATTTATTTTAACAATTTTTGCATCAAATTTTGGAATTTTTATAAAAAATTAATAATATGAATAATTTTAATTACAATCTTAATCACAATCTCCTCAAAATTTTGATTCATTTTTTGATTAATAATAGAAATAAACATAATAATGTTTATCCCTATTTTAAAAAAAATAAAATTCATAGATGTAACTCAATAATTACATATTTTATTATTCAATCTTTTTCTTCAACCCTTTTTTTCTTTTCTTCAACCATAATATTCATAAACGAAATTTCAATATTTTCATATATTATAAACATTTCTATTTTAATTAAATTGGCTATTGTTCCATTTCATTTTTGGTTAACAATAATTAGAGAAAGATTAGACACCTTATCAATATTTTTAATACTTACAGTTCAAAAAATAATCCCTTTATTTATTTTATTATTAATTAAATCAAATATTATTTTAATAATAGGCTTAATTTCTTCAATTTTTGGATCAATTATAGCATTAAATTCAAAATTCATAAAAAAAATTTTGATTTTTTCATCAATTTCACATTTAGGGTGAATAATTGTTTTAATTTATGCAGAAAGAAATTTTTGAATTTCTTATTTATTAATATATACTTTAATTATCTATAACATTTTAAAATTAATAAAAAAAAATAATTTAATTAAAATAAGAACTTTCTTTTTAAAAAACATACCAATTTCTGAAAAAATTAGGCTTATTTGCCTTATAATATCTTTAAGCGGAATACCCCCATTTATTGGCTTTTTTATTAAATTAATATCAATTATAATAATTATTAAGATTACCAAAACAGTAATAATTATTATAATTATTTCATCTTTAATTAATATTTATTTTTATATTCGCTTAACTTCTCCATTATTAATAACTTTTAATCAATTTTTTAAAAATTTTAAAATATTAAAATCCATAAAAAGATTTTTAGTTAATTTTAATATTATTCTTTCAATCCTATTATTTAATTTAATAATCTTAATTTATTTTTATTAATTATGTTTATCCCTTTATTAATTTTTTTTTTATTTTTAATATTAAAAATAAAAAATTTAACTAGAAAAGAAAAATTATCCCCATTTGAATGTGGATTTGACCCATTTTCTTTTTCTCGAGTTCCATTTTCTTTAAAATTTTTTTTTATTGGCATTATCTTTTTAATTTTTGATGTAGAAATTATTATTATTCTACCTTATCCAATTTTCTTAATTAATAAAAATATCTCTTTATTTGTATCATTTTTTGTAATTAATTTTATCATTTTAATAGGGTTAATTTTCGAATGAAAATTAGGGATAATTGACTGACTTAAAATGCTAAATTTGATATTTATTATTTATTCACTAGGAATTTTAGCCTTAATTTTGAATCGTTACCATATAATATTATTACTAATAAGTATTGAATTTATATATTTATCTTTAATAATTATGTTATTTTATAATTCTTTTTTCTTAAATATTATAAATATTTTTTTATTTTTAGTAAGAATTGTGTGTGAGGCAGCTTTAGGATTAAGATTATTAGTATCTATAAGTTTTTTTTATGGAAATGATATAATTAATTCTATAAATTTAATTAAAATGTTAATAATAATTTTAATAAGTTTTTTAATTTTATGCATATTTTATATGTTAAGTTCAACTCAATTAATAATTTTAGTTATATTAATAATAATTAAAATTGTAAT---TTTTCTTTAAGTCAATGCGAAACTATTAATTTATTTTTAAATTTAGATTTAATAGGATTAATAATAATTTTTTTATCTGTTTGGATTACTTTTTTAATATTAATAGCTAGAAAAATAATGTAAATGAGAATAAAAATTTTCTTTTTTATGTATTATTAATAATATTTTTATTAATTATTTGCTTTAGAACTAGAAATTTGTTGGCTTTTTATTTTTTTTTTGAGTCAGTTTTATTTCCTATTATTATAATAATTTTTGGATGAGGATCTCAGCCTGAGCGACTTCAAGCTGGATTTTATATATTAATATATACTTTATTTGGCTCAATTCCTATATTGTTAATAATTTTAATTTTTAAAAACTCTTTGATATATTTATATATAGAATGAGAAAAATTAAAATAGGATTTTTTTCATTTTTATAATCTTAGGATTTATAGTAAAAATTCCAGTATTTTTTTTTCATTTATGATTACCTAAAGCCCATGTAGAAGCTCCTATTTCTGGTTCTATGATTCTAGCTGGAGTATTACTGAAATTAGGAATTTACGGAATTTTTCGATTTAAATATTTTTTTTTTAAAGAATTAATTAGATTAAGCCATTTTTTAATGGCTGCATCAATTTGAGGAAGTGTAATTATTAGAATTTTTTGTTTATTTCAAATTGATGTTAAATCTTTAATTGCTTATTCTTCTGTATGCCATATAGGAATTGTATTTTCTGGAACTATTAATTTTTTTTTCTTTAGTTCTTATGGTTCATTATTGTTAATAATTGGCCATGGATTATGTAGTTCTGGATTATTTTGTTTAGCTAATTTTTTTTATGAACGATTTTATACTCGGAGAATAATCTTAATTAAAGGAATAATAAAAATTTTCCCTTCATTAGCTTTATGGTGATTTTTATTTAGAGTAATTAATATATCTGCTCCTATAACAATAAATTTATTTGGAGAATTATTTTTATTCTTAAGAATTTTAAAATCAAGAATAATTTTTATTATTCCAAGAATGCTAATTATTTTTTTAAGAGCTTGTTATTCTATGTATATATATAGTTATTTAAATCACGGAGAAGGTTGAGCTTTATGAAGATGTAAAAATATTTTAATTCGAGAATATTTATTAATATTTTTGCATTTTTTTCCTCTTTTATTTTGATTTATAAAAATTGATTTTTTTTTTAAATGAATTATTTTTATAAAATGAAGGATTTTTTTATCTATTTTAAGACTGTTTTTTTTCGTTCTTTTTTTATTATCCTTTTTTTTCAAAAATGTATTTGTATTTGAATATGTAATTTCAAGAATAGTTAGAATAGATTTTAAATTTTATTTTTTGTTTGATTGAATTAGAAATTTATTTGTATCTACAGTTTTATTTATTTCGAGAATAGTAATTTTATATAGAAATAGATATATAAATATAGATAAAAATAAAAATTCTTTCTGTTTAATTGTTTTACTTTTTGTTACTTCAATAATTTTATTAATTATAATACCTAATATATTCATATTAATTTTAGGGTGAGATGGGTTAGGATTAGTATCATACTGTTTAGTAATTTACTACCAAAGAACTAATTCTTATAATTCTGGTATAATAACTATTATTAGAAATCGAGTAGGTGATGTTATAATTATTATAAGGTTAATTTTCTTTTTTAATTTTGGTTCTTTTGATATTATTTCCAATATATCACTTGAAAAAATTTGTGGTTTTTTTTTAATTTTAGCTGGAATAACTAAAAGAGCTCAAATCCCTTTCTCCGCGTGACTTCCTGCAGCAATAGCTGCTCCTACACCTGTGTCATCTTTAGTTCATTCTTCTACTTTAGTAACAGCTGGAGTGTATATTCTAATTCGATTTAATTATTTATTTTCTTTAAATGAGTATTCAATATTTTTATTAAAAATTTCTCTATTAACTATATTAATATCAGGAATTAATGCTTTTTTTGAAACAGATTTAAAAAAAATTATTGCCTTTTCTACTTTAAGGCAATTATCTATAATAATAATTGTTCTTTCTTTAGGGATGATAGAAATAGCATTTTTTCATTTAATTATACATGCTATTTTCAAATCAATATTATTTTTGTGTGCAGGCTTAATCATTCACTCACTTAATGGTATTCAAGATATTCGAATATTAGGTAATTTCTTTTCTTGTAGACCTATAGTAATCAGCTGTATATTAATTTCTATTTTATCTTTAATAGGTTTTCCTTTCATTGGAGGATTTTATTCTAAAGATTTAATTGTGGAATTTTTTTTTTTCAAAATTGAAAATTTTGTATTAATTAATATTTTTATATTAAGAATTTTATTTACTTTTCTATATTCAATTCGGATATTTTATTTAATTGGATTAAAGTCAATTTTCAATATTACATCTTTTTCTATGAAATTAGATAAAAATATAATTTTACCAATTTATTTATTAACATTAACTTTAATTATTTGTGGAAATTTTTTATTTTGAGGAACTTTAATAAACATTAAAATTATATTTATTAGAAATTTTTCTAAATATTTTAGATTATTTTTAATATTGATTTCTATTTATATTTCATGAGTAATAGTAATAGTTCTAATTTAAATAATATGAAAAATATTGATTTTTTTTATAAAATATGATTTATATCAGACCTTACTAGAATAATTTTATTATTTAAAAATAATTTTTTGTTAAAAATGAGAATAAGAGATTGAAAATGAATAGAATTATTAGGACCAAGAGGATTTAAATCTGAATTAACAAAAATATCTTTATTTATAATATGAATAAATAACAATTTTTTTAGAAAAATTTTAGTAAGTATTTTAATTTTAATAATTTTTATTTAATCAAAACAATTATATTTATATCCATTATTTTGATAATAATATCACATCCAATAATAATATTAATATCAATTATATTATTAACCTTATTTTTATCTTTAATATTTTATTATTCTTCTCAATTAAGAATTATTTCAATAATTATAATCTTATTAATTTTAGGAGGTATATTAATTATTTTCATATATATAGTTAGTTTATGTCCTAACAAAAAAATTATTATAAATAAATCTTCAATTTATAGGA---TTAATTTTTTAATAACAAGAAGAAATTTATTTTAATAAAATTCGAGATTTCAAACTTTATTAAAATGTATTCTAATAATAGAATAAATCTATTACTTTTAATAATAATATATTTAATTGTTTCTTTAATAGTAGTAATAAAAATTTCAAACTCAAATCAAGCACCAATAAAAATAATTTATTTA-TTATGGTACTGCAAAGGATTTGTACCTTTAGTATTAGGGATTTTTAAAAAAAAATAAAATTTTATTTTTCTCGAAGTCAACAGATCTACAACTTATGTTTCAAAATATATAGAAGTGAAATTCTTGTCAAAGTTGAAGATAACTAGTT---ATTATAAGAAAAGTTTTAAGGGATAAGCTTTAAAATTTTCTAAAAAATCATATTTTAGTAAAGAGTTAAAATTTTTCTA-ATATTGTTATAAGTAACTTTATATATTATATTTCATTATATGAAAATATTAGTAAAA----TAATTTAAAGAACTCGGCAATTTTTTTGACTGTTTAATAAAAACAATGTATTTAGAAAAATATAAATCCTGCTCAATGTTAATAAATTGCTGTAGTATTTTGACTATACAAAGGTATTGTAATAAGATTTTAATTGAGTGCTAAGAGAATGGAATTTCAAAAAAAATCTTTTTTAAAATTAATTGAAGTTATTTTTATATGTGAAGAAACAATAATATAAATTTAGGACAAGAAGACCCTATGAATTTTTTAATTGGGGCGATTTAAAAATATCAAGAACTTTTTAAATAATGATTATGTG-ATTAAATACTCTAGGGATAACAGCGTAATAATTTTGGATAGATCTTATAGATAAAATAGTTTGCGACCTCGATGTTGGATTAGGATTCTTATTTAATGAAGAAGTTAAAAAAAGAAGTTTGTTCAACTTTTAAATTCCTACATGATCTGAGTTTAGACCGATGTGAATCAGGTTGGTTTCTACCTTAATATATATTTCATTAGTACGAAAGGAATTTTGAAA--TAAAAAATTCTAGCTAATTTTGTGCCAGCAGCAGCGGTTATACAAAAGTAAGGTGAAATTTCT-TAAACTAGGATTAGATACCCTATTAAGTAAATATAAATTACGAAAACATAAAGTTATGGCGGTATTTCAAGCTTATCAGAGGAATTTGCTCTGTAAAGGATAAAACGCCTAAATCTTACTAAAATTTGTAA-AGTCAGTTTGTATACCACTATAAGTAATATTTTACTATTTAAATTAAGTCAAGGTGCAGCAAAAATTTTAGATTGAAGTGAATTACATTTCTTTTTAGGGATTTGAAAGTAAAATATGAAAATTTGAATTAAGCTCTGAAATATGTACATATCGCCCGTCGCTTGAAGATAAGTCGTAACAAAGTTAAAATACTGGAAAGTGAGAAAAGTATTTTATAAAGTCTAATTTGCATTTAGAAATTAAACTGCAAATTTAAAATAACAAAAGAATGTCATTCTTAAATTACTAGTTTAAATAGTGTAATTTAACACTTAACATTTTCATTGTTATTTCTCATAGTTTATAAAACATTACAATTTAATTAGTATAGTACATTTAATTTCCAATTAAAAAGTAAAATTAAATGTTTAATTAGTTTA-AAAATAGTAAATTGTGGATTTACAGATGCATTAAACAAGTAAAATGCCTGATAAAAGGGTTATCTTGATAGGATAAATTATGTATACTTTTACTACATTGAATGGCTGAAGAAAGCAATGGTCTCTTAAACCAATTTATAGTACTTTCAATGAAATAAAGTAAGCTAACTAAGCTAGTGGGTTCATACCCCATTAATAGAAGCCAAAATAGAGGCTATTCACTGTTAATGTTCCTATTAACAGAAAATAATATAA-AGTATATAAATTTTGGAGATTTAAAATAAAGCGAT-TATTGCATTCAGTTTCGACCTGAAATTTAAAATATTGGTTTTGTAAACCAATCCTTTTAATGATATTTCACTTACAATGCAACCATTTTTAAGATTTTAAGTTAACAAAACTAATTACCTTCAAAGTAAAAAATAAATCTTGGTAAAATGACTGAATTAGGTGATAAATTGTAAATTTATTTATGGAAATTCCTTTTACCA
Hyalomma_asiaticum_asiaticum_MF101817   ATGATAAACAATTTATTTTCAATTTTTGATCCAGCAACATCCATCAATTTCAATTGAAATTGATGGGTAATTGTCATATGAGTTTTTATAATACCTTATTATTTTTGAATATCTTCTTCTTTATTTCTAATTTCTTGAAAAAATTTTTTAACTGGATTTTTTCAAGAAATTAAAAATAATTTAAAATTTCATAAACTTAAAAATTGTTTAATTTTGACTAGTTTATTTTTATTTATTATATTTATAAATCTTATAGGACTCTTACCTTATATTTTTACTGCAACAAGGCATCTTGGGATTACAATATTTCTTTCTTTCCCCTTTGGGTTTACTTTAATTTTTTACATATTTATTAATAAATTTAATAAATCTATATCACATTTAGTACCATTAGGTTCTCCTATATTTTTAAGATTTTTCATAGTAATTATTGAGACTGTAAGAAATATTATTCGTCCTATTACTTTATCTGTTCGATTAACCGCTAATATAATTAGCGGTCATTTGCTAATCCATTTATTATCTTCTATTTTAAGATTAGGAAAATTTTATTTTTTTTTAAGAATTCCTTTCATGTTAATTTTATTAGTTTTAGAAACTGCTGTTGCGTTGATTCAAAGTTTTGTGTTTGTTGTTTTATTAACATTATATATTAATGAGACTATGCCACAAATTTTTCCAATAAATTGGTTAATAATCTCAATACTAGTATTAATAATTTTTTTTTTAATTAAAACTCACATTTTTTTTTTTAAATCAAAACTATTAATTCAAAAAATTGAATTAAAAAATAAATTAATTTTAAATTTTAAATGAATTTTACCGCGATGATTATATTCAACAAATCATAAAGACATTGGAACAATATATTTAATTTTTGGTGCCTGAGCTGGGATATTAGGTCTTAGAATGAGAATATTAATTCGTATAGAACTAGCACATCCTGGAACATTAATTGGCAATGATCAAATTTATAATGTAATTGTAACAGCTCATGCTTTCGTTATAATTTTTTTTATAGTTATACCTATCATAATTGGCGGATTCGGAAATTGATTAGTTCCAATTATACTAGGATCCCCTGATATAGCATTCCCTCGAATAAATAATATAAGATTTTGACTTTTACCCCCTTCTCTCTTTTTACTTTTAAATTCATCAATAATTGAATCGGGAGCTGGAACTGGCTGAACAGTTTATCCTCCCCTTTCTTCAAATTTATCACATTATGGTCCTTCAGTGGATATAGCTATTTTTTCACTTCATTTAGCAGGCGCCTCTTCTATTCTTGGGGCTATTAATTTTATTACAACTATTATTAATATACGTTCAATTGGATTAACAATAGAACGAATACCTTTATTTGTCTGATCTGTTTTGATTACTGCAATCTTACTTTTACTTTCTCTCCCGGTTCTCGCCGGTGCAATTACAATACTATTAACAGATCGAAATTTCAATACTTCCTTTTTTGACCCTTCTGGGGGTGGGGACCCTATTCTTTACCAACATTTATTTTGATTCTTTGGTCATCCTGAAGTATATATTCTAATTCTTCCTGGTTTCGGAATAGTCTCACAAATTATTTGTTTCAATACAGGAAAAAAGGAACCTTTTGGAAACTTAGGAATAATTTATGCAATAGCTGCTATTGGATTATTAGGTTTTATTGTTTGAGCACATCACATATTTACAGTAGGAATAGACGTTGATACTCGAGCTTACTTTACTTCAGCAACAATAATTATTGCTGTTCCAACGGGAATTAAAATTTTTAGATGATTAGCAACACTTCATGGAACTAAAATTAAATTTAATACTTCAATTCTATGAACATTAGGTTTTGTCTTTCTATTTACTATCGGTGGTTTAACAGGAATTATACTTGCTAACTCTTCAATTGATATTATTCTTCATGATACTTACTATGTTGTAGCTCATTTCCATTATGTTCTTTCAATAGGGGCAGTATTTGCAATTATAGCAGGAATTATTCATTGATTTCCAATATTTTTTGGAATAAGATTCAACTCAAGTTTAACAAAAACTCAGTTTTTCATTACTTTCATTGGAGTCAATATAACATTTTTTCCTCAACATTTTTTAGGCCTTGCAGGAATACCTCGACGTTATTCAGATTACCCTGATTTTTTTTCAAAATGAAATTTTATTTCTTCTATCGGAAGAATAATTTCGTTAATTGGTGTTATTTTTTTAGTTATTATTATTTGGAATAGAATAATCCAAAAAAAAATAATCAATTTTTCATTAACACTAAATTCATCTATCGAATGAATATTAAATTTCCCTCCCTCCGAACACTCATTTAATCAAAATAACATTATTTTAAAGATGATAACTTGATCTCAATTATCATTTCCAGATATAAATTCTCCAATTATAGAACAAATAGCCTTTTTTCATGACCATTCAATAATAATTATTATTATAATTACAATCATAACCTTATACATAATTATAAATATTATAATTAATAATTTTACTAGACGTTCATTAATAGAAGGTCAAGAAATTGAAATTGTATGAACAATCATCCCAGCTATTACCTTAATTTTTATTGCTATTCCATCTCTATACTTACTTTATTTAACTGATGAAACTTTTTCATCACAAATTTCAATTAAAATTTTAGGTCATCAATGATATTGATCATACGAATACTCTGATTTTAATAAAGAATTTGATGCATTTATAATCCCAGAAATAGACCTCATTGCTAATTCATTTCGCTTATTAGAAACAGATAACAAACTTGTTATCCCCACAAATACTAACATTAAATATTTAATTACATCTATAGATGTAATTCATTCATGGACAATCCCATCACTTGGGATAAAAATGGATGCTGTTCCTGGTCGTCTTAATCAATGTTTCTCATTCTCTAAACGACCAGGAATATTTTTTGGCCAATGTTCAGAAATTTGTGGTGCAAATCATAGTTTCATACCTATTATATTAGAAATTACCAATATAGACAATTTTATTAATTACATTAAAATTATGATATATCATCCTTTTCATTTAGTAGAAAAAAGACCTTGACCATTAGTAAGATCTATTTCAGCTTTATCTTTAACTCTTGGTTTTGTTAGATATTTTCATAATTTAAATTCATATTTAATTTTAATAGCAATTTGTATAATTATTTTATCATCTTTCCAATGATGACGTGATGTCTCACGAGAAGCAAGTTTTCAAGGTTTTCATACAATTTATGTATTAAAAGGTTTAAAAATAGGAATAATTTTATTTATTTTATCTGAAGTTTTTTTTTTTATTTCTTTTTTTTGAGCATTTTTTCATAGAAGATTGTCTCCTAATATTGAAATTGGGAGTATGTGACCCCCAAAGAATATTTTACCATTTAATCCCTTTGAAATTCCTCTTTTGAATTCAACTATTCTTATTTCATCAGGGGTTACTATTACTTGAAGACATCATTCAATTATAAATGGAAATTATTTTATTTCATTAAAGTCTTTATTAATTACAATTATTCTTGGGATTACTTTTACAATTTTCCAAATTTTTGAGTATTTTCAATCACAATTTAGAATTTCTGATAGAATTTTTGGTTCTACTTTTTTTATAACTACTGGTTTTCATGGCTTTCACGTTTTAATTGGAACTATTTTTCTTTTAATTTCTTATATTCGTATTAAAAAACAAATAATTTCTTCTAAACATCATTTTGGATTTGAGGCTTCAGCCTGATATTGACATTTTGTAGATGTAGTTTGATTATTTTTATTTACATTTATATATTGGTGAATTTATATGTTACTTAAATCATTATCTCCAATAAAAAATCTTCCTACACCCTCTAATATTTCATATATATGAAATTTTGGTTCACTCCTAGGAATATGTCTTATAATTCAGATTTTTACTGGATTATTTTTAGCTATAAATTTCTCAAGAGATATTACAACGGCTTTTAAAATAATTTCTCATATTCAACGAGATGTAAATAATGGATGGCTAATTCGTTCAATCCATGCTAATGGAGCATCAATATTTTTTATTTTTTTATACATTCATATTGCTCGAGGCATTTATTACTCATCTTTTTTTTTTTTAAAAGTATGAATTTCTGGAATTTTAATAATTTTTATTTTAATGGGAACAGCATTTTTAGGATATATCTTACCTTGGGGTCAAATATCCTTTTGAGGAGCAACAGTAATTACAAACTTAATTTCAGCAATCCCATATATCGGTTCAACAATAACTTTTTGAATTTGGGGGGGGTTTTCTGTTGATAATAATACTTTAATACGATTTTTTACTCTTCATTTTCTTTTTCCATTTATTTTAACTTTAATAGCTATCATTCATATTATATTAATTCACGAAAAAGGATCAAGAAACCCTTTTGGCCTTAGATTAAATATTGATAAAATTTCATTTCATCCTTACTTTATAATTAAAGACTTATTAGGAATCTTTATAATTATACTACCTTTCATATATATTTCGATCATTTACCCTTATAGACTTATAGATGCTGAAAATTTTAATATAGCAAATCCAATAATCACACCCCCCCATATTCAACCTGAATGGTACTTTCTATTTGCTTATGCAATTTTACGGTCAATTCCTAACAAATTAGGGGGTGTGATCGCTCTTCTAATATCTATTGTAATTATTATTAGTTTTTCGTTTACTATAAAAAATAAACTTTCATCTTTTTACTTTAATAATTTCAAAAAAATTCTTTTTTGAACTTTAATTAATTGTTTCTTAATATTAACTTATCTAGGTGCAATACCAATTGAATACCCTTTCGATTTAATAAGAAAAATTTCAACAATTTTCTATTTTTTTATATTTATTCTTATTCCTTTATTCATTTTAAATTTTATTTATACTAGCATTTTATTAATCATAATTTTATTAAGAATTGCTTTTTTTACTTTAATAGAACGAAAATTTTTAGGTTATTGTCATATTCGAAAAGGTCCTAATAAAACAGGAGTATTAGGAATTCTTCAACCATTTAGAGATGCTTTAAAGCTTTTTTCAAAAGAAAATAATAAAATATTTTATATAAATAAATATATTTACAATTTTTCACCTTTATTAATAATTTATATAATATTAATAATATGAATAATTTTTGAATATCCTAATAATGTAATAAATTTAAATTTAGGTATTATTTTCTTTATTTGTATTTCGAGAATTAGAAGTTATTCAATTCTTTTTAGTGGTTGAGCTTCAAATTCAAAATTTTCATTAATTGGTGCTTACCGTGGTTTTGCTCAAGTTATTTCTTACGAAGTAAGAATAGCAATTATTTTAATTACTTTATGTATCTTCCCAGAAAGTTATAATCTTTTTGAATTTTTAAAAATTCAAAAAGATTATCCTTTTATTTTTTCTTTAAATTTTATTTTCATTATTTGAATTATTACTATTTTAGCTGAATTAAATCGTGTTCCTTTTGATTTAGCAGAAGGAGAATCAGAATTAGTTTCAGGCTTCAATATTGAGTATGGCTCATATTTATTTGCAATTATTTTTATATCAGAATATGGAAGAATTTTATTTATTAGCTTTTTAACAATTTACCTATTTATACCCATATTTATATTAAAAGAAATAACAATATTTGTTATATCAACTATTATTATGATTCGAGGAACATATGTACGCATGCGGTATGATCAATTAATAATAATAGCTTGAAAAATTTTTCTACCTCTGAGAATTATATTATTATTTTTAATTTATTTTATTTTTTTAGTTTTCAAAAATTTTATTTGCATCATTTTTTGGAAATTTTTTAAAAAAACAATATTATGAGTTTTAACAATTACTATTATCATAGCAATTTCTTCAAATATATGATTTATCTATTGATTATTAATAGAAATTAATCTTATAGCATTCATTCCAATTATAAATAATACAAAATAAAAAATTATTTATCTATAATTGTTTATTTTGTAATTCAATCTTTTTCATCTTCATTATTTTTCCTTTCCTCATTTATATTTATATTGAATGAAACGCCATTATTTTTAAATATTTTAAATATTGCTATCTTAATTAAATTAAGTATTATTCCATTTCATTATTGAATTTTATTAATAAGAGAATCTCTTGACTTTTTTCCTTTATTTATTTTATTAACAATACAAAAAATTATCCCACTTTTAATTATTGAAAAATTTATAACAAATCTATCTCTATATTTTACTATACTTTCCACTATTTTAAGTTCAATTTTCATAATAAAGCTTAAGCTTATTAAAAAAATTATAATTTTATCATCAATCTCTCATTTAGGTTGAATTTTGTCAATAATTTTTTTTAAAATTAATTTTTGAATAACATATTTAATCATTTACATATACATTATTAGTTCTTTAATTAAAACATGCCAAAACTATAATTTTTTTACAATTAAGCATATAATAACAATAAAAATTCATTCAAAAATTAAACTAAGATTATTAACCAATATTTTATCTCTAGGAGGAATGCCTCCCTTTTTAGGATTTTTTATTAAAGCAATGTCAATTTTAATTTTAATAAAACATACTACTACTTTTATTTTCATTCTTATTTTATCCTCACTAATAAATTTATTTACTTACATTCGAATATTAACTCCTCTTTTTCTTCTTAGAAATAAAACTATTAAAAACTCTTTTTTTTTTTTTAATTTTAAAAATTTCTTTTTTAAAATTAACATAATTATACTTATTTTTATATTAAATATATTTATTTTAATATAATTAGTATTATTTTTGTTATTATTATGGCTTTATTTATTATTTCTTTTATTTTAAAATTTAACATTTTGGATATAAAGGAAAAAAATTCCCCATTTGAATGCGGATTCGACCCATTTTCATTATCACGTGTTCCTTTTTCTTTGAAATTTTTTTTAATTGGCATTATTTTTTTGATTTTTGATGTTGAAATTGTTGTCATCTTACCTTTCCCTTTTTTAATTAAAATTAAAAATTTATTTTACATATATTCATTTATTTTAATTAATATTTTAATTTTACTAGGTTTGTTTTACGAATTAAATTACTCAATAATTAATTGGTTAAAAATGATAAGATTAATTTTAATAATATATTTGATTGGAATAGTAATTTTTTTTTTTAATTTTGCTCATTTAATATTAATTTTATTAAGAATTGAATTTATTTATATAGTTTTATTATTATTATTAGTTTTATATTTTAGAATGTTGAACATTTTAAGAGTATTTATTTTTTTAATAAGAATTGTTTGTGAAGCGGGATTAGGCCTTAGACTATTAGTTATAATAAGATTTTATTATGGTAATGAGTTTACAAGTTCATTAAATTTAATTAAAATGTTAATAATTTTCATAATAATATTAATGATTATATGCATATATACTTTTTTAAGATCTTATCAGACAATAATTTACCTTTTGTTATTAGCATCCTTAGTAATTTTAAAAGAATTGTTAATAATGGAGAATTATTAGTATGTTTTTTTTATACAGATTTAATAAGTTTAAGAATAATTAATTTAACAATTTGAATTTCTTTTCTTATAATTTTAGCAAGAAACTTAAAGTTTTTAAAAATAAGTATTTTATTTTCTACAGAATAATGATATTATTATTATTAATTTTGTGTTTTTCTTCAGAAAATTTATTATTATTTTATTTATTTTTTGAATCTGTACTCTTCCCAATTATTATATTAATTATAAATTGAGGGAATCAGCCTGAACGTTTACAGGCAGGATTTTATATATTATTATACACTGTATTTGGTTCATTACCTTTATTAGTTTTAATATTAAATATAAATCTTTCTCTAAGAGTTTTGTATAATTATTGAATTTTAATTCAATTGGTTAATATTTTTTTTTATAGTGTTAGGATTTTTAGTAAAAATTCCAATATTTTTTTTTCATCTTTGATTACCGAAGGCTCACGTAGAAGCACCTGTTGCTGGGTCAATAATCTTGGCAGGAATTCTTTTAAAATTGGGGTTTTATGGTTTATATCGTTTTAAAAGATTTTTTTTTATTGATTTATTAAATTATAGTATTGTTTTAATAATAATTTCAATTTGGGGTGCTGTAATAATTAGAATTACTTGTTTTTTTCAAATTGATATTAAATCATTAATTGCTTTTTCATCAGTATCCCACATAGGAATTACTTTAAGAGGTTTTTTGACATTTTTTTTATATGGAAGTTACGGTATATTAATAATAATAATCGGTCATGGTTTATGCAGTTCTGGTCTTTTTTGCTTAAGAAATTTACTTTACGAACGTTTTTTTACACGCAATATATTATTAGTTAAAGGAATGATTGCAATTTTTCCGAGTTTAACTTTATGATGATTTTTTTTTAGAGTAATTAATATATCTGCCCCCATAACAATAAATTTATTTGGTGAACTTTTTTTAAGTGTAAGTTTAATTAAGTATAATTTTATTTTCATTATTCCTATTTCTTTATTAATTTTTTTTAGAGCTTGTTATTCAATTTACATATATAGATATGTTAATCATGGAAAAAGATGAATTTTGTATAGAAATAATATAATTAATTGTCGTGAATATCTTCTTTTAATACTTCATTTATTTCCAATATTAATTTGATTTTTAAAAATGAATTTTTTTTTAAAATTTATT------------------ATAGTTCTATTTTTTTTAAGATTAATTTTTTTTTTAGTTTTCCTTTTTTTAGTAAACTTCAATTTTTTTTTTGCTTTAGAATATTTATTGATTTCTTTAAATTCATTAGAATATAAATTTTATTTTTTGTTTGATTGAATAAGATGCTTTTTTTCATTTATTGTTCTATTAATTTCTAGGATGGTTTTAGTATATAGAAAAAGTTATATGTCATCAGATAAAAATAAAAATGCTTTCTGTTACATAGTATTATTGTTTATTTTATCAATAATATTATTAATTTTGATACCTAATACCTTAATATTTATTTTAGGTTGGGACGGATTAGGGTTAATTTCATATTGTTTAGTAATTTACTATCAAAGAATTAATTCATATAATTCTGGTATAATGACTATTATGTCAAATCGCATTGGAGATGTAATAATGATTATGATAATTATTTTTGCTATTAATTTCAATTCTTTTAATTTATTTAATTATCAAAATTTTGAGAGAATTTGAGGGATTATAATCATTATTGCAGGTTTAACAAAAAGAGCTCAAATTCCTTTCTCAGCATGGTTACCAGCAGCTATAGCTGCCCCTACTCCAGTTTCTTCGTTAGTTCATTCTTCAACTTTAGTAACAGCAGGAGTTTATTTATTGATTCGATTTAATTTTTTATTTAATTTTGAAATTTTTAGTAAATTTTTACTAAAAATTTCTTTGCTAACTATAATTATATCTGGGATAAATGCATGTTTAGAAAATGATTTAAAAAAAATTATTGCTTTTTCTACTTTAAGACAACTTTCGATAATAATATTAATTTTAGCAATAAATTTAAGAAATATAGCCTTTTTTCATCTTATTATACATGCTATTTTTAAATCGATATTATTTTTATGCGCAGGATTTGTAATTCATAAATTACTAGGGTTTCAGGATATTCGAATATTATCAGATTTTTTTAAAATAAGACCTACTATTATGAGATGCATATTAGTAAGAATATATTCTTTAATAGGAGTTCCATTTATTGGAGGATTTTATTCAAAAGATTTAATTTTAGAAAGAATCTTAATAAATAGAATAAATTTATTTATATTATTATTATTTATTATTGGAATTATTTTAACTTTAATATACAATTTTCGTCTTATTTATTATTTATTCTTAAAAGGAGTTTTCTATTCAAACATTTTCAAAATTAATTTTGAAAAATTTATAACTTATCCAATTCTTTTCTTAACTACAATCTTAATTTTAACAGGAAATTTATTTTTATGATTAATTCTTCCAGATATAGAATTAATTTTTCTAAGAAATTATCAAAAAATTATAATATTAATAATTTTTATTAGAAGTTTATTCATCATCTTTTTCTTAAAAGATTATACGAAATTTCTAGAAAATGGAATTTAGATTTCTTAATAACAATATGGTATATATCAAAATTAACAAGATATTTAATTTTAAGAAAAAGAAAATTTATGTTAAAAATAAGAATTAATGATTGAACTTGAATAGAATTATTAGGGCCAATAGGTTTAAAAAAAATAATTTATAACCAATTCGAAATTCCATTTTTTAAAAACCTAAGTTCCTTTTTTTCTTTAATTTTAATAGTAATAGTATTTATATTTATTAGAATATAAACTTACTTTTATTTTTATCATTAATTTGTTTATTATTTTTCCATCCAATCATAATATTAATAGCATTAATTCTTTTTACCTTGTTTTTGGCAGTCATATTTTATAACTCATTCCAATTTTCGCTTGTTTCTTTAATAATAGTATTATTGATTTTAGGGGGCATATTAATTATTTTCATGTATATGATTAGATTATGCCCTAATAGAAAAATAAATTTTAACATTAAAACATTTAATTCTTCCCTTATTATTTTTTCATTTTCAAAAAATAAAGTTTTTGAAAATTCGAATTACCAATAATTAATAAAATTTATATAATGCATTATGTAACAATAATAATTTTAATAATATTTTTTTTAATTATAACTCTCATAATTGTTTCTAAGAACTTAAAATGAATTAACGCTCCTATTAAAAAATTCTAATTAGTTATTAAACTGAAAAGGATACGTACCTTTAGCATTAGGGATTTTTAAAAAAAATAAAAATTTTTATTTTCCCGAAATAATTTGAGCTATAATTTATATTTCAATATAATTAGATGTGAAATTCTTTTCAAAAATTATGATATCTGGTTAATTTTATAGAAAATTAATTTTGGGATAAGCTAAAATTTTATTTATAAA-----ACAAAACAGAAAGATTAAAATTTTCTTTTTTATTTTAATAAATATAT-AAAATAAAAAAATTTATTAAATGAAAATATTAGTAAAAAAAATAATTTGAAGAATTCAGCAATTTTTTTAACTGTTTAATAAAAACGATTCATTTAGATAAATGTAATTTCTGCTCAATGAATTTTAATTGCTGTAGTATTTTGACTATACAAAGGTATTGTAATAAGATTTTAATTGAATGCTAAAAGAATGGAAGTTTAAAAAAATTCTTTTTTAAAATTAATTGAATTTTTTTTAATTTGTGAATAAACAATTATAAAAATTAAAGACAAGAAGACCCTAAGAATTTGTTGATTGGGGCGATCAAAAAATATTAATAACTTTTTAAATAATAAACTAATGAAATAAATACTCTAGGGATAACAGCGTAATAATTTTTGATAGATCTTATAGACAAAATAGTTTGCGACCTCGATGTTGGATTAGGATTCTTATTTAATGAAGATGTTAAATAAAGAAGTTTGTTCAACTTTTAAATTCCTACATGATCTGAGTTTAGACCGATGAGAATCAGGTTGGATTCTATCTTAATTGTTATTTTACTAGTACGAAAGGAATTCTAAAAATTATAAAAATCTAGCAAAATTTGTGCCAGCAGCAGCGGTTAAACAAAATAAAGGTGAAATTTATATAAACTAGGATTAGATACCCTATTAAGTAAATATTAAATACGAAAGCAAAAAATTATGGCGGTATCTTAAGCTTTTCAGAGGAATTTGCTCTTTAATGGATAAAACACCTTAACCTTACTTGGTCTAGTAAAATTCAGTTTGTATACCACTATAAATAATAATTTACTTTTAAAATTAAGTCAAGGTGCAGCTTAAGGCTAAGAATGAAGTGAATTACATTTCTTAAAAGGGATTTGATAGTAAAATAAGTTAATTTGAATTAAGCTCTAAGATATGTACATATCGCCCGTCGCTT-AAGATAAGTCGTAACAAAGTTAAAATACTGGAAAGTGAGAAAGATAATTAATAATTTTTAATTTGCATTTAAAAATTT--TTTTAAATTTATTATAACAAAAGAATGTCATTCTTTAATTACTTATTTAAATAGTGTAATTAAACACGTAACATTTTCATTGTTAATTTTCATAGTTTATAAAACATTACAATTTAATTAGTATAGTACATTTAATTTCCAATTAAAAAGAAAAATTAAATGTTTAATTAGTTTAAAAAATTATAAATTGTGGATTTATAGATGCATTAAACAAGTAAAATGCCTGAATAAAGGGTTATCTTGATAGGATAAATTATGTATACTTTTACTACATTGAATGGCTGAAATAAGTGATGGTCTCTTAAACCAATTTATAGTACTTTCAATG-AATAAAGTAAGCTAAAAAAGCTAGTGGGTTCATACCCCATTAATAGAAGCCAAGATAGAGGCT-TTCACTGTTAATGTTCCTATTAACAGAAAATAATATATAAGTATATAAATTTTGGAGATTTAAAATAAAGCGATAAATTGCGTTCAGTTTCGACCTGAA-TTAAAAATATTGATTTTGTAAATCAATCCTTTCAACGATATTTCATTTACAATGATACCATTTTTAAGATTTTAAGTTAAAAAAACTATTTACCTTCAAAGTAAACAATAAATCTTGGTAAAATGGCTGATTTAGGCGATAAACTGTAAATTTATTTATGGGAATCCCTTTTACTA
Hyalomma_asiaticum_kozlovi_MF101818     ATGATAAACAATTTATTTTCAATTTTTGATCCAGCAACATCCATCAATTTCAAATGAAATTGATGTGTAATTGTCATATGAGTTTTTATAATACCTTATTATTTTTGAATATCTTCTTCTTTATTTCTAATTTCTTGAAAAAATTTTTTAACTGGATTTTTTCAAGAAATTAGAAATAATTTAAAATCTCATAAACTTAAAAATTGTTTAATTTTGACTAGTTTATTTTTATTTATTATATTTATAAATCTTATAGGACTCTTACCTTATATTTTTACTGCAACAAGGCATCTTGTTATTACAATATTTCTTTCTTTCCCCTTTTGGCTTACTTTAATTTTTTACATATTTATTAATAAATTTAATAAATCTATATCACATTTAGTACCATTAGGTTCTCCTATATTTTTAAGATTTTTTATAGTAATTATTGAGACTGTAAGAAATATTATTCGTCCTATTACTTTATCTGTTCGATTAACCGCTAATATAATTAGCGGTCATTTGCTAATCCATTTATTATCTTCTATTTTAAGATTAGGAAAATTTTATTTTTTTTTAAGAATTCCTTTCATGTTAATTTTATTAGTTTTGGAAACTGCTGTTGCGTTGATTCAAAGTTTTGTGTTTGTTGTTTTATTAACATTATATATTAATGAGACTATGCCACAAATTTTTCCAATAAATTGGTTAATAATCTCAATACTAGTATTAATAATTTTTTCTTTAATTAAAACTCACATTTTTTTTTTTAAATCAAAACTATTAATTCAAAAAATTGAATTAAAAAATAAATTAATTTTAAATTTTAAATGAATTTTACCGCGATGATTATATTCAACAAATCATAAAGACATTGGAACAATATATTTAATTTTTGGTGCCTGAGCTGGGATATTAGGTCTTAGAATGAGAATATTAATTCGTATAGAACTAGCACATCCTGGAACATTAATTGGCAATGATCAAATTTATAATGTAATTGTAACAGCTCATGCTTTCGTTATAATTTTTTTTATAGTTATACCTATCATAATTGGCGGATTCGGAAATTGATTAGTTCCAATTATACTAGGATCCCCTGATATAGCATTCCCTCGAATAAATAATATAAGATTTTGACTTTTACCCCCTTCTCTCTTTTTACTTTTAAATTCATCAATAATTGAATCGGGAGCTGGAACTGGCTGAACAGTTTATCCTCCCCTTTCTTCAAATTTATCACATTATGGTCCTTCAGTGGATATAGCTATTTTTTCACTTCATTTAGCAGGCGCCTCTTCTATTCTTGGGGCTATTAATTTTATTACAACTATTATTAATATACGTTCAATTGGATTAACAATAGAACGAATACCTTTATTTGTCTGATCTGTTTTGATTACTGCAATCTTACTTTTACTTTCTCTCCCGGTTCTTGCCGGTGCAATTACAATACTATTAACAGATCGAAATTTCAATACTTCCTTTTTTGACCCTTCTGGGGGTGGGGACCCTATTCTTTACCAACATTTATTTTGATTCTTTGGTCATCCTGAAGTATATATTCTAATTCTTCCTGGTTTCGGAATAGTCTCACAAATTATTTGTTTCAATACAGGAAAAAAGGAACCTTTTGGAAACTTAGGAATAATTTATGCAATAGCTGCTATTGGATTATTAGGTTTTATTGTTTGAGCACATCACATATTTACAGTAGGAATAGACGTTGATACTCGAGCTTACTTTACTTCAGCAACAATAATTATTGCTGTTCCAACGGGAATTAAAATTTTTAGATGATTAGCAACACTTCATGGAACTAAAATTAAATTTAATACTTCAATTCTATGAACATTAGGTTTTGTCTTTCTATTTACTATCGGTGGTTTAACAGGAATTATACTTGCTAACTCTTCAATTGATATTATTCTTCATGATACTTACTATGTTGTAGCTCATTTCCATTATGTTCTTTCAATAGGGGCAGTATTTGCAATTATAGCAGGAATTATTCATTGATTTCCAATATTTTTTGGAATAAGATTCAACTCAAGTTTAACAAAAACTCAATTTTTCATTACTTTCATTGGAGTCAATATAACATTTTTTCCTCAACATTTTTTAGGCCTTGCAGGAATACCTCGACGTTATTCAGATTACCCTGATTTTTTTTCAAAATGAAATTTTATTTCTTCTATCGGAAGAATAATTTCGTTAATTGGTGTTATTTTCTTAGTTATTATTATTTGGAATAGAATAATCCAAAAAAAAATAATCAATTTTTCATTAACACTAAATTCATCTATCGAATGAATATTAAATTTCCCTCCCTCCGAACACTCATTTAATCAAAATAACATTATTTTAAAGATGATAACTTGATCTCAATTATCATTTCCAGATATAAATTCTCCAATTATAGAACAAATAGCCTTTTTTCATGACCATTCAATAATAATTATTATTATAATTACAATCATAACCTTATACATAATTATAAATATTATAATTAATAATTTTACTAGACGTTCATTAATAGAAGGTCAAGAAATTGAAATTGTATGAACAATCATCCCAGCTATTACCTTAATTTTTATTGCTATTCCATCTCTATACTTACTTTATTTAACTGATGAAACTTTTTCATCACAAATTTCAATTAAAATTTTAGGTCATCAATGATATTGATCATACGAATACTCTGATTTTAATAAAGAATTTGATGCATTTATAATCCCAGAAATAGACCTCATTGCTAATTCATTTCGCTTATTAGAAACAGATAACAAACTTGTTATCCCCACAAATACTAACATTAAATATTTAATTACATCTATAGATGTAATTCATTCATGGACAATCCCATCACTTGGGATAAAAATGGATGCTGTTCCTGGTCGTCTTAATCAATGTTTCTCATTCTCTAAACGACCAGGAATATTTTTTGGCCAATGTTCAGAAATTTGTGGTGCAAATCATAGTTTCATACCTATTATATTAGAAATTACCAATATAGACAATTTTATTAATTACATTAAAATTATGATATATCATCCTTTTCATTTAGTAGAAAAAAGACCTTGACCATTAGTAAGATCTATTTCAGCTTTATCTTTAACTCTTGGTTTTGTTAGATATTTTCATAATTTAAATTCATATTTAATTTTAATAGCAATTTGTATAATTATTTTATCATCTTTCCAATGATGACGTGATGTCTCACGAGAAGCAAGTTTTCAAGGTTTTCATACAATTTATGTATTAAAAGGTTTAAAAATAGGAATAATTTTATTTATTTTATCTGAAGTTTTTTTTTTTATTTCTTTTTTTTGAGCATTTTTTCATAGAAGATTGTCTCCTAATATTGAAATTGGGAGTATGTGACCCCCAAAGAATATTTTACCATTTAATCCCTTTGAAATTCCTCTTTTGAATTCAACTATTCTTATTTCATCAGGGGTTACTATTACTTGAAGACATCATTCAATTATAAATGGAAATTATTTTATTTCATTAAAGTCTTTATTAATTACAATTATTCTTGGGATTACTTTTACAATTTTCCAAATTTTTGAGTATTTTCAATCACAATTTAGAATTTCTGATAGAATTTTTGGTTCTACTTTTTTTATAACTACTGGTTTTCATGGCTTTCACGTTTTAATTGGAACTATTTTTCTTTTAATTTCTTATATTCGTATTAAAAAACAAATAATTTCTTCTAAACATCATTTTGGATTTGAGGCTTCAGCCTGATATTGACATTTTGTAGATGTAGTTTGATTATTTTTATTTACATTTATATATTGGTGAATTTATATGTTACTTAAATTATTATCTCCAATAAAAAATCTTCCTACACCCTCTAATATTTCATATATATGAAATTTTGGTTCACTCCTAGGAATATGTCTTATAATTCAGATTTTTACTGGATTATTTTTAGCTATAAATTTCTCAAGAGATATTACAACGGCTTTTAAAATAATTTCTCATATTCAACGAGATGTAAATAATGGATGGCTAATTCGTTCAATCCATGCTAATGGAGCATCAATATTTTTTATTTTTTTATACATTCATATTGCTCGAGGCATTTATTACTCATCTTTTTTTTTTTTAAAAGTATGAATTTCTGGAATTTTAATAATTTTTATTTTAATGGGAACAGCATTTTTAGGATATATCTTACCTTGGGGTCAAATATCCTTTTGAGGAGCAACAGTAATTACAAACTTAATTTCAGCAATCCCATATATCGGTTCAACAATAACTTTTTGAATTTGGGGGGGGTTTTCTGTTGATAATAATACTTTAATACGATTTTTTACTCTTCATTTTCTTTTTCCATTTATTTTAACTTTAATAGCTATCATTCATATTATATTAATTCACGAAAAAGGATCAAGAAACCCTTTTGGCCTTAGATTAAATATTGATAAAATTTCATTTCATCCTTACTTTATAATTAAAGACTTATTAGGAATCTTTATAATTATACTACCTTTCATATATATTTCGATCATTTACCCTTATAGACTTATAGATGCTGAAAATTTTAATATAGCAAATCCAATAATCACACCCCCCCATATTCAACCTGAATGGTACTTTCTATTTGCTTATGCAATTTTACGGTCAATTCCTAACAAATTAGGGGGTGTAATCGCTCTTCTAATATCTATTGTAATTATTATTAGTTTTTCGTTTACTATAAAAAATAAACTTTCATCTTTTTACTTTAATAATTTCAAAGAAATTCTTTTTTGAACTTTAATTAATTGTTTCTTAATGTTAACTTATCTAGGTGCAATACCAATTGAAAACCCTTTCGATTTAATAAGAAAAATTTCAACAATTTTCTATTTTTTTATATTTATTCTTATTCCTTTATTCATTTTAAATTTTATTTATACTAGCATTTTATTAATCATAATTTTATTAAGAATTGCTTTTTTTACTTTAATAGAACGAAAATTTTTAGGTTATTGTCATATTCGAAAAGGTCCTAATAAAACAGGAGTATTAGGAATTCTTCAACCATTTAGAGATGCTTTAAAGCTTTTTTCAAAAGAAAATAATAAAATATTTTATATAAATAAATATATTTACAATTTTTCACCTTTATTAATAATTTGTATAATATTAATAATATGAATAATTTTTGAATATCCTAATAATGTAATAAATTTAAATTTAGGTATTATTTTCTTTATTTGTATTTCGAGAATTAGAAGTTATTCAATTCTTTTTAGTGGTTGAGCTTCAAATTCAAAATTTTCATTAATTGGTGCTTACCGTGGTTTTGCTCAAGTTATTTCTTACGAAGTAAGAATAGCAATTATTTTAATTACTTTATGTATCTTCCCAGAAAGTTATAATCTTTTTGAATTTTTAAAAATTCAAAAAGATTATCCTTTTATTTTTTCTTTAAATTTTATTTTCATTATTTGAATTATTACTATTTTAGCTGAATTAAATCGTGTTCCTTTTGATTTAGCAGAAGGAGAATCAGAATTAGTTTCAGGCTTCAATATTGAGTATGGCTCATATTTATTTGCAATTATTTTTATATCAGAATATGGAAGAATTTTATTTATTAGCTTTTTAACAATTTACCTATTCATACCCATATTTATATTAAAAGAAATAACAATATTTGTTATATCAACTATTATTATGATTCGAGGAACATATGTACGCATGCGGTATGATCAATTAATAATAATAGCTTGAAAAATTTTTTTACCTCTGAGAATCATATTATTATTTTTAATTTATTTTATTTTTTTAGTTTTCAAAAATTTTATTTGCATCATTTTTTGGAAATTTTTTAAAAAAACAATATTATGAGTTTTAACAATTACTATTATCATAGCAATTTCTTCAAATATATGATTTATTTATTGATTATTAATAGAAATTAATCTTATAGCATTTATTCCAATTATAAATAATACAAAATAAAAAATTATTTATCTATAATTGTTTATTTTGTAATTCAATCTTTTTCATCTTCATTATTTTTCCTTTCCTCATTTATATTTATATTGAATGAAACGCCATTATTTTTAAATATTTTAAATATTGCTATCTTAATTAAATTAAGTATTATTCCATTTCATTATTGAATTTTATTAATAAGAGAATCTCTTGACTTTTTTCCTTTATTTATTTTATTAACAATACAAAAAATTATCCCACTTTTAATTATTGAAAAATTTATAACAAATCTATCTCTATATTTTACTATATTTTCCACTATTTTAAGTTCAATTTTCATAATAAAGCTTAAGCTTATTAAAAAAATTATAATTTTATCATCAATCTCTCATTTAGGTTGAATTTTGTCAATATTTTTTTTTAAAATTAATTTTTGAATAACATATTTAATCATTTACATATACATTATTAGTTCTTTAATTAAAACATGCCAAAACTATAATTTTTTTACAATTAAGCATATAATAACAATAAAAATTCATTCAAAAATTAAACTAAGATTATTAACCAATATTTTATCTCTAGGAGGAATGCCTCCCTTTTTAGGATTTTTTATTAAAGCAATATCAATTTTAATTTTAATAAAACATACTACTACTTTTATTTTCATTCTTATTTTATCCTCACTAATAAATTTATTTACTTACATTCGAATATTAACTCCTCTTTTTCTTCTTAGAAATAAAACTATTAAAAACTCTTTTTTTTTTTTTAATTTTAAAAATTTTTTTTTTAAAATTAACATAATTATACTTATTTTTATATTAAATATATTTATTTTAATATAATTAGTATTATTTTTGTTATTATTATGGCTTTATTTATTATTTCTTTTATTTTAAAATTTAACATTTTGGATATAAAGGAAAAAAATTCCCCATTTGAATGCGGATTCGACCCATTTTCATTATCACGTGTTCCTTTTTCTTTGAAATTTTTTTTAATTGGCATTATTTTTTTGATTTTTGATGTTGAAATTGTTGTCATCTTACCTTTCCCTTTTTTAATTAAAATTAAAAATTTATTTTACATATATTCATTTATTTTAATTAATATTTTAATTTTACTAGGTTTGTTTTACGAATTAAATTACTCAATAATTAATTGGTTAAAAATGATAAGATTAATTTTAATAATATACTTGATTGGAATAGTAATTTTTTTTTTTAATTTTGCTCATTTAATATTAATTTTATTAAGAATTGAATTTATTTATATAGTTTTATTATTATTATTAGTTTTATATTTTAGAATGTTGAACATTTTAAGAGTATTTATTTTTTTAATAAGAATTGTTTGTGAAGCGGGATTAGGCCTTAGACTATTAGTTATAATAAGATTTTATTATGGTAATGAGTTTACAAGTTCATTAAATTTAATTAAAATGTTAATAATTTTCATAATAATATTAATGATTATATGCATATATACTTTTTTAAGATCTTATCAGACAATAATTTACCTTTTGTTATTAGCATCCTTAGTAATTTTAAAAGAATTGTTAATAATGGAGAATTATTAGTATGTTTTTTTTATACAGATTTAATAAGTTTAAGAATAATTAATTTAACAATTTGAATTTCTTTTCTTATAATTTTAGCAAGAAACTTAAAGTTTTTAAAAATAAGTATTTTATTTTCTACAGAATAATGATATTATTATTATTAATTTTGTGTTTTTCTTCAGAAAATTTATTATTATTTTATTTATTTTTTGAATCTGTACTCTTCCCAATTATTATATTAATTATAAATTGAGGGAATCAGCCTGAACGTTTACAGGCAGGATTTTATATATTATTATACACTGTATTTGGTTCATTACCTTTATTAGTTTTAATATTAAATATAAATCTTTCTCTAAGAGTTTTGTATAATTATTGAATTTTAATTCAATTGGTTAATATTTTTTTTTATAGTGTTAGGATTTTTAGTAAAAATTCCAATATTTTTTTTTCATCTTTGATTACCGAAGGCTCACGTAGAAGCACCTGTTGCTGGGTCAATAATCTTGGCAGGAATTCTTTTAAAATTGGGGTTTTATGGTTTATATCGTTTTAAAAGATTTTTTTTTATTGATTTATTAAATTATAGTATTGTTTTAATAATAATTTCAATTTGGGGTGCTGTAATAATTAGAATTACTTGTTTTTTTCAAATTGATATTAAATCATTAATTGCTTTCTCATCAGTATCCCACATAGGAATTACTTTAAGAGGTTTTTTGACATTTTTTTTATATGGAAGTTACGGTATATTAATAATAATAATCGGTCATGGTTTATGCAGTTCTGGTCTTTTTTGCTTAAGAAATTTACTTTACGAACGTTTTTTTACACGCAATATACTATTAGTTAAAGGAATGATTGCAATTTTTCCGAGTTTAACTTTATGATGATTTTTTTTTAGAGTAATTAATATATCTGCCCCCATAACAATAAATTTATTTGGTGAACTTTTTTTAAGTGTAAGTTTAATTAAGTATAATTTTATTTTCATTATTCCTATTTCTTTATTAATTTTTTTTAGAGCTTGTTATTCAATTTACATATATAGATATGTTAATCATGGAAAAAGATGAATTTTATATAGAAATAATATAATTAATTGTCGTGAATATCTTCTTTTAATACTTCATTTATTTCCAATATTAATTTGATTTTTAAAAATGAATTTTTTTTTAAAATTTATT------------------ATAGTTCTATTTTTTTTAAGATTAATTTTTTTTTTAGTTTTCCTTTTTTTAGTAAACTTCAATTTTTTTTTTGCTTTAGAATATTTATTGATTTCTTTAAATTCATTAGAATATAAATTTTATTTTTTGTTTGATTGAATAAGATGCTTTTTTTCATTTATTGTTCTATTAATTTCTAGGATGGTTTTAGTATATAGAAAAAGTTATATGTCATCAGATAAAAATAAAAATGCTTTCTGTTACATAGTATTATTGTTTATTTTATCAATAATATTATTAATTTTGATACCTAATACCTTAATATTTATTTTAGGTTGGGACGGATTAGGGTTAATTTCATATTGTTTAGTAATTTACTATCAAAGAATTAATTCATATAATTCTGGTATAATGACTATTATGTCAAATCGCATTGGAGATGTAATAATGATTATGATAATTATTTTTGCTATTAATTTCAATTCTTTTAATTTATTTAATTATCAAAATTTTGAGAGAATTTGAGGGATTATAATCATTATTGCAGGTTTAACAAAAAGAGCTCAAATTCCTTTCTCAGCATGGTTACCAGCAGCTATAGCTGCCCCTACTCCAGTTTCTTCGTTAGTTCATTCTTCAACTTTAGTAACAGCAGGAGTTTATTTATTGATTCGATTTAATTTTTTATTTAATTTTGAAATTTTTAGTAATTTTTTACTAAAAATTTCTTTGCTAACTATAATTATATCTGGGATAAATGCATGTTTAGAAAATGATTTAAAAAAAATTATTGCTTTTTCTACTTTAAGACAACTTTCGATAATAATATTAATTTTAGCAATAAATTTAAGAAATATAGCCTTTTTTCATCTTATTATACATGCTATTTTTAAATCGATATTATTTTTATGCGCAGGATTTGTAATTCATAAATTACTAGGGTTTCAGGATATTCGAATATTATCAGATTTTTTTAAAATAAGACCTACTATTATGAGATGCATATTAGTAAGAATATATTCTTTAATAGGGGTTCCATTTATTGGAGGATTTTATTCAAAAGATTTAATTTTAGAAAGAATCTTAATAAATAGAATAAATTTATTTATATTATTATTATTTATTATTGGAATTATTTTAACTTTAATATACAATTTTCGTCTTATTTATTATTTATTCTTAAAAGGAGTTTTCTATTCAAACAATTTCAAAATTAATTTTGAAAAATTTATAACTTATCCAATTCTTTTCTTAACTACAATCTTAATTTTAACAGGAAATTTATTTTTATGATTAATTCTTCCAGATATAGAATTAATTTTTCTAAGAAATTATCAAAAAATTATAATATTAATAATTTTTATTAGAAGTTTATTCATCATCTTTTTCTTAAAAGATTATACGAAATTTCTAGAAAATGGAATTTAGATTTCTTAATAACAATATGGTATATATCAAAATTAACAAGATATTTAATTTTAATAAAAAGAAAATTTATGTTAAAAATAAGAATTAATGATTGAACTTGAATAGAATTATTAGGGCCAATAGGTTTAAAAAAAATAATTTATAACCAATTCGAAATTCCATTTTTTAAAAACCTAAGTTCCTTTTTTTCTTTAATTTTAATAGTAATAGTATTTATATTTATTAGAATATAAACTTACTTTTATTTTTATCATTAATTTGTTTATTATTTTTCCATCCAATCATAATATTAATAGCATTAATTCTTTTTACCTTGTTTTTGGCAGTCATATTTTATAACTCATTCCAATTTTCGCTTGTTTCTTTAATAATAGTATTATTGATTTTAGGGGGCATATTAATTATTTTCATGTATATGATTAGATTATGCCCTAATAGAAAAATAAATTTTAACATTAAAACATTTAATTCTTCCCTTATTATTTTTTCATTTTCAAAAAATAAAGTTTTTGAAAATTCGAATTACCAATAATTAATAAAATTTATATAATGCATTATGTAACAATAATAATTTTAATAATATTTTTTTTAATTATAACTCTCATAATTGTTTCTAAGAACTTAAAATGAATTAACGCTCCTATTAAAAAATTCTAATTAGTTATTAAACTGAAAAGGATACGTACCTTTAGCATTAGGGATTTTTAAAAAAAAATAAAATTTTTATTTTCCCGAAATAATTTGAGCTATAATTTATATTTCAATATAATTAGATGTGAAATTCTTTTCAAAAATTATGATATCTGGTTAATTTTATAGAAAATTAATTTTGGGATAAGCTAAAATTTTATTTATAAA-----ACAAAACAGAAAGATTAAAATTTTCTTTTTTATTTTAATAAATATAT-AAAATAAAAAAATTTATTAAATGAAAATATTAGTAAAAAAAATAATTTGAAGAATTCAGCAATTTTTTTAACTGTTTAATAAAAACGATTCATTTAGATAAATGTAATTTCTGCTCAATGAATTTTAATTGCTGTAGTATTTTGACTATACAAAGGTATTGTAATAAGATTTTAATTGAATGCTAAAAGAATGGAAGTTTAAAAAAATTCTTTTTTAAAATTAATTGAATTTTTTTTAATTTGTGAATAAACAATTATAAAAATTAAAGACAAGAAGACCCTAAGAATTTGTTGATTGGGGCGATCAAAAAATATTAATAACTTTTTAAATAATAAACTAATGAAATAAATACTCTAGGGATAACAGCGTAATAATTTTTGATAGATCTTATAGACAAAATAGTTTGCGACCTCGATGTTGGATTAGGATTCTTATTTAATGAAGATGTTAAATAAAGAAGTTTGTTCAACTTTTAAATTCCTACATGATCTGAGTTTAGACCGATGAGAATCAGGTTGGATTCTATCTTAATTGTTATTTTACTAGTACGAAAGGAATTCTAAAAATTATAAAAATCTAGCAAAATTTGTGCCAGCAGCAGCGGTTAAACAAAATAAAGGTGAAATTTATATAAACTAGGATTAGATACCCTATTAAGTAAATATTAAATACGAAAGCAAAAAATTATGGCGGTATCTTAAGCTTTTCAGAGGAATTTGCTCTTTAATGGATAAAACACCTTAACCTTACTTGGTCTAGTAAAATTCAGTTTGTATACCACTATAAATAATAATTTACTTTTAAAATTAAGTCAAGGTGCAGCTTAAGGCTAAGAATGAAGTGAATTACATTTCTTAAAAGGGATTTGATAGTAAAATAAGTTAATTTGAATTAAGCTCTAAGATATGTACATATCGCCCGTCGCTT-AAGATAAGTCGTAACAAAGTTAAAATACTGGAAAGTGAGAAAGATAATTAATAATTTTTAATTTGCATTTAAAAATTT--TTTTAAATTTATTATAACAAAAGAATGTCATTCTTTAATTACTTATTTAAATAGTGTAATTAAACACGTAACATTTTCATTGTTAATTTTCATAGTTTATAAAACATTACAATTTAATTAGTATAGTACATTTAATTTCCAATTAAAAAGAAAAATTAAATGTTTAATTAGTTTAAAAAATTATAAATTGTGGATTTATAGATGCATTAAACAAGTAAAATGCCTGAATAAAGGGTTATCTTGATAGGATAAATTATGTATACTTTTACTACATTGAATGGCTGAAATAAGTGATGGTCTCTTAAACCAATTTATAGTACTTTCAATG-AATAAAGTAAGCTAAAAAAGCTAGTGGGTTCATACCCCATTAATAGAAGCCAAGATAGAGGCTTTTCACTGTTAATGTTCCTATTAACAGAAAATAATATATAAGTATATAAATTTTGGAGATTTAAAATAAAGCGATAAATTGCGTTCAGTTTCGACCTGAATTAAAAAATATTGATTTTGTAAATCAATCCTTTCAACGATATTTCATTTACAATGATACCATTTTTAAGATTTTAAGTTAAAAAAACTATTTACCTTCAAAGTAAACAATAAATCTTGGTAAAATGGCTGATTTAGGCGATAAACTGTAAATTTATTTATGGGAATCCCTTTTACTA
Ixodes_hexagonus_NC_002010              ---ATAATAAATCTTTTTTCTATTTTTGATCCATCCACATCAAGTAATTTAAGATTAAATTGAATCTCAATTTTTCCTATAATTTTCATTATCCCATCATGATTTTGAGCTATCCCATCACGCTACCAAATAATATGAAAAATTATTTTTTCTAAAATCCTTAGAGAAATCAAAAGTAATTTATCTAACAAAAACCAAAAATTCATTTTACTGTTCATCTCAATTTTCTCATCAATTTTATTATTCAATTGCCTAGGATTATTTCCTTACATTTTTACCCCTACAAGACACATTTCACTATCAATATTAATAGCATTCCCTATCTGAATAACATTAATAATTAAAGGCTGAGTTACCTCATTTAATAAAATAATAACACATTTAGTCCCGTTAGGATCGCCCTTACTCCTAACTTCATTTATAGTAATCATTGAGACAGTTAGAAATTTAATTCGCCCTATCACCCTATCCATTCGTCTATCAGCTAACATAATTAGAGGACACCTTTTGATTCATCTCCTGTCCGCAATCCCCTTTAACTCCCCAATAATATTCCCTATAATCTTTCCGATTATATTTACTCTTATAATCTTAGAATCAGCCGTTGCTATCATTCAAAGATATGTATTTATTACTTTAGCTTCTTTATACACTAACGAAATTATGCCACAACTTTTTCCAATAAGTTGAATTATTCTATCCCTCCTATTCTCCATATGTATATTAATTTCATTAATTCATATTTTTTATTTTCCTTAAAATCAAATAAATTCTTTATATTACCAATA-TTCCCCAAAACCCCACTCTATAAATGAATTTTACCGCGATGATTATTCTCTACAAATCATAAAGACATTGGGACTATATATTTAATTTTTGGTAGATGATCAACCATAGTGGGGATATCTATAAGAATCTTAATCCGAACTGAGTTAGGTCAGCCCGGATCCTTAATTGGAAACGACCAAATCTATAATGTTATTGTAACAGCTCACGCATTTATTATAATTTTTTTTATAGTTATACCTGTTATAATTGGGGGTTTTGGAAATTGAATTGTTCCATTAATAATTGGAGCACCTGATATAGCCTTTCCTCGAATAAATAATCTCAGATTTTGACTATTACCCCCATCCATTTTTCTTCTCTTAAATTCCTCTCTAGTAGAGGGGGGAGCTGGTACAGGATGAACCGTTTACCCCCCTTTATCAGCTAATATCTCCCATTCAGGGGCATCAGTAGATATAGCAATTTTCTCCCTTCACCTCGCGGGTATTTCCTCAATTCTAGGCGCTATTAATTTCATCACCACAATTATCAACATACGTTCTCCCGGAATAACCTTAGAACGAATACCTCTATTTGTATGATCTGTATTTATTACAGCAATTTTACTTCTTCTATCATTACCAGTTTTAGCAGGAGCAATCACTATACTCCTAACTGACCGAAATTTTAATACATCATTTTTTGACCCTTCAGGGGGAGGAGACCCCATTCTTTACCAACATTTATTTTGATTTTTTGGGCACCCAGAAGTATATATTCTCATCCTACCAGGATTTGGGATAGTATCCCATATCATCTGTTTCCATACAGGAAAAAAAGAGCCTTTCGGCACATTAGGAATAATTTATGCTATATTAGCAATCGGTTTTCTAGGATTCATTGTCTGAGCACATCATATATTTACCGTGGGTATAGATATTGACACACGAGCCTATTTTACCGCAGCCACCATAATTATTGCCGTTCCTACAGGAATTAAAATTTTTAGTTGATTAGCTACTCTTCATGGATCTAACATCAATTTTAACTCTTCTATATTATGAGTACTAGGATTTGTCTTTTTATTCACCTTAGGGGGACTAACAGGAATCATTTTAGCAAATTCCTCAATTGACATTATTCTTCACGATACTTATTATGTAGTAGCTCACTTTCACTACGTTCTTTCAATAGGAGCTGTATTTGCTATCATAGGGTCAATTACCCACTGATTCCCTTTATTTTTTGGAATAAATTTCAATTCCTTATGACTTAAAATTCAATTCTACTCCATATTCATTGGAGTAAATATAACTTTTTTTCCTCAACACTTTTTAGGGCTAAGAAGTATACCTCGCCGATACTCAGATTACCCTGATTTCTTTACTAAATGAAATTTAATTTCTTCCTTTGGGAGTATAATTTCATCCGTGAGAGTTATCTTTTTTATTATCATTATATGAGATGCCATTCAATCTAAACGGCTAATTACAATTTCTCACTTCTCAAACTCTTCAAATGAATGACAACTTAATTTTCCTCCCTCAGAACATACCTTTAATCAAAATGACATTTTAATCAAAATGGTAACATGATCAAATATTATATTTTCCAATAGAAACTCCCCTATTATAGAGCAAATAATCTTTTTCCATGACCACTCCATACTTATTATTATAATAATTACAATCATCACACTATATATAATCATTAATATCATAATAAATTCCTTCTCATCCCGCTTTTTAATAGAGGGGCAAGAAATTGAAACCATTTGAACTATCATCCCCGCAATTACATTAATCTTCATTGCCTTCCCATCCTTACGTCTCCTATATATATTAGACGAATCCTTTACACCATCTATCACTATCAAAATTATTGGACATCAATGATACTGATCTTATGAATTATCCGACTTTAATATTGAATTTGACTCTTTCATAATTCCACCAACAGAAATAAAACCTAACTCCTTTCGCCTTCTTGACGTTGATAATCGTATAGTAATCCCCTTTAACTCCCATATTAAATTCTTAATTTCATCCGCAGATGTAATTCACTCATGAACTATCCCATCCTTAGGAATTAAAATAGATGCAATTCCTGGTCGATTAAACCAATCATTTGCTTTTCCTAATCGACCAGGAATTTTCTTTGGTCAATGTTCAGAAATTTGTGGTGCTAACCATAGATTTATACCCATTTCTGTAGAGATTACTTCCCCTAAAAATTTCATTAAATGAATAAAATCAAATGATATTCCACCCTTTTCATATAGTAGAAAAAGACCATGACCTTTCACTAGTTGCGTAACCTCTATTATAATCACAATTAGAACTATCTTCATACTTCACTTCTCATTTACTTATATAATCCTATTAGCATTGATCATTTTATTGCTAACCCTCTTTCAATGATGACGAGATATCTCACGTGAAGCTTCTCTCCAAGGAAATCACTCCTCATTCGTAATTTGAGGATTAAAAATAGGAATAATTCTATTTATTATTTCTGAAGTTTTCTTTTTTTTATCATTTTTCTGAGCCTTTTTCCATAGAAGATTATCCCTAATATTGAAATTGGCTCTTCATGACCCCCTAAAAATATTACTCCCTTTAATCCTTTTTGAAATCCCACTATTAAAAACAACTATCCTAATCTCTTCAGGAATTTCAATTTCATGGTCTCATCAAAGAATCATTAATAATAATTTCAAAGAAGCTTTCAATTCACTCTTAATTACCATCATATTAGGAGTCACTTTTACATTTCTCCAAGGTTGAGAATATAAGCAATCCCAATTTTCTATAAGAGACAGAATCTTTGGGTCTACTTTCTTCATAACTACAGGATTCCATGGAATTCATGTAATCATTGGAACCTCATTTCTAATTATCTCACTAATTCGAATTAACATAAATCTCATTTCATCTTCTCACCACTTTGGGTTCGAAGCAGCTGCCTGATATTGACATTTCGTAGACGTAGTTTGGCTATTCTTATTTACATTCATATACTGATGAATTTTCAAATTAAAAAAAATAATCTCCCCTATTTCTAACCTTCCCACCCCCTCTAACATCTCCCCCTTTTGAAATATACGATCCTTACTAGGAATATGTTTAAGTATCCAAATTTTAAGTGGTTTATTTTTAGCAATAAACTTTTCAAGAGACATTTCAACAGCTTTCAATATAATATCTCATATTAATCGAGATGTAAACAACGGATGGCTTATTCGATCTATTCACTCTAATGGAGCCTCAATATTTTTTATTTTCATATATATCCATGTTGGACGAGGAATTTATTACTCTTCATTCTTTTTTACAAAAACCTGATTCTCAGGAATCTTAATCATTTTTACTCTAATAGCAACAGCATTCTTAGGATATGTTCTTCCTTGGGGGCAAATATCTTTCTGGGGTGCAACAGTAATTACTAACCTATTCTCTGCTATCCCATACTTTGGGTCTACATTAACCTACTGAATTTGAGGGGGATTTTCAGTTGACAATAATGCCCTTACTCGATTCTTTTCTCTCCACTTCATTCTCCCTTTCATTTTAGCTATAATAGTATTAATTCATATTATACTAATTCACGAAAAGGGATCATCTAACCCATTAGGAGTAAATCTTAACATTGATAAAATCCCATTCCATCCTTATTTCACCATCAAAGACATTTTAGGATTTTTAATGACACTTTTCTTTTTTTCTATTATTGTTCTAATTTACCCAAATCTCCTTATTGATGCAGAAAACTTTACCATAGCAAATCCTTTAGTTACTCCTCCACATATTCAACCAGAATGATATTTTTTATTCGCATATGCAATTCTACGATCTATCCCTAATAAATTTGGGGGAGTAATTGCTTTAGCAATATCTATTATAATTATTTGCATCCTCCCTTTTACTATAAAAAATAAATTTTCCTCATTTTATTTTTTTCCCATCAAAAAAGTACTTTTTTGATTATTAATTAACATCTTTTTGATACTCACATTTTTAGGAGCATGTCCAGTAGAGCCCCCTTTCATTTCAATTGGTCAGACCCTCACAGCCCTGTATTTTTCATTTTTTTTTATTATTCCCATCCTAATGATTTCTTATTTGAGTTATATTTTTTTAATTATATGTGTGTTGGTAAGCGTGGCTTTCTTTACATTATTGGAGCGGAAAATTTTAGGGTATATTCATATTCGAAAAGGTCCTAACAAGGTAGGATTTATTGGTGTTTTTCAACCTTTTAGTGATGCTATTAAATTGTTTAGGAAAGAAATAAATATGATGTTCTATATTAATATAATTTTCTATATTATTTCTTCAGTTGTTTTATTGATTTTAATAATGAGATTATGATTTTTATTTAGATGAGATTATAATCAGATTTTGATTGAGTATGGGATAGTGTTTTTGCTGTGTATTTCAAGTTTAAGAGTATATGTGATTTTATTTGGGGGTTGATCTTCTAACTCTAAGTATGCTTTATTAGGATCATACCGCGGCGGAGCTCAAGTAATTTCTTATGAGGTAAGTTTATCTTTATGGTTAATTAGAGTTATTTTTTTTTGTGGGAGTTATAGTATTATGAAGATTGAGATATTTCAAAATTTATGAATTATATTAGTAGGTTTTTTTAATTTATTGATTGTGTGAATGGTTTCATGTTTTGCTGAGACTAATCGAAGGCCCTTTGATTTATCTGAGGGGGAGTCCGAACTGGTTTCTGGGTTTAATATTGAGTATGGCTCGTGAAATTTTGCTGTGTTATTTATTGCTGAATATGGGAATATTATTTTAATTAGAGTTATTACTACAAATTTATTTTTTGGTGATATGGGGGTGATAATAATTGTGTTGGTGGTGATAGTTTTATTTATTTTGATTCGAGGAACTTTAGTCCGTTATCGTTATGATAAGTTGATAATATTAGCTTGAAAAGTAATTTTACCTTATAGAATTGTGATTATTTTTTTAGTTTGTTTTTTAAAATGGACGTTTATAAGTATATTTTGTGTCTTTTTAAGAAAA---------ATAATTTTCATGTGAATTTTAACAATCTCTATCTTAATAGCTCTATCTTCTTCTTTTTGATTTGCCCTATGAATATCCTTAGAAATCAATATAATAATCTTTATCCCCATCACAAACTCAAAAACTTTCTTTCCTCGAATAGAATGGTATTATATTACATTATTCAATCATTAGCCTCCTCACTATTCTTTTTTTCTTCCCTCATATCAACAATCTCTATAACAATAACGTTTAATTTAATTATTATAATTACTATACTAATTAAACTCGCAGCCGCCCCTTTTCACTCTTGATTCCCTCAAATTTCTGAGGGAATAAATTTCTCTTCCTTCTTCATTTTATCTTCATTTCAAAAAATCATCCCTCTTTATATTCTTTCTTTCATCAATAATCATATACTAATCCCATTTATTATCTTATCTAGAATAGTAGGATCCCTAGGAGGATTAAGACAAACATCATTCAAAAAAATCTTAGCATTTTCTTCAATTTCTCATCCCTCCTGAATTATATGTCTTATTATAATCAATCAAAACTTTTGATTAGTTTATTTTTCAATTTACACAATTATTCTAATCATAATCATTACCTGGTTAAAAAATAACAATTCTCCCCTCATTATCAACTCTAACTCCATAAAATTATCCTTTTTTAACAAAATTTTACTATTCTCTTTTTTTTTATCATTAGGAGGCTTGCCTCCTTTTTTAGGATTTCTAGCTAAATGAGTAGCAATCATCTTAATCTCTAAAAAACTTCCTCTTGTTCTCTTAGTTCTAATTATCTCTTCATTATTAAATTTATTCTTTTATATACGCACGTTATTCCCTATAATTTTAAATCTCAATACTCTTATAAAAACACCCTCTCTTATTCATTCTCAATCATTATTCTTATTTATTATCAACTCCCTAAGAATTATCACCCTCATCCCCTGGATTCTA--ATAAAAATCATTACAATCATTATAATTCCCATTATTATCATCGTTGTTTCCTTAATCATATCATTAAAAAGGCCTCTTGATAAAGAAAAGCTATCCCCCTTTGAATGTGGATTTGATCCCTTTTCTCTTTCTCGAATCCCTTTCTCACTAAAATTTTTTTTAATCTCTATCATCTTTCTCATCTTTGACATTGAAATTGTAATTATCCTCCCACTCCCCCTCCTATCCCAAAACAAAAATATTTTCTTCCTAATCAGAATCATCATTATCAACACTCTAATTCTTTGAGGATTAATCTATGAATGAAACAAAGGAATATTAGAATGGCTAAAAATGATTGAGATTTCGTTTATAATGTATTTAGTGGGGATGATACCCTTTTTAAAAAATCGTTTTCATATAATAACTGTTTTATTGAGGTTTGAGTTTATATATTTAGGGTTATTTTTGATAATGGTTTTTAGGGTGTTAATAAATACTTATTTATTAATAGTGATGTATTTGATTATGATTGTAGCAGAAGCTAGGTTAGGGTTGAGATTATTAGTGATTATGAGGTTTTTTTATGGAAATGATCAAATTATGTCTATAAGTATATTAAAA------------ATATTTTCTTTGTTTACAATAGTTTGAATAGAGGTGTTTTTTTGTGGTATGCAAATAATTAGGGTACTTTTTTTTATATTAATTTTGGTTTTTTTCAGATATTTAGAGGGGGAGAAAGAGATATGGTCTATGGTTTTATAGGGGATTTAATGAGAATTAATTTATTTTTATTGTCAGTTTGAGTTTTAATTTTAATAATACTTTCTAGGTTGGAAATCTTTATAATAGTAAGTATTTTATGTTTTATGCTTTTTTTATGTTATTTTTGTTATTTGTATGTTTTTTTAGAATAAATTTAATAATATTTTATTTTTTTTTTGAAGCCAGTTTATTTCCAATTATTATGATGATTTTTAATTGAGGGAGACAGCCTGAGCGTTTACAAGCGGGAATTTACATGTTAATGTATACGCTATTTGGATCGTTACCTCTATTAGTCTTGATATTATTGTTTGAAATGACGTTGAATTATTTATTAATGGATTATATATTATGAAGTTAGGTTATTGTTTTTTCTAATGATGATAGGGTTTTTAGTGAAAGTACCCATATATTTTGTTCATTTGTGACTTCCTAAGGCTCATGTGGAAGCACCTATTTCAGGGTCTATGATTTTAGCTGCTGTTTTGTTGAAGTTAGGAATTTATGGAATTTATCGATTTAAAATGTTTTTTATGATTGAGTTAATGGAGATAGGATATGTTTTAATGGTAGTTTCTGTTTTAGGTAGTGTGTATGTGGGAGTGATGTGTATATTTCAAACGGATGTTAAAGCTTTAATTGCCTATTCTTCTGTATGCCATATAGGAGTTGTTTTAGGGGGTATTATAAATTTAGGTTTTTGGAGTTCATATGGTGGTTTATTATTAATGTTAGGACATGGACTTTGTTCTTCCGGATTATTTTGTTTAGGGAATATGTTATATGAGCGTTTTTATACTCGTAGTATCATACTTTTAAAAGGGATAATGAGGCTTTTTCCTAGAATGGCTTTGTGATGGTTCTTATTATCAATTGTGAATATATCTGCACCTCCTACGATAAATATTTTTGGGGAAATTTTCTTGATGGGAAGTTTAATAAAGTTTAGATTGGTGTTTATATTGCCTCTTATAATGATTTCCTTTTTAAGAGCTTGTTATTCTTTGTATATATATAGATATATTAATCATGGTGAGGGATGGGTGATTTGATCTGTTAAATCAATTTTGATTCGGGAGTTTTTAGTTTTATTGTTACATTTTTTTCCTTTAATTGTTTGAGTTTTAAAGATGGAGTGTTTTTTAGGATGAGTTATTTTTTTAAAGTGGGGTTTTTTCTTGTTAATGAATAGATTAATTATATTTATATTTTTTTTGTATTTAATATATTTTTATAAGGTTATTTTAGTAGAATTTTTTTTATTTGATTTAATAGCTTTGGATGTGAAGGTTTATCTTTTATTAGATTGAGTGAGGGTAAGATTTATATCAGTAGTATTATTTATTTCTTCTATAGTGATTGTCTATAGGGATAGATATATAGAGACAGACAAAGATAAAGAGTTTTTTTGTTGGATGGTGTTGTTATTTGTATTTTCTATGTTATTATTAATTATTTCCCCTAATATAATCATGATTATATTAGGGTGAGATGGTTTAGGGTTAGTGTCTTATTGTTTAGTAATTTATTATCAAAGAGTAAATTCTTATAATTCAGGGATGATTACTGTTTTAAGTAATCGTGTTGGGGATGTAACTATTTTAATATCAGTTATTTTTTTAATTAATTATGGGAGCATAGATATGATTAATGTGCGGGAGATAATCAGGATTTGTGGGGTTTTTATTTTAACTTCTGGGTTAACTAAGAGAGCACAACTCCCCTTTTCAGCTTGATTACCGGCTGCTATGGCTGCACCCACTCCCGTTTCTTCTCTTGTTCATTCTTCTACTCTAGTTACTGCTGGGATTCATCTTTTAATTCGGTTTAGTGTTCTTTTTGAGTTTAAACTTTACTCTAATGCATTAATAATTATTGCTAGAATAACTTTATTTATAGCAGAAGTAGGTGCAAATTTAGAAATAGATTTTAAAAAAATTATTGCTTTTTCTACTCTTAGACAATTAGGATTAATTATGTTAATTTTATCGGTAGGAAAAATAGAGTTTGCTTTCTTTCACTTACTTATGCATGCTCTTTTTAAGTCTATGTTATTTTTATGTGCTGGGCTAGTGATTCATAGAATAATAGGAGTTCAAGATATTCGTTATTTAGGGAGATTTTTCTCTTTTAGTCCTGTAATTAGAGGTTGTATAGGATTAGCGAGTTTATCATTATTCGGATTTCCTTTTGTTGGGGGGTTTTATTCAAAGGATTTAATTCTTGAGTATATTTATATAAACTCAGATAATTTAATTATTATTTTGATAATTATTCTCAGAACTTCTTTGACTATATTATATTGTATACGTATATTATATTATGTAATTTGAAAAGGTGTTTTTTGCCAGAGTTTTTTTTCTAAAAGTGTAGGATTAACTATAGTTATCCCTATTTATTTTTTAAGAATTATGGTTGTTTTGGCAGGGAAGACTCTTGCTTGAATGGTGTTCTCACATGATGATCTATTAGTTCTTTCTAATATCAGAAAGATTTTTAATATACTATTGATTATTTTTACTTTTTATGTATTTTTTATCACATTAAAATAGAGGGTTTCATTTTAAAAAATATTTACTATTTTTTAAGTAGGATGTGATTTTTGTCATTTTTATCAAGATTTTTTTTTCTAAATTATTTTAAAATTATAAGTATAAACTCAGAGAATGATTGACATTGGCTAGAGGAAATAGGTCCTGGGGGAGTAATTTTATTTTTCAAAAAAAATAGAAGATTAGTGGTTTGGTTGAGAAATAATTATTTAAGATCTTTAATGGTTTTATTTTTGAGAATTATGTTTTTTGTTAT------ATAATATCCTTTTTCATAATAATATTTTTTATATTTAATCACCCGATATTAATACTATTCTCAATTATCATAATTACTATCTCAATAGCTTTCTCACTCATGTTATTCATAAAAATAATATGAATCTCTTTAATTCTTATCCTCCTCGTCCTGGGGGGAATATTAATCCTTTTCCTTTACATTATCAGACTAATTCCTAACAAAAAAATCCTAATAAATAAAAAACTTATTTCTACTGGTTACA---TTTTCATTACCTTGAAAAATTTACAATTAATGAAACTCCATTTTTCTTAATTAACTCTCTTTTTTCTTTCTCATCAATAAACTTTATTATCTTCATAATAATTTACTTATTAATTTCTCTTATAATCGTCATAAAAATTATAATTTCCTCCAACTCACCCCTAAAACTTTAT-A-TTTATATTTGAACTGTAGGGGAGGAGTACCTTTTGCATCAGGGTTTTTTAAAGAA-ATTAAATATTTTAATTTCCCGAAGTAAAATGATCTAT-CATTATGTGGAATTATAAATAGAAATGAAATTTTATTCATATTTAATGATATCTGGTT----TTTTAAATT-GATTTGTAGGGATAAGCTTA-CAGTTATGGTTAAC------ATAAAAATAAGGGATGAAATTTTC-TTAGTTTTTTAATAAAGAATTGGGTTTGGACTTA-GTGATT-TTAATAAAATCAGTAAAATGTTTATT-TGAGGAACTCGGCAAAATGATTGACTGTTTAACAAAAACATTTCATTTTTG-AAATGTAAAATCTGCTCAATGATTTTAAATTGCTGTGGTATTTTGACTATACGAAGGTATTGAAATAAGGCTTTAAATGGGTGCTAAGAGAATGGTTTAACGATTAATAACTTTCTTTAATTAATATGAATTTAATTTTTT-TGTGAAGAAGCAAAAATTTAAATTAGGGACAAGAAGACCCTATGAATT--TTGGTTGGGGTGATTAAAAAAGAATATATATCTTTTTATTAACGATTAAATGAGAAAAATACTCTAGGGATAACAGCGTAATAATTTTGGATAGTTCATATAGATAAAATAGTTTGCGACCTCGATGTTGGATTAGGATCCTTTTTTAGTGAAGAAGTTAAAAAAAGAAGTTTGTTCAACTTTTAAATTCCTACATGATTTGAGTTCAAACCGGCGTGAGCCAGGTTGGTTTCTATCTTAATTTTATTTTTT-TAGTACGAAAGGAATAAGAAATGTTATATAGATTTGGCGAAACTTGTGCCAGCCGCCGCGGTTATACAAGATTAAGGTGAAATTTATTTAAACTAGGATTAGATACCCTATTAAGTATATAATGATTATGAAATCATAAGATTTTGGCGGTATTTTAAGCTTTTTAGAGGAATTTGCTCTGTAATGGATAAAACGCCTTGATCTTACTTAATTTGGTTA-AATCAATTTGTATACCACTATTAATTATATTAAATAATTTATATTAAGTCAAGGTGCAATATAAAATTATGAATGAAGTGAATTACATTGATTTTGATGGATTTAAAAGTAAATTATGGATAATTGAATTAAGCTCTAGAATATGCACATATCGCCCGTCGCTT-GAGATAAGTCGTAACAAAGTAAAAGTACTGGAAAGTGAGAAAAGTATTTAATAAAACCTAATTTGCAATTAGAAATTAAATTGCAAATTTAAAATAACAAGAGAATGTCATTCTCTAATTACCAATTTTTATAGTGTAATTTAACACATAACATTTTCGTTGTTAATTCTTATAGTTTAAAAAATATTACA-TTTAATTAGTATAGTACATTTAACTTCCAATTAAAGAGAAAAATTAAAC-CTTAATTAGTTTTAAAAATTATAAATTGTGGATTTATAGATGCATTAAG-A-ATAAAATGCCTGAGTAAAGGATTATCTTGATAGGATAAATTATGTATACTTTTATT-CATTGAATGGCTGAAATAAGCAATGGTCTCTTAAACCACTTCATAGTACTTTCAATGG-ATAAAGTCAGCTAATTAAGCTAGTGGGTTCATACCCCATTAATAGAAGCCAAAACCGAGGCCATTCACTGTTAATGCTCCTATTAACAGAAAATAGTATATAAGTACATAAATTTTGGATATT-AAAATAAAGCGATATATTGCAATCAGTTTCGACCTGAT-------AGTTTGGTTTACAAAACCAATTATTATAACGATATTTCATTTACAATGGAACCATTTTA-AGATTTTAAGTTAT-AAAACTATATGCCTTCAAAGTATAGATTAAATCTT-GTAAAATGGCTGATTTAAGCTATAAATTGTAAATTTATTAATGATATATTCTTTTACT-
Ixodes_holocyclus_Bernie_1_NC_005293    ATGATAACAAATTTATTCTCAATTTTTGATCCATCTACTTCCTCAATTTTTAGATTAAATTGAATTACTATTTTAAGA---ATTATTATTATTCCATCTCCATTTTGAATCACACCCTCCCGAATTCAAATAATTTGGAAAATAATATTTAAGTTTATTTCAATTGAAATAAAAGCAAATTTATCCAACAAAACCCAAAAATTTTTATTTCTACTAGTTTCTTTATTTTCAATTATTATATTATCAAATTTATTAGGATTAATTCCTTATGTATTCACTCCCTCTAGTCATATTATATTTTCTATAGCATTCGCTTTTCCTATTTGAATTTCTTTAATATTATATGGATGAATTAATCATTTTAATAAAATGATAATCCATTTAGTACCAATAGGATCACCAGGAATATTAACTATTTTTATAGTTTTAATTGAAACTATTAGAAATGTAATTCGCCCTATTACTTTATCTGTTCGATTATCAGCAAACATAATTAGAGGACATTTATTAATTCATTTATTAACATCAATTCCTTACAACTCAAATCAAATATTTATAATAATTATACCAATTATTGTAGCTCTAATATTTTTAGAATCAGCTGTAGCTTTAATTCAAAGATATGTTTTCATTACTCTTGTGTCTCTTTATACTAATGAAATTATACCACAATTATTTCCTATAAATTGAATATTTATGACACTAACTTTTATTTTTTTATTTATTTTTACTTTTTCTTTAACTTTTTTTTTTCCATGTTTACTCCTAAATCTATTTTTACAAATAAA-ATTAAAGCCAATAAAATATTTAAATGAATTTTACCGCGATGACTTTTTTCCACAAATCATAAAGACATTGGAACAATATATTTAATTTTTGGTAGATGATCAACTATAGTTGGTATGTCTATAAGAATTTTAATTCGAACAGAATTAGGTCAACCTGGATCATTAATTGGAAACGATCAAATTTATAATGTAATTGTTACAGCTCATGCTTTTATTATAATTTTTTTTATAGTCATACCAGTGATAATTGGAGGATTTGGGAATTGATTAGTACCTTTAATGCTAGGAGCTCCCGATATAGCTTTTCCTCGAATAAATAATTTAAGATTTTGGTTATTACCACCATCTATTTTTCTTCTTCTTAACTCATCCTTAGTTGAGAGAGGAGCAGGAACAGGATGAACAGTATATCCCCCTCTTTCTTCAAATATTGCTCACTCTGGTGCCTCAGTAGATATAGCTATTTTTTCTTTACATTTAGCAGGAATTTCTTCTATTTTAGGAGCTATCAATTTTATTACTACTATTATCAATATACGATCTAATGCTTTAACTTTAGAGCGAATACCTTTATTCGTTTGATCAGTTCTAATTACTGCAATTCTACTTCTTCTTTCTTTGCCTGTTCTAGCAGGGGCTATTACTATACTTTTAACAGATCGAAATTTTAATACTTCATTTTTTGACCCTAGAGGGGGAGGAGACCCCATTCTTTATCAACATCTATTTTGGTTTTTTGGACATCCAGAAGTCTACATTCTCATTTTGCCTGGATTTGGTATAATTTCTCATATTATTTGCTTTCATACAGGAAAAAAAGAACCATTTGGAAATTTAGGTATAATTTACGCTATATTAGCTATTGGATTTTTAGGATTTATTGTATGAGCCCACCATATATTTACAGTGGGTATAGATGTAGATACACGAGCATATTTTACAGCTGCTACAATAATTATTGCCGTTCCTACTGGAATTAAGATTTTCAGATGATTAGCTACTCTTCATGGGTCTAACATTGAATTTAACTCATCAGTATTATGAACACTAGGATTTTTATTTCTATTTACATTAGGAGGACTAACAGGAATTATTTTATCAAATTCATCTCTTGATATTATTCTTCACGACACTTATTACGTAGTAGCTCATTTTCATTATGTTCTATCAATAGGAGCAGTTTTTGCAATCATAGGATCAATTACTCATTGATTTCCCTTGTTTTTTGGTTTAAACATAAACTCCATATGATTAAAAATTCAATTTTATACAATATTTATTGGAGTCAATTTAACATTTTTCCCACAACATTTCTTAGGATTAAGAGGAATACCTCGACGATATTCTGATTATCCAGATTTTTTTACTAAATGAAATATAATTTCTTCCTTAGGAAGAATAATTTCAGCAATTAGTGTAATTTTTTTTATCATAATTTTATGAGAAAGAATTATTTGCAAACGAATCATTATAACTTCTCAATTTTCTAATTCCTCACAAGAATGACAAATTAATTTTCCCCCATCCGAGCACACATTTAATCAAAATAACATTTTAATTAAAATGATAACATGATCTAACATTATATTTTCGGATAGAAATTCTCCAATTATAGAACAAATAATTTTTTTCCATGATCATTCTATACTTATTATTATAATAATTACAATTGTAACCTTTTATATGATTACTAATATTTTACTAAATTCTTTTACTTCACGATTCTTAATAGAAGGCCAAGAAATTGAAACTGTTTGAACAATTATTCCTGCAATTACTTTAATTTTTATTGCCTTTCCTTCTCTTCGATTATTATACCTCCTTGATGAATCTTTTTCTTCATCAATTACAATTAAAGTAATTGGTCATCAATGATATTGATCTTACGAATATTCAGATTTCAATATTGATTTCGACTCTTTTATAATTCCATCCTCAGACATATCTCTTAATTCTTTTCGTTTATTAGAAGTTGACAATCGTCTTGTTATTCCCTTTAACATAAATATTAAATATATAATTACTTCAGCTGACGTTATTCATTCTTGAACCGTTCCTTCACAAGGTTTAAAAATAGATGCTGTTCCAGGACGACTTAATCAATTATCATCATTATCAAATCGTCCAGGTTTATTTTTCGGACAATGTTCTGAAATTTGTGGGGCCAATCACAGATTTATACCAATCACATTAGAAGTAACTTCAATTAATAACTTCATTAAATGATTAAAAAACATGATATTTCATCCTTTTCATATAGTCGACAAAAGACCTTGACCCTTAACTAGAGCCATTACTACCCTAACTATAATAATTAGTATTATTCAAATACTTCATTATAAATTTTCTATTATAACTTTATTTTTTTTAATTCTTCTTTTATTGTCAATATTACAATGATGGCGAGATGTATCTCGTGAAGCATCACTTCAAGGTAATCATACTTCCAACGTAATTTGGGGGTTAAAACTAGGTATAATTCTTTTTATTGTTTCTGAAATTTTTTTTTTTATTTCATTTTTTTGAGCATTTTTCCATAGAATGTTATCTCCTAACATTGAATTAGGAAGAATCTGACCTCCTCATAATATTATTCCTTTCAATCCATTTGAAATTCCATTACTTAATACTACCATTTTAATTTCTTCAGGAATTTCAGTTTCATGAGCTCATCATAGTTTAATAAATAACAATTTTAATGAAACTTATAAGTCTTTACTAATTACAATTTTATTAGGTATTCTATTTACTATATTACAAATATGAGAATATTCTCAGGCTCAGTTTTCCATTAGAGACAGAATTTTTGGTACTACTTTTTTTGTAACAACAGGATTCCATGGTCTTCATGTTATTATTGGTACTACATTTTTATTTGTTACATTAATACGAATTAATAAAAATCTCTTATCTTCCACTCATCATTTTGGATTCGAAGCAGCAGCCTGATACTGGCATTTTGTTGACGTAGTCTGATTATTTTTATTCACATTTATATACTGATGAATTTATAACAAATATAAAATTATAAATCCTATTATTAATCTTCCCACACCGTCTAATATTTCATATATATGAAATATGGGGTCACTACTAGGAATATGTCTTGGAATTCAAATTTTAACAGGATTATTTTTAGCAATAAATTTCTCCAGAGATATTACCACCGCTTTTAATATAATAAGACATATTATACGAGATGTTAACAACGGATGGATAATTCGGTCAATTCATGCAAATGGAGCTTCGTTATTTTTTATTATAATTTATCTTCATATTGGGCGAGGAATTTACTATTCATCTTTTTTTTTTTTCAAGCCTTGAGCTTCAGGTTTAATTATTCTTTTTATATTAATAGCTACAGCTTTTTTAGGTTATGTGCTACCCTGAGGACAAATATCTTTTTGAGGGGCAACAGTTATTACTAATCTTCTAACAGCAATTCCTTATGTAGGAACTATAATAACTCAATGGATTTGAGGAGGATTTTCTGTTGACAATAGAACATTAAACCGATTTTTTTCTCTTCATTTTCTTTTACCTTTTTTAATTGCTGTTCTTGTAATAATTCACATTTTATTGCTTCATGAAAAAGGTTCTTCTAACCCCTTAGGAGTTCATCTTAATATTGATAAAATTCCATTCCATCCTTATTTTACTATTAAAGATTTAAATATAATATTAATTGTTTTATTTATTTTCTCTATAGTTATTATAATTTATCCATACTCATTAACCGATTCAGAAAATTTCTCTATAGCAAACCCTTTAATTACTCCTCCCCACATTCAACCTGAATGATATTTTTTATTTGCATATGCTATTTTACGATCAATTCCTAATAAATTAGGGGGAGTAGTAGCTTTAATTTTTTCTATTGTAATTATTATTACTCTTCCTTTAACTATAAATAATAAATTTTCTTCATTTTATTTTTACCCCTTTAAAAAACTTATATTTTGAACTTTTGTCAATACTTTTTTCCTTTTAACATATTTAGGAGCTTGCCCTGTAGAAATACCATTTATTTTTATAAGACAAATTTTAACTTTAATTTACTTTATATTCTTCATGATTATTCCTTTAATTATGTTATGATATTTAAGTTATATTTTTTTAGTGGTATGTGTTTTGGTTAGAGTTGCTTTTTTTACTCTTATAGAGCGAAAAATTTTAGGGTATATTCATGTTCGTAAAGGCCCTAATAAAGTAGGGGTTATGGGATTATTTCAGCCTTTTAGAGATGCTATTAAACTTTTTAGAAAGGAAATAAATTTTATGTTATACATAAATGTATTAATATATATATTTTCTCCTATATTAGCTTTAATTTTAATAATAATGTTATGATTTTTATACAATTGAAATTATAATCAAATTTCTTATGAATATGGTTTAGTAATTATGTTATGTATTTCTAGTTTAAGTGTTTATGTAATTTTATGAGGTGGTTGGTCTTCTAATTCTAAATATTCCTTGTTAGGAGCATATCGTGGAGTTGCCCAGGTTATTTCTTATGAGGTAAGAATAGCTATAATTTTAATTAGAATAATTTTTTTTTGTGAAAGATTTAATATTGGGAAAATATTAGAATTTCAAGACAAATTTTATTTATTGTTTGGATATGTCAGTTTATTTATTATTTGAGTAGTGACTTGTTTTGCGGAAACAAACCGCTCTCCTTTTGATTTATCAGAAGGAGAGTCCGAATTGGTGTCAGGTTTTAATATTGAATATAGCTCATGGGGTTTTGCTGTTTTGTTTATGGCTGAATATGGAAATATAATTTTTTTTAGTTTAGTTAGTTCTTATTTATTTATGGGGGGAGAGGGAATTTTATTTATGGTTATAGTTATAATAATGTTATTTGTAGTGGTTCGTGGAACACTTGTTCGATATCGATACGATAAATTAATAATAATAGCTTGAAAAGTAATTTTACCTTTTAGAATTTTAATAGTTATAATAAATTTTTTTTTAAAAATTCTGTTTTCTTGAATAGTTTGTATCAATTTTAGAAAAATATTAAACTTAATTCTTTATTGAATTTTAGGAATATCTATTATTATAAGATTTTCCACTAATTCTTGATTTTCGTTTTGAATTTCTATAGAAATTAACATAATAGTTTTTATTCCTTTAATAAATTCAAAAATTTTTTAACATGTAATAGTATAATTAATTATTTCATTATTCAATCCTTAGCATCTTCAATATTTTTAATTTCTTCAATTTTATATTTTATTTTTTTAAACTCTATTTTTTTTTATATTATTATTTTCTCTATTTTAATTAAAATAGCCTCAGCCCCTTTCCATATATGATTTCCTCAAATTAGAGAAAATATCACAATAAAATCTTTCTTTTTGTTATCTACTTTGCAAAAAATAATTCCTCTACAAATTTTAACTAATTTCAATAATCAAAAAATTATTATTTTTATTATTTTATCGGCAGTAATTGGAACTTTAGGGGGTTTTAACCAAACCTCTATCCGAAAAATTTTAGCTTTCTCATCAATCTCCCATTTAGGATGAATAATAACCTTAATTATAATTAACCAATATTTTTGAATTGTTTATTTCATTTTATATACAATAATTATTTTTAAAATTATTATTCATATAAAAATTAATTTTATTAATTCAATCAATAACATTCACACAAAAATAATAACTAAACAAAATAAATTTCAATTATTTTCAACTTTTCTTTCTTTAGCAGGATTACCCCCTTTCATAGGTTTTTTCATAAAAATATTTAGTATTCTAATCATTATTAATAAAATTCCTTGAATTTTATTAATTTTAATCCCTTCCTCACTTGGAAATATGTATTTTTATACACGGATTATATTTCCTATAATTATATCATATAATTCCTTTTTTAAAAATTATAATAATTTTTCGATGAAATCATTAACTTTTTTTTTTTTGAACACTTTAACTTTTATTATAATCTTCCCTTTTGTTCAA--ATTAAAATAATAACAATTTTTATTATTCCTTTTGTAATTATAATTATTTCAATAATTTTATCTAAAAATAAATTTATAGACAAGGAAAAATTATCACCATTTGAATGCGGATTTGATCCATTTTCTATTTCACGAATATCATTTTCTTTAAAATTTTTTATAATCGCTATTATTTTTTTAATTTTTGATATTGAAATTATTTTAATTCTTCCTTTTCCTTTTATTTTA---AGAAAAAAAATTATTTTCCCGATTACAATTACAATTATTATAATTATTATTTTACTAGGTTTACTATATGAATGAAATAAAGGCATACTTGAATGAATAAAAATGATAGAAATTTCATTTATAATATATATAGTAGGATTATTGGTTTTGTTAGTTAACCGGAGACATGTTATAATTATTTTATTATGTTTTGAGTATATGTATTTAGGTATTTTTATATTAATAGTTTTTTCTTTAATTTTTTTCACTTTAACTAAAGTAATTCTTTATTTAATTATTATTGTTTGTGAAGCAAGATTGGGATTGGGGATATTAGTATCAATAAATTTTTATTATGGAAATGATAAATTATCTTCAATAATTTTACTAAAAATGTTAAAAATTTTAATAATGTTGTTAATAATAATTTGTTTAGTAATAAAGTTGACAGGGTTAGATATAATAGTATTTATTATAATAATTTTTTTTTTTTTTTTTTTAGTTTTATAAAAGGCTGAGTCTTTTATGATAGATTAATATTAGGGGGGGACTTAATGAGAATAGGTTTAATAATATTAACTATTTGAGTTATTTATTTAATAATAATATCCAGAGTGATGAATTATGAAATAATAAAATATTTATAATGTATGTAAGTTTAATGCTTTTTTTTTTATTTATATGTTTTTTTTCAATAAATTTATTAAGATTTTATTTTTTTTTTGAAAGTGTTTTGTTCCCAATTATTATAATTATTTTTAATTGAGGAAACCAACCTGAGCGTCTTCAAGCCGGTATGTATATATTGTTATATACATTATTTGGATCTTATCCTTTATTAATTATTATAATAATTAACGGTTTTTCCCTTCATTATTTTTATATAAGAATTATGGATACAGAATTGGTACGTATTTTATTTAATAATTCTTGGATTTTTAGTAAAAGTTCCTATATTTATACTTCATTTATGATTACCTAAAGCTCACGTTGAGGCTCCAATTTCTGGTTCTATAATTTTGGCAGCTGTATTATTAAAATTAGGAATTTATGGATTATATCGTTTTAGAATAATATATATAGAGGAATTAATAAAAATAGGAGGTTTAATTGTTGTGTTGTCTGTAGTAGGGGGAATGTTGATTGGTATTATATGTTTATTTCAAGTTGACATTAAGGCTTTGATTGCTTACTCGTCTGTTTGTCATATAGGTGTAGTATTAGGGGGAAGAATAAGAATAAGATTTTGAGGTTCTTATGGAAGTTTATTGTTAATAATTGGACACGGATTATGTTCTTCTGGATTATTTTGTTTGGCTAATTTTATGTACGAACGATTTTTTACTCGTAGTGTAATACTATTAAAAGGAATTGGAAAAATTTTTCCTAATTTATCTTTGTGATGGTTTTTAATGAGAGTTGCTAATATGTCAGCCCCTCTAAGAATAAATTTATTTGGGGAAATTTTTTTAATGGGAAGATTAATAAAATATAGTTTTTGATTAATACTGCCTTTAGGAGTGATTTCTTTTGTTAGAGCTGGTTATTCATTGTATATATATAGTTATACTCAACATGGGGAAGGTTGAATAATTTTTTCTATTAAAATAATTGAAATACGTGAATATATGGTTATAATATTTCATTTTTTCCCAATAATTGTTTGAATTTTAAAAATGGAATGTTTTTTAACTTGAATTGTGTTTATTAGATGAGGTTTTTTTTTATTAGTTATAAGATTTTTGGTTATATATTTTTTTCTTTTTGTTATTTTTTTTAATAAGATTTTTATTATTGAGTATATTTTGTATTGTTTATTAAATATGGAAATAAAAATGTATTTTTTAGTGGATTGAGTATCAATATTATTTTTATTTGTTGTTTTGTTTGTTTCTTCAATGGTAATTATTTATAGAGATAGATATATATTAGGTGATAATAATAAAAATTATTTTTGTTTAATAGTTCTATTATTTGTTTTATCAATAGTAATGTTAATTATATGCCCTAATTTAATTATAATTATTTTGGGTTGAGATGGACTAGGGTTAGTTTCTTATTTGTTAGTAATTTATTACCAAAGAAAAGATTCCTATAACTCAGGAATGATTACAGTTATGAGAAATCGTGTGGGTGATGTAGCTATTTTATTAGCTTTGGTGTTTTTAATAAATTTTGGTTGTTATGATATAATTATATATAATAAAATATATTTGTTTTGCGGAGTTTTAGTTATTATTGCTGGTATAACTAAAAGAGCTCAAATTCCTTTTTCATCATGATTACCAGCGGCAATAGCTGCCCCTACTCCCGTCTCTTCATTAGTACATTCATCAACTTTGGTTACTGCAGGTATTTATTTATTAATCCGATTTAATTTTTTATTTAAAATTGGTTTATTTTCTGAAATTTTATTTTTTTTTTCTAGGTTAACATTATTTATAGCAGGAGTAGGGGCAAATCTAGAAATAGATTTTAAAAAAATTATTGCTTTTTCTACTTTAAGTCAATTGGGTTTGATTATAATAATTTTATCTTTAGGAAAGGTGGAATTTGCTTTTTTTCATTTACTTATACATGCTCTATTCAAATCTATATTATTTTTATGTGCTGGGTTAGTAATTCATAATATGAGTGGAGTTCAAGATTTACGGTATTTAGGGAATTTCTTTTCTTATAGACCTATGATTTGTGGTTGTATAGGTTTAGCAAGAATATCTTTATTTGGTTTTCCTTTTATAGGAGGATTTTATTCAAAAGATTTAATTTTAGAATATGTTTATATGAGAAATGAAAATATAATTTATTTGTTATTATTAATTGTAAGAACAGGATTAACTGTTATGTATTGTATACGGATAATGTATTATGTTGTGTGAAAAGGGATTATAATAAGATTATATTATAGAGTAGATTTGGATAAGAAAATAATTTTCCCTATTTATATATTAAGGTTAACAGTAATTTTATTAGGAAATTTAATAAGATGATTAATTTTTTCTTATGAGGAATTAGTTGTTTTATCAAATTTCTCTAAATTGTTAAATTTATTTTTAATTGTATTTATATTTCTAATTTTTTTTATTTTAATAAAATTAAGGGATTTAGAATAGGGAATATTTATATTTTTTTAAGAAGTATGTGATTTATATCATTTTTAACCAGATATATTTTCTTATTTTCGTATAAAAAAATAAGAAAATATAGAGAATATGATTGGATGTGAATAGAGGAATTTGGGCCTAGAATATTATTAAATTTTATAGAAAAAGGAAGAACAATAAGACAATGATTCCAAAATAATTATTTAAATTCTGTTTTGTTAATTTTGATTAGATATGTTATTATTATTTTTTACTTTGTTTAAATATTTTAATTATATCCTTTTTTTTATTTAATCATCCTATAACTATACTAATTCTTATTATTTCAACTACTATTATAATTTCAATTTTAAGAATAAAATTTTTAAAGATGATATGGTTATCATTAATTTTAATTTTATTAATTCTTGGAGGAATATTAATTTTATTTCTTTATTTGATTAGTCTAATTCCTAACAAAAAAATAATTTTTAAAAAAAAAATATTTATTGTTAGCATTTGGTTAATTATTAATTTTAATACATCAATCAAGTAAATTTATCTATAAATACTATAATAAACTTATTTTTCCCTCCTTCAATTAGATGACTTTTATTTATAATAATTTATTTATTATTAACGTTGATTGTAGTAATAATAATTATTGAATCTTCTAAAGCTCCTATAAAACTTTAT-A-TTAAAATATGAACTGAAAAGGTTTTGTACCTTTTGCATAAGGGTTTTTTAAAAAA-AATAAATATTTATATTTCCCGAAATATTTTGATCTAT-AATTTGTTATAAATA-ATATAGAAATGAAATTTTTTTCAAAAATAGTGATATCTGGTT----TTTTAAAA--ATTAAGTAGGGATAAGCTTATTTAAATTAATTTAT------TCCTAAAAAAGGAATGAAATTTTC-TTTTTTTTGTTATAAAAAATT-GTAATGAAATTA-ATAATT-ATGAAAAAATTAGTATAAGAATTGTT-AGAGGAATTCGGCAATTAAGTTGGCTGTTTATCAAAAACATTTCATTTTG--AAATGTATTATCTGCTCAATGAGATTAAATTGCTGTGGTATTTTGACTATACGAAGGTATTGAAATAAGGCTTTAAATGAGTGCTAAAAGAATGATAGAACAATTTAAATCTGTCTTT--TTAATAGAAGTTAACTTTTTA-TGTGCAGAGGCAAAAATAAAATTAAGGGACAAGAAGACCCTATGAATTT-TTAGTTGGGGCGACTTAAAAAGATAAAGAATCTTTTTAATATTGATTAAATGAATAAAATACTCTAGGGATAACAGCGTAATAATTTTGGATAGCTCATATTGATAAAATTGATTGCGACCTCGATGTTGGATTAGGATACTTATTTAATGAAGAAGTTAAATTAAGGAGTTTGTTCAACTTTTAAATTCCTACATGATCTGAGTTCAGACCGGCGTAAGCCAGGTTGGTTTCTATCTTTATTTTTTTTAAT-TAGTACGAAAGGAATATTAAAAAATATTTAAACTTGGCGATGCTTGTGCCAGCCGCCGCGGTTATACAAGTCATAGGTGAAATTAAAATAAACTAGGATTAGATACCCTACTAAGTATATATTATTTATGAAAACAAAAAGTTTTGGCGGTATTTTAAGCTTTTTAGAGGAATTTGCTCTGTAATGGATAAAACCCCTAAATCTTACTTAATCTAGTTAGGATCAGTTTGTATACCACTATTAATTATATTGAATAATTAAAATTAAGTCAAGGTGCAACTTAAGATTATGAATGAAGTGAATTACATTGATTTTTATGGATTTAAAAGTAAATAATGTTTTATTGAATAAAGCTCTAAAATATGCACATATCGCCCGTCGCTA-GAGATAAGTCGTAACAAAGTAAAAATACTGGAAAGTGAGAAAAGTATTTAATAAAATCTAATTTGCATTTAGAAATTAAATTGCAAGTTTAAAATAACGTTAGAATGTCATTCTTAAATTAC--TTTTTTATAGTGTAA-ATAACACATAACATTTTCATTGTTAATTCTCATAGTTTAAAAAATATTACAACTATATTAGTATATTACATATAATTTCCAATTATAAAA---GATATAGTACTTAATTAGTTTATAAAATAATAATTTGTGGAATTATAGATGCATTAGGTAAATAAAATGCCTGAATAAAGGGTTATCTTGATAGGATAAATTATGTGCACTTTTATTACATTGAATGGCTGAAATAAGCAATGGTCTCTTAAACCAATTTATAGTACTTTCAATGA-ATAAAGTAAGCTAAATAAGCTAGTGGGCTCATACCCCATTAATAGAAGCCAAAAAAGAGGCTATTCACTGTTAATGAACCTATTAACAGAAAATAGTAT-TAAGTACATAAATTTTGGAGATT-AAAATAAAGCGATA-TTTGCAATCAGTTTCGACCTGATATTAAAAATATTGGTTTTGTAAACCAATTCTTATAACGGTGTTTCACTTACAATGAAACCATTTCA-AGATTTTAAGTTA--AAAACTATATACCTTCAAAGTATAATTTAAATCTT-GTAAAATGGCCGATTAAGGTGATAAATTGTAAATTTATTAATGAAACATTCTTTTACT-
Ixodes_pavlovskyi_NC_023831             ---ATAACAAATTTATTTTCAATTTTTGATCCTTCTTCCTCATCTAATTTAAGGTTAAACTGACTTTCAATTATTTCAGTACTATTTATTATTCCAGCTAATTTCTGGAGAATTTCATCACGATATCAAATATTTTGAAAAATTATTTTTTTTAAAACTTTTGAAGAAATTAAAAATAATTTATCTTTAAAATCTCAAAAATTTATTTTTATTTACATTTCTATTTTTTTTTCAATTCTAATATTCAATTGTCTAGGATTAATCCCTTACGTTTTTACTCCTTCTAGTCATATTATCTTATCAATAATTATAGCTTTTCCTCTTTGATTAACTTTAATATTAAAAGGATGAATTACATCATTTAATAAAATAATAACTCATTTAGTGCCCATAGGATCCCCTATAATTCTTACATTTTTTATAGTAATCATTGAAACTATTAGAAACTTAATTCGTCCTATTACTTTATCTATTCGTTTATCCGCTAATATAATTAGAGGTCATTTATTAATTCATCTACTTACTTCAATTCCATTTTCTTATCCTAAAAGAATAATTATTATTATACCTATTATATTATTTTTAATAATTTTAGAAACGGCTGTTGCTATAATTCAAAGATATGTTTTTATTACTCTTTCATCTCTCTATACAAATGAAATTATTCCTCAGCTTTTTCCTATAAATTGAATTTTTTTGTCCATTTTATTTTCATTATTACTTAGATTTTCTTTAATTAACTTATACTTTTTTTTATGCAAACAAAAAAAATATTACCAAATTTTATT-AAAATTAATAAATTTTTATTAAAATGAATTTTACCGCGATGATTTTTTTCCACAAACCACAAAGACATTGGAACTATATATTTAATTTTTGGGAGATGATCTACTATAGTAGGAATATCAATAAGAATTTTAATTCGAACTGAATTAGGACAACCTGGCTCCTTAATTGGAAATGATCAAATTTATAATGTTATTGTAACAGCCCACGCCTTTATTATAATTTTTTTTATAGTTATACCTGTAATAATTGGAGGGTTCGGTAATTGATTAATTCCATTAATATTAGGAGCACCTGATATAGCTTTCCCTCGAATAAATAATTTAAGTTTTTGATTGTTACCCCCCTCCTTATTTTTATTAATCAACTCTTCCTTAGTGGAGAGAGGAGCAGGAACAGGATGAACAGTCTATCCCCCACTTTCATCTAATATCTCCCATTCAGGTGCTTCTGTTGATATAGCAATTTTTTCCCTTCATTTAGCAGGTATTTCTTCTATTTTAGGTGCAATTAATTTTATTACAACAATTATTAATATACGATCCCCTGGTATATTAATAGAACGAATACCTTTATTTGTTTGATCAGTTTTTATTACAGCAATTTTATTGCTACTTTCTCTTCCTGTTCTTGCTGGTGCAATTACTATATTATTAACAGATCGAAATTTTAATACTTCGTTTTTTGACCCCTCTGGAGGAGGTGATCCTATTTTATATCAACATTTATTTTGATTTTTTGGGCACCCTGAAGTATATATTCTTATTCTTCCTGGATTCGGAATAGTCTCCCATATTATTTGTTTTCATACAGGAAAAAAAGAACCTTTTGGAACACTAGGAATAATTTATGCTATATTAGCTATTGGCTTTTTGGGATTTATTGTTTGAGCTCATCATATATTTACTGTTGGAATAGATATTGACACTCGAGCTTATTTTACAGCAGCAACTATAATTATTGCCGTCCCCACGGGGATTAAAATTTTTAGTTGACTCGCCACCCTTCATGGATCTAATATTAATTATAACTCTTCCATATTATGAGTATTAGGATTTGTATTTTTATTTACTCTAGGAGGTTTAACTGGAATTATTTTAGCTAATTCATCGATTGATATTATTTTACATGATACTTATTATGTAGTTGCTCATTTTCATTATGTCCTTTCTATAGGAGCTGTATTTGCAATTATAGGATCAATTACACATTGATTTCCTCTATTTTTTGGCTTAAATTTCAATTCTCTTTGATTAAAAATTCAGTTTTTTTCCATATTTATTGGTGTAAATATAACCTTTTTCCCTCAACATTTTTTAGGATTAAGAGGAATACCTCGACGATATTCAGATTATCCTGATTTCTTTTCTAAATGAAACTTAATTTCTTCCCTGGGAAGAATAATTTCTTCTATAAGAGTAATTTTTTTTATTATTATTATATGAGACGCTATAACATCTAAAAAAATAATTCTTATTTCACAATTTTCTAATTCATCTAATGAGTGACAATTAAATTTTCCTCCTTCAGAGCATACTTTTAATCAAAATAACATTTTTATTAAAATGATAACTTGATCTAATATTATATTTTCTAACAGAAACTCTCCTATTATAGAACAAATAATTTATTTTCATGATCATTCTATACTAATTATTATCATAATTACTATTATTACATTATACATAATTGCAAATATTATAGTTAATTCATTTTCATCTCGATTCTTAATAGAAGGGCAAGAAATTGAAACTATTTGAACAATCATTCCAGCAATTACATTAATTTTTATTGCTATACCCTCCTTGCGCCTCCTTTATATACTTGATGAATCTTATTCACCTTCAATTACTGTAAAAATTATTGGTCATCAATGATATTGATCATATGAGTTTTCAGATTTTAATATCGAATTTGATTCTTTTATAATCCCTTCTAATGATATAAAAAACAATTCATTTCGTTTATTAGATGTTGATAACCGAATAGTAATCCCTTTTAATTCTCACATTAAATTCTTAATTTCATCAGCAGATGTAATTCACTCTTGAACTCTACCCTCTCTAGGTGTAAAAATAGATGCTGTTCCTGGTCGTCTAAATCAATCTTTTTCTTTTGCTTCACGGCCCGGATTATTTTTTGGACAATGTTCTGAAATTTGTGGAGCTAATCATAGATTTATACCAATTTCTCTTGAAATTACATCCCCTAATAATTTTATTAAATGATTAAAATCTATGATATTTCATCCATTTCATATAGTAGAAAAAAGACCTTGACCATTCACTAGATGTGTTACATCTATTATAATCACTATAAGAAGAATTATAATTCTTCATTTTTCATTTTCTCATATATTTTCATTAGCATTAATTATTTTAATTATAACCCTTTTTCAATGATGACGAGATGTCTCCCGAGAAGCTTCCTTTCAAGGCCTTCACTCTTCATATGTTTTATGAGGATTAAAGTTTGGAATAATTTTATTTATTATTTCTGAAATTTTTTTTTTTGTTTCTTTTTTTTGAGCTTTTTTTCATAGAAAACTATCCCCTAATATTGAAATTGGAGCTATATGACCCCCTATAAATATTTTCCCTTTTAATCCTTTTGAGATTCCCCTTCTTAACACAACTATTTTAATTTCCTCCGGTATTTCAATTTCTTGATCCCATCATAGAATTATTAATAATAATTTTAAAGAAGCTTTTTATGCATTATTTATTACCATTTTATTAGGAATCACATTTTCCATTCTTCAAATATGAGAATATATACAAGCACAATTCTCTATAAAAAATAGAATTTTTGGGTCAACATTTTTTATAACAACAGGTTTTCATGGAATTCATGTAATTATCGGAACAACTTTTTTAATTGTTTCTCTTTTTCGAATGCATAAAAATCTTATATCATCATCTCATCATTTTGGATTTGAAGCGGCAGCTTGATATTGACATTTTGTTGATGTAGTATGACTATTTTTATTTACTTTTATATATTGATGAATTTATAATTTTAAAAAAATTATAAATCCAATCTCTAACCTTCCCACTCCATCAAACATTTCTTATATATGGAATATAGGCTCCCTTCTAGGAATATGTTTAATAATTCAAATTTTAAGTGGTCTTTTTTTAGCTATAAATTTCTCAAGAGATATTTCTACAGCATTTAATATAATATCTCATATTGCACGAGATGTAAATAACGGCTGATTAATTCGATCTATCCATTCAAATGGAGCTTCAATATTTTTTATTTTTATATATTTACATATCGGTCGAGGAATTTATTATTCTTCTTTTTTTTTTTTAAAAACTTGAATAACAGGAATTATTATAATTTTTATTTTAATAGCAACAGCTTTTTTAGGATATGTTCTCCCTTGAGGTCAAATATCCTTTTGGGGAGCAACAGTTATTACAAACTTATTTTCAGCTATTCCATATATTGGCTCAATATTAACATACTGAATTTGAGGGGGATTTTCAGTTGATAACAACACACTAACTCGATTTTTTTCCTTACATTTCCTTCTTCCTTTTATCTTATTATTAATAGTAATAATTCATATTATAATAATTCATGAAAAAGGATCAAGAAATCCTTTAGGATTAAATTTAAATATTGATAAAATTCCTTTTCATCCATATTTTACAGTGAAAGATATCTTAGGATGTATAATAACTTTGTTTTTTTTTTCTATTATTGTTTTAATTATACCTTACATTTTAAATGATTCAGAAAATTTTAACATTGCTAATCCATTAGTTACACCTCCTCATATCCAACCTGAATGATATTTCTTATTTGCATATGCTATTCTTCGATCAATTCCTAATAAATTTGGGGGTGTAATTGCATTAGTAATATCAATTTTGATTATTATTACTCTCCCTTTTTCTATAAAAAATAAATTTTCCTCTTTTTACTTCTTTCCCACAAAAAAATTTCTTTTTTGAATTATAGTAAATTTATTTTTACTTTTAACATTTTTAGGTGCTTGCCCCGTTGAATATCCTTTTGTAATTACTAGACAAATTTTAACTATTATATATTTTTCTTTTTTTTTAATTATTCCTTTATTAATGATTTCTTTTATTAGTTTTGTTTTTTTAATTTTATGTGTTTTAGTAAGTGTTGCTTTTTTTACTTTATTAGAGCGAAAAATTTTAGGATATGTTCATATTCGAAAAGGCCCTAATAAGGTAGGTTTATGAGGAATTTTTCAACCGTTTAGAGATGCTGTGAAATTATTTAGAAAAGAAATAAATTTAATGTTTTATATAAATATGTTTGTCTATATTTTTATGTCTATAATTTCATTAATATTAATAATATTTTTGTTATTTTTATTTAAATGAAGATACAATCAAATTTTAATTGAGTATGGGTTAGTTTATATGTTATGTGTATCAAGACTAAGAGTATATGTAATTTTAATAGGGGGATGATCTTCTAATTCTAAATATTCGTTATTAGGTGCTTATCGAGGTGTTGCTCAAGTAATTTCTTATGAGGTAAGATTTTCTTTACTTTTAATTAGAATTGTTTTCTTTTGTGGTAGTTATAATGTTAGTAATGTAAGAGGATTTCAAGATTTTTGAATGTTTATAGTAGGGTTTTTAAATTTATTTATAATTTGAATAGTTTCTTGTTATGCTGAAACCAACCGAAGTCCATTTGATTTATCTGAGGGAGAATCAGAACTAGTTTCAGGATTTAATGTAGAGTACGGCTCATGAAATTTTGCATTATTATTTATGGCAGAGTATGGAAATATCATTATATTTAGATTAATTACATCTTATATATTTATAGGATCGAGGGGATTTTTAATGATTATGTTAATTGTAATAGTTTTTTTTATTTTAATTCGGGGAACTTTAGTACGGTACCGTTATGATAAATTAATAATGTTAGCGTGAAAAGTTATTTTACCATTTAGAATTATAATAATTTTTTTTATATGTTTTATAAAAATTATTACTATAAGAAATGTTTGTATCCCTTTTAGAAAATATCAAAAAATTATTTTTTTATGAGTTTTATTTATATCTATTTTAATAGGAATTTCATGTTCTTTCTGATTTCCATTATGAGTAGCTTTAGAAATTAATATAATAATATTTATTCCTTTAATAAATTCAAAAACTTTCTTTCATCTAATAGAATTATAAATTACTATATTATTCAATCTTTTTCATCCTCATTATTTCTTTTTTCATCATTTTTAACTTTTTTTTTTTCAACTAACTCATTAATTCTTATTATTTTAATCTCCATAATAATTAAACTTGGCTCAGCCCCTTTTCATGCATGATTTCCTCAGATTTCTGAAGGTTTAAATTTTTTTCCGTTTTTTTTTCTTTTAACTTTTCAAAAAATTATTCCCCTTTTTATTACCACATTAATTAATCATAGATTTTTTATTTTTTTTATTATTATTTCTAGTTTAGTAGGATCTTTCGGTGGACTTAATCAAACTTCTTTAAAAAAAATTTTAGCTTTTTCTTCCATTTCTCACTTAGCTTGAATAATAGCATTAATTTTTTCAAACCATAACTTTTGAATATTATATTTATTAATTTATTCAATTATTTTAATAAAAATTATTAAAACCTGTAATAAAAATTACAATTTTTCAATTTTTAATTTAAATTCAATAAAATTAACTTTTTTAAATAAAATTATAATAATTTCTTTATTTTTATCACTAGGTGGCATGCCACCTTTTTTAGGATTTTTAATAAAATGAATTTCTGTTATTTTAATAATTAAAAATTTTCCAAGAATTATATTAATTTTAGTTATTTCATCTCTTATTAATTTATTTTTTTACATTCGAATTTTATACCCAATTTTTTTAAACTTAAATATTCTTATAAAGCCTAATCAATTTTCTAATATTTCAAAAAATTGAATATTTCTTTTAAATTTTTTAGGAATTATTATTTTAACTCCCGTTATAATA--ATTAAATTAATTATAATTATTATAATTCCTTTTCTAATCTTTATTACTTTTTTTTTAATTTCCTTTAAAAGATTTTCAAATAAAGAAAAACTATCACCATTTGAATGTGGATTTGACCCATTTTCTCTATCTCGAATTCCTTTTTCTTTAAAATTTTTTTTAATCGCCATTATTTTTTTAATTTTTGATATTGAAATTGTAATTATTCTTCCCTTTCCTTTATTGTTTTTTAATAAAAATATATTATTTCTTGTTACATTTATTATTATTAATATTCTTATTAGATGAGGTTTAATTTATGAATGAAAAAAAGGCATACTTGAATGATTAAAAATGTTAGAATTAGCGATTTTTATATATTTAGTAGGGTTAATAAGTTTTTTAAAAAACTGTTTTTATTTAATGATAATATTATTAAGTTTTGAGTTTATATATTTAAGAATATTTATGTTAATTAATTGTATAATTTTAATAGATACTTATTTATTAACGTTAGTTTATTTAACTTTAATTGTAGCAGAGGCTAGATTAGGTTTAAGATTGATAGTAATTATAAGTTTTTTTTATGGAAATGATCAAGTTTCATCTATGTTTATATTAAAAATGTTAAAATTTTTATTTTCTTTATTTATGATAATTTGAATATCGATAATTTTTAAAGGATTAGAGTTAATTTTAATAATATTTTTATTTTTAAGATTGGTTTTTATAATTTTGTG------GATAGAGGAATATTAGTTTTTAAGTTAGGAGGGGATTTATTAAGAATAAATTTATTTATACTTTCAGTATGAATAACAATTTTAATAATGTTAGCAAGTTTGAAATGCTTTATGAAAATAAATATTTTAAATTTTATCTTTTTTTAATATTGTTTTTGCTTTATTTATGTTTTTATAGAATAAATTTAATAATATTTTATTTTTTTTTTGAATCTATTTTATTTCCTATTATTATAATAATTTTTAATTGGGGAAATCAACCTGAGCGTTTACAGGCGGGTATTTATATATTAATATATACTTTATTAGGCTCATTACCTTTATTTTTTTTAATAATTTTATATGATTATAGTTTAAATTATTTATTTATAGATTATAGAATAAATCTATAGGTTACTTTTTTTTTTTATAATATTGGGATTTTTAGTAAAAGTTCCTATATTTTTTGTTCATTTATGACTACCAAAAGCTCATGTAGAGGCCCCTATTTCTGGTTCTATAATTTTAGCGGCTGTTTTATTAAAATTAGGAATTTATGGAATTTATCGTTTTAAAATGTTTTTTATTAATGAATTAATAGAAATAAGAAAGATGATTATAGTTATTTCTGTTTTGGGAAGAGTGGTAGGGGTGTTAATATGTTTATTTCAAACAGATGTAAAGTCTTTAATTGCTTATTCATCAGTATGTCATAGGGGCTTGTTTTTAGGGGGTATCTTAAGAATGAATTTTTTAAGATCTTTTGGAAGTTTATTGTTAATATTGGGACATGGACTTTGTTCTTCTGGGTTATTTTGTTTAGGAAATATATTGTATGAACGGTTTTTTACTCGAAGATTATTGTTGTTAAAAGGAATAAGAAAAATTTTTCCTTCAATTTCTCTATGATGATTTTTAATAAGAGTATTTAATATAGCAGCACCTCCTTCAATAAATATTTTTGGAGAAATTTTTTTACTGGGGAGATTACTAAAATTTAGTATAATATTTATATTTCCTTTAATATTATTATTATTTTTAAGAGCTGGATATTCATTATATTTATTTAGATACATTAATCAGGAGAGGGAGTGAATTTCATGATCTTCAAATTTAATTTCATTGCGAGAACATTTTTTAATATTTTTACATTTTTTCCCTTTAATTATTTGAATTTTAAAAATAGAATGTTTTCAAAGATGAATTATTTTTTTAAGGTGAGGTTATTATTTATTAATAAATAGAATTATGTTTTTTTTCTTTTTTGTTTATATAATTTACACATATGAAGCTGTTGTAGTTGAAATTTATTTAATGAATTTATTATCAATTGATGTAAAAATGTATTTTTTATTAGATTGAATTAGAATGAGATTTATATTTGTAGTTATATTTATTTCTGCTATAGTAATTATTTATAGACATGAATACATAAGAGGGGAAAGAGAAAAAAATTACTTTTGTTATATAGTTTTATTATTTGTGTTTTCTATATTATTATTAATTGCTTCCCCAAATATAATAATAATTATTTTAGGGTGAGATGGACTAGGGTTAGTATCTTATTGTTTAGAAATTTTTTACCAAAGTACTAATTCATATAATTCTGGGATAATTACTGTTTTAATAAATCGGGTTGGTGATGTAACACTTATAATATCCGTAATTTTCTTATTTAATTATGGGAGATTTGATATTAATAGAGTAAAAGAAATAATTAAAATTTGTGGGATTTTAATTATAATTTCAGGAATAACTAAAAGAGCACAAATTCCTTTTTCTGCATGATTGCCCGCAGCAATAGCTGCTCCTACCCCTGTTTCTTCTTTAGTTCATTCTTCTACCTTAGTAACTGCAGGAATTTATCTTTTAATTCGATTTAGAATTTTCTTTGAAATAAAATTTTATTCAAGAATTATAATAATTCTGTCTAGAATAACTATATTTATAGCAGGGGTAGGGGCAAATTTAGAATTAGACTTTAAAAAAATTATTGCTTTTTCTACTTTAAGTCAATTAGGAATAATTATACTAATTTTATCGTTAGGTAAAATGGAGTTAGCGTTTTTTCATTTATTAATTCATGCGTTATTTAAATCTATGTTATTTCTTTGTGCTGGGTTAGTGATTCACACTTTTTCAGGAATTCAAGATGTTCGATATTTAGGAGGATTTTTTAGATTTAGGCCTTTAATTAGTGGTTGTATAGGATTAGCAAGATTATCTCTTTTTGGATTTCCATTTGTGGGGGGTTTTTATTCTAAAGATTTAATTTTAGAATTTATTTATATAAATATCAATAATGTTTTTATTATTTTAATTGTAATTGCAAGAACTTCCTTAACAATAATTTATTCGATGCGAATAATATATTATATTGTTTGAAAAGGAATTTTTATTCAAAGTTTTTTTTTAAAGGGTTCTAATATTTTTATATTGTTTCCAATTTATTTTTTAAGATTAATAGTAATTGTTTTTGGGAATTTATTTAGGTGAGTTGGGCTATCTTACGAGGATTTATTAATTTTATCTAATTTCAGAAAGATTTTTAATTTAATTTTAATTTCAATTTCTTTTTATTTTTTTTATTTAATATTAAAATAGAAGGATATTCTATAAAAAATATTTATTATTTTTTTAGAAGAATATGATTTATATCTATTTTATCAAGATTAATTTTGTTAAAATATTTTAAAAAGTATAGAATTATAACAGAAAATGATTGAAAATGAATAGAAGAAATTGGTCCTGGAGGTATTTATTTTTTTTTAAAAAAAAATAGATACCTTTCAACTTGGTTAAGAAATAATTTTTTAAGATCTTTAGTTTTATTATATTTAAGAATGTTAATTATATACATATAAAATTTATAACTTTTTTAACAATAATTTTTTTTATTTTTAATCATCCAATATATATACTTATATCTATTATTTTTATTACTTTGAGGATAAGAATTTTAATTTATAAAAGAATAAAAATAATATGAATTCCCTTAATTTTAATTCTACTTATTTTAGGGGGAATATTAATTTTATTCTTATACATTATGAATCTAATCCCCAATAAAAAACTATATTTTAATAAAAAAATTATTAATTTTAACTTTT---TACTTATATCATTTCCTTCTTTAAAATATCCGAAGTTTCCTTCCTTAGAATAAATTCTAACTTTTTTTCTTCTTCTATAAATATAATAACATTCATAATGATTTATTTAATTATAACATTAATTGTAGCTATGAAAATTATAATTTCATCTAATGCTCCTCTTTCAACTTTA-A-TTTATTTTTTAACTGTAAGGGAAAGGTACCTTTTGCATCAGGGTTTTTAGAAGAA-ATTAATTAATTTAATTTCCCGAAATAAAATGAGCTAT-AATTATGTAGAAATATAAATAGAAATGAAATTTTATTCATATTTAAGGATATCTGGTTAAAATTTTTAAACAATCTACGGGGGATAAGCTGGGTAGTAATAATTTAT------ATTTAATTAAGGAATAAAATTTTC-TAATTCTTTTTAAAAAGAATTAGTATTGAATTCT-ATGATTTATTAAAAAATTAGTAAAAAATTTATT-TAAAGAATTCGGCAATTTAATTGACTGTTTATCAAAAACATTTCATTTTGTAAAATGTATAATCTGCTCAATGATTTTTAATTGCTGTGGTATTTTGACTATACGAAGGTATTGAAATAAGATTTTAAATGAGTGCTAAGAGAATGATTGAACAATTATAGACTTTCTTTAATTAAATTAAATTTAATTTTTT-TGTGCAAAAGCAAAAATTAAAATTAGGGACAAGAAGACCCTATGAATT--TTGATTGGGGTGATGAAAAAAGAATAAGTATCTTTTTTTTAACGATTATATGATAAAAATACTCTAGGGATAACAGCGTAATAATTTTGGATAGTTCATATAGATAAAATAGTTTGCGACCTCGATGTTGGATTAGGATTCTTTTTTGGCGAAGAAGTTAAAAAAAGAAGTTTGTTCAACTTTTAAATTCCTACATGATCTGAGTTCAGACCGGCGGGAGCCAGGTTGGTTTCTATCTTAATTATATTTTTA-TAGTACGAAAGGAA--TTAAAAAATATTGATTTTTGGCTAAACTTGTGCCAGCCGCCGCGGTTATACAAGATAAAGGTGAAATTTATTTAAACTAGGATTAGATACCCTATTAAGTAAATAAAATTTATGAAATCATAAAATTTTGGCGGTATTTTAAGCTTATTAGAGGAATTTGCTCTGTAATGGATAAAACGCCTAGATCTTACTTAATTTAGTTAAAGTCAGTTTGTATACCACTATTAATTATATTGAGTAGTTTATATTAAGTCAAGGTGCAATTAATAATTATGAATGAAGTGAATTACATTAATTTTAATGGATTTAATAGTAAAATATGAATATTTGAATAGAGCTCTAAAATATGCACATATCGCCCGTCGCTT-GAGATAAGTCGTAACAAAGTAAAAATACTGGAAAGTGAGAAAAGTATTTTATAAAATCTAACTTGCAATTAGAAATTAAATTGCAAATTTAATATAACACTAGAATGTCAATCTAAAATTACT-ATTTTTATAGTGTAAATAAACACATAACATTTTCGTTGTTAATTCTTATAGTTTAAAAAATATTACAGTTTAATTAGTATAGTACATTTAATTTCCAATTAAAAAGAAAAATTAAACACTTAATTAGTTTAAAAAATAATAAATTGTGGATTTATTGATGCATTAAGTAAATAAAATGCCTGAATAAAGGATTATCTTGATAGGATAAATTATGTATACTTTTATTACATTGAATGGCTGAAATAAGCACTGGTCTCTTAAACCACTTTATAGTACTTTCAATGG-ATAAAGTAAGCTAAACAAGCTAGTGGGTTCATACCCCATTAATAGAAGCCAAAACCGAGGCTATTCACTGTTAATGATCCTATTAACAGAAAATAGTATATAAGTACATAAATTTTGGATATT-AAAATAAAGCGATAAATTGCAATCAGTTTCGACCTGATAAAAAAAATAATGGTTTTGTAAACCAACTCTTATAATGATGTTTCATTTACAATGTAACCATTTTA-AGATTTTAAGTTA--AAAACTATATACCTTCAAAGTATAAATTAAATCTT-GTAAAATGGCTGAATTAAGCTATAAATTGTAAATTTATTAATGAAAAATTCTTTTACT-
Ixodes_persulcatus_NC_004370            ---ATAACAAACTTATTTTCAATTTTTGATCCATCTTCTTCGCCAAATTTAAGACTTAATTGACTTTCAATTATTTCAGTATTATTTATTATCCCAGCCAACTTCTGAATAATTTCATCACGATACCAAATATTTTGAAAAATTATTTTCTTTAAAATTTTTGAAGAAATTAAAAATAATTTATCTTTAAAATTTCAAAAATTTATTCCTATTTACATTTCTATTTTTTTTTCAATTTTAATATTTAATTGTTTAGGATTAATTCCTTATGTTTTTACTCCCTCAAGGCACATTATCTTGTCAATAATTATAGCATTTCCTTTTTGAATAACTTTAATATTAAAAGGATGAATTACATCTTTTAATAAAATAATAACTCATTTAGTCCCTTTAGGATCACCAATAATACTTACATTTTTTATAGTTATTATTGAGACTATCAGAAACTTAATTCGTCCTATTACTCTTTCCATTCGTTTATCTGCTAATATAATTAGAGGCCATTTATTAATTCATCTTCTTACTTCTATTCCACTTTCCTATCCTTTTAGAATACTTATTATTTTACCTATTATATTATTTTTAATAATTTTAGAAACAGCTGTTGCTATAATTCAAAGATATGTTTTCATTACTCTTTCATCCCTTTATACAAATGAAATTATTCCTCAACTTTTTCCAATAAATTGAATTTGTCTATCTATTTTATTTTCTTTATTACTTAGCTTTTCTCTAATTAACTTATATTTTTTTTTATAAAAACAAAAAAATTATTACCAAATTTTATT-AAAATTAATAAATTTTTATTGAAATGAATTTTACCGCGATGACTTTTCTCCACAAATCATAAAGACATTGGAACTATATATTTAATTTTCGGAAGATGATCAACTATAGTGGGGATATCAATAAGAATTTTAATCCGAACTGAATTAGGCCAACCCGGATCTTTAATTGGGAATGACCAAATTTACAATGTTATTGTAACAGCCCATGCTTTTATTATAATTTTTTTTATAGTTATACCTGTAATAATTGGGGGATTTGGTAACTGATTGATTCCTTTAATATTAGGAGCACCTGATATAGCTTTCCCTCGAATAAATAATCTAAGTTTTTGACTATTACCCCCTTCTTTATTTTTATTAATCAATTCTTCCTTAGTAGAAAGAGGAGCAGGGACAGGATGAACTGTTTATCCTCCTCTATCATCTAACATCTCCCATTCAGGTGCATCAGTCGATATAGCAATTTTTTCTCTTCATTTAGCAGGCATTTCTTCAATCTTAGGAGCAATCAATTTTATTACAACAATTATTAACATACGTTCCCCTGGAATATCAATAGAACGAATACCTTTATTTGTTTGATCAGTTTTTATTACAGCGATTTTACTTCTTCTTTCCCTTCCTGTTCTTGCTGGAGCAATTACTATATTACTAACAGATCGAAATTTTAACACTTCATTTTTCGACCCTTCAGGAGGAGGTGATCCTATTTTATATCAACATTTATTTTGATTTTTTGGGCATCCTGAAGTTTATATTCTTATTCTTCCTGGATTTGGAATAGTTTCCCATATTATTTGTTTTCACACAGGAAAAAAAGAACCTTTCGGAACATTAGGAATAATTTACGCTATATTAGCAATTGGTTTTTTAGGATTTATTGTTTGAGCCCATCATATATTTACTGTTGGTATAGATATCGACACTCGAGCTTATTTTACAGCAGCAACTATAATTATTGCTGTTCCAACAGGAATCAAAATTTTTAGTTGACTCGCTACTCTTCATGGGTCTAATATTAATTATAACTCTTCTATACTTTGAGTACTAGGATTTATTTTCTTATTCACTATTGGAGGCTTAACTGGAATTATTTTAGCTAATTCTTCAATTGATATTATTTTACATGATACCTATTATGTGGTAGCTCATTTTCATTATGTTCTTTCCATAGGAGCTGTATTTGCAATTATAGGATCAATTACACATTGATTTCCTTTATTTTTTGGTTTAAATTTTAATTCTCTTTGGTTAAAAATTCAATTTTTTTCTATATTTATTGGGGTAAATATAACCTTTTTCCCTCAACATTTTTTAGGATTAAGAGGGATACCTCGACGATACTCTGATTACCCAGATTTTTTTTCCAAATGAAACTTAATTTCTTCGTTAGGAAGAATAATTTCTTCTGTAAGAGTAATTTTTTTTGTTATTATTATATGAGATGCTATAACATCAAAGAAAATTATTATTGTTTCTCAATTTTCTAACTCTGCTAATGAATGACAATTAAATTTTCCACCTTCAGAACACACCTTTAATCAAAATAACATTCTTATTAAAATGATAACTTGATCTAATATTATGTTTTCTAACAGAAACTCCCCTATTATAGAACAAATAATTTTTTTTCATGATCATTCCATATTAATTATTATTATAATTACCATTATTACATTATACATAATTGCAAATATTATAACAAACTCATTTTCATCTCGATTTCTAATAGAAGGACAAGAAATTGAAACCATTTGAACAATTATTCCAGCAATCACATTAATTTTTATTGCTATACCCTCATTACGTCTTCTTTATATACTCGATGAATCTTTCTCTCCTTCTATTACTGTTAAAATTATCGGGCATCAATGATATTGATCATATGAATTTTCAGATTTTAACATTGAATTTGACTCTTTCATAATCCCCTCCCATGAAATAAAAAATAATTCATTTCGTTTACTAGACGTTGATAATCGAATAGTACTTCCTTTTAATTCCCACATTAAATTCTTAATTTCGTCAGCAGACGTAATTCACTCTTGAACAGTTCCATCTTTAGGAATAAAAATAGATGCTGTTCCTGGGCGTCTCAACCAATCCTTTTCCTTTGCTAATCGACCTGGATTATTTTTTGGACAATGTTCTGAGATTTGCGGAGCAAATCATAGATTTATACCAATCTCTCTTGAAATTACATCCTCAAATAATTTTATTAAATGATTAAAATTAATGATATTTCATCCATTTCACATAGTAGAAAAAAGACCTTGACCATTTTCTAGATGTATTACATCTATTATGATTACTATAAGAAGAATTATAACACTCCATTTTTCATTTTCTCATATATTTTCATTAGCATTAATTATTTTAATATTAACTCTTTTTCAATGATGACGTGATGTATCTCGAGAAGCTTGCTTTTCAAGGCCTTCATTCTCATATGTTTTATGAGGATTAAAATTTGGAATAATTTTATTCATTATTTCTGAAATTTTTTTTTTTATTTCTTTTTTTTGAGCTTTTTTTCATAGAAGACTATCTCCTAATGTAGAAATTGGAGCCATATGACCTCCTACAAATATTTATCCTTTTAATCCATTTGAAATTCCTCTTCTTAACACAACTATCTTAATTTGCTCTGGTATTTCAATTTCTTGATCCCATCATAGAATTATTAATAATAATTTTAAAGAAGCTTTTTATGCATTATTTATTACCATTCTACTAGGAATCATATTTTCTATTTTACAAATATGAGAATACATACAAGCACAATTCTCTATGAGAGACAGAATTTTTGGTTCAACATTTTTTATAACAACAGGTTTTCACGGAATTCATGTAATTATTGGAACAACTTTTTTAATTATTTCTCTTTTTCGAATAAATAAAAACCTAATATCATCATCCCATCATTTTGGATTTGAAGCCGCTGCTTGATATTGACATTTTGTCGATGTAGTATGATTATTTTTATTTACTTTTATATACTGATGAGTATTCAACTTAAAAAAAATTATAAACCCAATTTCCAACCTCCCTACCCCATCAAATATTTCTTATATATGAAATATAGGTTCTCTTTTAGGAATATGTTTAATAATTCAAATTTTAAGAGGTCTTTTTTTAGCAATGAATTTCTCCAGAGACATTACTACAGCATTTAATATAATATCTCATATTTCACGAGATGTTAATAACGGTTGATTAATCCGATCTATCCATTCAAATGGAGCATCAATATTTTTTATTTTCATATATTTGCATATCGGCCGAGGAATTTATTACTCTTCATTTTTTTTTTTAAAAACTTGAATAACAGGAATTATTATAATTTTTATTCTAATAGCCACAGCTTTTCTAGGCTATGTTCTCCCTTGAGGTCAAATATCTTTTTGAGGAGCAACAGTAATCACAAACTTATTTTCAGCTATTCCATATATTGGCTCTATATTAACTTATTGAATTTGAGGGGGATTTTCAGTTGATAATAACACCCTAACTCGATTCTTTTCTTTGCATTTTATTCTTCCTTTTATATTATTATTAATAGTAATAATCCATATTATAATAATTCACGAAAAAGGGTCGAGAAACCCTTTAGGATTAAATTTAAACATTGATAAAATCCCTTTTCATCCATATTTTACAGTAAAAGATATTTTAGGATGTTTAGTAACTTTACTTTTTTTTTCTATTATTGTTTTAATTATACCATACATTCTTAATGATTCAGAAAATTTTAACGTTGCTAACCCATTAGTTACTCCTCCTCATATTCAACCCGAATGATATTTTTTATTTGCATACGCTATTCTCCGATCAATTCCTAACAAATTTGGAGGTGTAATTGCATTAGTAATATCAATTTTAATTATTATTACTCTTCCCTTTTCTATAAAAAATAAATTTTCCTCATTTTATTTCTTTCCCACAAAAAAACTTTTATTTTGAACTATAGTAAATTTATTCTTACTTTTAACATTCTTAGGAGCTTGCCCTGTAGAATATCCTTTTGTAATTACCAGTCAAATTTTAACTATTATATATTTTTCTTTTTTTTTAATTATTCCTTTATTAATGATTTCATTTATTAGTTTTATTTTTTTAATTTTATGTGTTTTAGTAAGAATTGCTTTTTTTACTTTATTAGAACGAAAAATTTTAGGCTATGTTCATATTCGTAAGGGTCCCAATAAGGTAGGTTTATGAGGTATTTTTCAACCGTTTAGAGATGCTGTAAAATTGTTTAGAAAAGAAATAAATTTAATATTTTATATAAATATGTCTGTTTATATTTTAATGTCTTTAATTTCGTTAATATTAATAATATTTTTGTTGTTTTTATTCAAATGGAAATATAATCAAATTTTAATTGAGTATGGATTAGTTTTTATATTATGTGTATCCAGATTAAGAGTTTATGTAATTTTAATAGGAGGATGGTCTTCTAATTCTAAATATTCTTTATTAGGTGCTTATCGAGGTGTTGCTCAAGTAATTTCTTATGAAGTAAGATTTTCTTTGCTTTTAATTAGAATTGTTTTTTTTTGTGGGAGTTATAATATCTATAATGTTAGAATTTTCCAAGATTTTTGAATATTTATAATGGGGTTTTTAAACTTGTTTTTAATTTGAATAGTTTCTTGTTATGCCGAAACTAACCGAAGTCCATTTGATTTATCTGAGGGAGAGTCAGAGCTAGTTTCAGGATTTAATGTAGAGTACGGCTCATGAAATTTTGCATTATTATTTATGGCAGAGTATGGAAATATCATTATATTTAGATTAATTACATCTTATTTATTTATAGGGTCTAGGGGACTATTAATAATTATGTTAATTGTGATAATTATTTTTATTTTAATTCGAGGGACTTTAGTACGGTACCGTTATGATAAATTAATAATATTAGCGTGGAAAGTTATTTTACCATTTAGAATTATGATAATTTTTTTTTTATGTTTTATAAAAATTATTATTATAAGAAATGTTTGTATCCTTTTTAGAAAATACCAAAAAATTATTTTTTTATGAATTTTATTTATATCAATTTTAATAGGAATTTCATGTTCTTTTTGATTCCCACTATGGGTATCTTTAGAAATTAATATAATAATATTTATTCCTTTAATAAACTCAAAAACTTTCTTTCATCAAACAGAATTATAAATTACTATATTATTCAATCATCCTCATCTTCATTATTTCTTTTTTCATCATTCTTAACTTTTCTTTTCTCAACTGACATATTAGTTTTAATTATTATGATTTCCATAATAATTAAACTTGGTTCAGCACCTTTTCATATATGATTTCCTCAAATCTCTGAAGGTTTAAATTTTTTACCATTTTTTTTATTATTAACTTTTCAAAAAATTATTCCCCTTTTTATTACTACACTGATTAATAATAGAGTTTTTATTTTTTTTATTATTACTTCTAGAATAATAGGATCTTTTGGTGGCCTTAATCAAACCTCTTTAAAAAAAATTTTAGCTTTTTCTTCCATTTCTCACTTAGCTTGAATAATGGCTTTAATTTTTTCTAATCATAACTTTTGGATATTATACTTATTTATTTATTCTATTATTTTAATGAAAATTATTAAAACTTTTAAAAAAAATTACAATTTTTCAATTTTTAATTTAAATTCAATAAAATTAACTTTTTTAAATAAAATTACAATAATTTCTTTATTTTTATCATTAGGAGGTATGCCTCCTTTTTTAGGATTTTTTATAAAATGAATTTCTGTTATTTTAATAATTAAGAATTTCCCAATAATTATAGTAATTTTAATTATTTCATCTCTTATTAATTTATTTTTTTATATTCGCATTTTATACCCAATTTTTTTAAATTTAAATATTATTATTAAACCTAATCAATTTTCTAATATTTCAATAAATTGATTATTTTTTCTAAATTTTTTAGGGATTATTATTTTGACTCCAATAATAATA--ATTAAATTACTAACGATTATTATAATTCCTTTTACAATTTTTTTTATTTTTTTCTTAATCTCCTTCAAAAGATTTTTAAATAAAGAAAAATTATCTCCCTTTGAATGCGGATTTGATCCATTTTCCCTATCTCGAGTTCCTTTTTCTTTAAAATTTTTTTTAATCGCCATTATTTTTTTAATTTTTGATATTGAAATTGTAATTATTCTACCTTTTCCTCTATTATTTTTTAATAAAAACATAATATTTCTTATTACATTTATTATTATTAATATTCTTATTAGATGAGGACTAATTTATGAATGAAAAAAAGGTATACTTGAATGATTAAAAATGTTAGAGTTAGCGATTTTTATATATTTAGTAGGATTAATAAGTTTTTTAAAAAACCGTTTTTATTTAATGATAATGTTATTAAGTTTTGAGTTTATATATTTAAGAATGTTTATATTAATTAATTGTATAATTTTAATGGATACTTATTTATTAACGTTAGTTTATTTAACTATAATTGTAGCAGAAGCTGGGTTAGGTTTAAGATTAATAGTAATTATAAGTTTTTTT------------------------ATGGTAATGATCAAGATGTTAAAATTATTGTTTTCTTTATTTATGATAATTTGAATATCAATAATTTTTAAGGGGTTAGAATTAATTTTAATACTTTTTTTATTTTTGAGATTAGTTTTTATAATTTAGTA------GATAGAGGAAGATTAATTTTTAAATTAGGTGGAGATTTATTAAGAATAAATTTATTTTTACTTTCGGTATGAATAACAATTCTAATAATATTAGCTAGATTGAAATGCTTTATGAAAATAAATATTTTAAATTTTATCTTTTTTTTATGTTGTTTTTACTTTATTTATGTTTTTATAGAATAAATTTGATAATATTTTATTTTTTTTTTGAATCTATTTTATTTCCCATTATTATAATAATTTTTAATTGAGGTAATCAACCTGAGCGTTTACAAGCGGGTATTTATATACTTATATATACTTTACTTGGTTCATTACCTTTATTTATTTTAATAATTTTATTAGAATATAGTTTAAATTATTTATTAATAGATTTTAGAGTAAGCCTATAGGTATCCTTTTTTTTTTATAATATTAGGGTTTTTAGTAAAAGTTCCTATGTTTTTTGTACATTTATGGCTTCCAAAAGCTCATGTGGAAGCTCCCATTTCTGGCTCTATAATTTTAGCTGCTGTTCTGTTGAAATTAGGAATTTATGGAATTTATCGTTTTAAAATGTTTTTTATAAGTGAATTAATAGAAATAAGATATATGATTATAGTTATTTCTATTTTGGGGAGAGTAATAGTAGGTGTAATATGTTTATTTCAAACAGATGTGAAGTCTTTAATTGCTTACTCATCAGTATGTCATATAGGAATTGTTCTTAGAGGAACAATGAGAATAAATTTTTTAAGTTCTTTTGGGAGTTTGTTGTTAATATTAGGCCATGGACTTTGCTCATCTGGGTTATTTTGTTTAGGTAATATATTATATGAGCGTTTTTTCACTCGGAGATTATTATTATTAAAGGGAATAAATAAAATTTTTCCTTCAGTCTCTTTATGGTGATTTTTAATAAGAGTATTTAATATAGCAGCACCTCCTTCAATAAATATTTTTGGGGAAATTTTTTTATTAGGGAGATTACTAAAATTTAGTATAATATTTTTATTTCCTTTAATGCTATTATTATTTTTAAGAGCTGGATACTCGTTGTATTTGTTTAGATATATCAATCATGGGGAAGGTTGGGTAACATGAGCTTCAAATTTAATTTCTCTGCGGGAACATTCTTTAATATTTTTGCATTTTTTCCCTTTAATTGTGTGAGTTTTAAAAATAGAGTGTTTTCAAGGCTGAATTATTTTTTTAAAATGAGGTTATTATTTATTAATAAATAGAATTATGTTTTTTTTTTTTTTTGTTTATATAATTTATATGTATGAAGTCGTTGTAATTGAAATTTATTTAATAAATTTATTATCTTTAGATGTAAAAGTATATTTTTTATTAGATTGAATTAGATTAAGATTTATATTTGTAGTTATATTTATCTCTGCTATAGTAATTATTTATAGGCATGAATATATAAGAGGGGAAAGAGAAAAAAATTATTTTTGTTACATAGTTTTATTATTTGTGTTTTCTATATTATTGTTAATTGTCTCCCCTAATATAATAATAATTATTTTAGGTTGAGATGGACTTGGGTTAGTATCTTATTGTTTAGTGGTTTTTTATCAAAGAACTAATTCATATAATTCTGGTATAATTACTGTTTTAATAAATCGGGTTGGGGATGTAACACTTATTATATCAGTAATTTTCTTACTTAATTATGGGAGACTAGATATTAACAGAGTTAAAGAAATAATTAAAGTATGTGGAATTTTAGTTATAATTTCAGGAATAACAAAAAGAGCACAAATCCCTTTTTCTGCGTGATTACCGGCAGCTATAGCTGCA---ACTCCTGTTTCTTCTTTGGTTCATTCTTCTACTTTAGTCACTGCGGGAATTTATCTTTTAATTCGTTTTAGAATTCTTTTTGAAATAAAGTTTTATTCAAGAATTATAATAGTTTTGTCAAGAATAACTATATTTATAGCGGGGGTGGGGGCAAATTTAGAATTAGATTTTAAAAAAATTATTGCTTTTTCTACTTTAAGTCAATTAGGAATAATTATACTAATTTTATCGTTAGGAAAAATGGAATTGGCGTTTTTTCATTTATTAATACATGCATTATTTAAATCTATGTTATTTTTATGTGCTGGGTTAGTAATTCACACTTTTTCTGGGATTCAAGATGTTCGATATTTAGGAGGATTTTTTAGCTTTAGACCTTTAATTAGGGGTTGTATAGGATTAGCTAGATTATCTCTTTTTGGTTTTCCTTTCGTGGGTGGATTTTATTCTAAAGATTTAATTTTAGAATTTATTTACATGAATGTAAATAATATTTTTATTATTATAATTGTTATTGCAAGTACATCATTAACAATAATTTATTCTATACGAATAATGTATTATATTGTTTGAAAGGGAATTTTTATTCAAAGTTTTTTTTTAAAAAGTTCTAATTTTTTTATATTGTTTCCAATTTATTTTTTAAGTTTTATAGTAATTGTTTTTGGAAATTTATTTAGTTGAATTAGATTATCTAATGAAGATTTATTAATTTTATCAAATTTTAGAAAGTTTTTTAATTTAATTTTAATTTTAATTTCTTTTTATTTTTTTTATTTAATATAAAAATAGAAGGATATATAATAAAAAATATTTATTATTTTTTTAGAAGAATATGATTTTTATCTGTCTTATCAAGAATAGTTTTATTAAAATATTTTAAAAAATATAGGATTACTTCAGAAAACGATTGAAAATGAGTGGAAGAAATAGGCCCTGGGGGCATTTACAATTTTATTAAAAAAAATAGTTATTTTTCAACTTGATTAAGAAATAATTTTTTGAGATCTATAGTTCTATTATATACAAGAATGTTAATCATATATATATAAAATTTATAACTTTTTTAACAATAATTTTTTTTATTTTTAATCACCCTATATATATATTAATATCAATTATTTTTATTACTTTATTAATAAGAATTTTAATTTATATAAGAATAAAAATATTATGAGTCTCTCTTATTTTAATTCTTCTTATCTTGGGGGGAATACTAATTTTATTTCTTTATATTATTAGACTAATCCCCAATAAAAAACTATATTTTAACAAAAAAATTACTACTTTTAACTTTT---TGTTATTATCATTTCCTTCTTTAAAATATCCGAAATTTCTTTTTTTTACATAAATTCTAATTTTTTTCCCTCTTCTATAAATATAATAACATTCATAATAATTTATTTAATTATAACATTAATTGTAGTAATAAAAATTATAACTTCATCTAATGCTCCTCTTTCAACTTTG-A-GTTTTTTTAAAACTGTAAGGGTAGGGTACCTTTTGCATTAGGGTTTTTAGAAGAA-ATTAAGCATTTTAATTTCCCGAAATAAAATGAGCTAT-AATTATGTGGAAATATAAATAGAAATGAAATTTTATTCATATTTAATGATATCTGGTTAAAGTTTTTAAATAATCTACGGGGGATAAGCTTGGTAGTTATAATTTTT------ATTTAATTAAGGATTAAAATTTTC-TAAGTCTTTTTAAAAAGAATTAAAATTTAATTTT-ATGATTTATTAAAAAATTAGTAAATAATTTAAT-TTAGCAATTCGGCAATTTAATTGACTGTTTACCAAAAACATTTCATTTTGTTAAATGTATAATCTGCTCAATGATTTTAAATTGCTGTGGTATTTTGACTATACGAAGGTATTGAAATAAGATTTTAAATGAGTGCTAAGAGAATGATTGAACAATTATAGGCTTTCTTTAGTTAAATTAAATTTAATTTTTT-AGTGCAAAAGCAAAAATTAAATTTAGGGACAAGAAGACCCTATGAATT--TTGATTGGGGCGATGGAAAAAGAATGAGTATCTTTTTTTTAACGATTAAATGAGAAAAATACTCTAGGGATAACAGCGTAATAATTTTGGATAGTTCTTATAGATAAAATAGTTTGCGACCTCGATGTTGGATTAGGATTCTTTCTTGGCGAAGAAGTTAAAAAAAGAAGTTTGTTCAACTTTTAAATTCCTACATGATCTGAGTTCAGACCGGCGTGAGCCAGGTTGGTTTCTATCTTAAT-ATATTTTTA-TAGTACGAAAGGAA--TTAAAAATTAAGATGATTTGGCTAAACTTGTGCCAGCCGCCGCGGTTATACAAGAAAAAGGTGAAATTTATTTAAACTAGGATTAGATACCCTATTAAGTAAGTAAAATTTATGAAATCATAAAATTTTGGCGGTATTTTAAGCTTGTTAGAGGAATTTGCTCTGTAATGGACACAACGCCTAGATCTTACTTAATTTGGTAAAAGTCAGTTTGTATACCACTATTAATTATATTGAGTAGTTTATATTAAGTCAAGGTGCAACTAATAATTATGAATGAGGTGAATTACATTAATTTTAATGGATTTAATAGTAAAATATGAATATTTGAATAAAGCTCTAAAATATGCACATATCGCCCGTCGCTT-GAGATAAGTCGTAACAAAGTAAAAATACTGGAAAGTGAGAAAAGTATTTAATAAAATCTAACTTGCAATTAGAAATTAAATTGCAAATTTAAAATAACACTAGAATGTCAATCTAAAATTACT-ATTTTTATAGTGTAAATAAACACATAACATTTTCGTTGTTATTTCTTATAGTTTAAAAAATATTACAGTTTAATTAGTATAGTACATTTAATTTCCAATTAAAAAGAAAAATTAAACACTTAATTAGTTTAAAAAATAATAAATTGTGGATTTATTGATGCATTAAGTAAATAAAATGCCTGAATAAAGGATTATCTTGATAGGATAAATTATGTATACTTTTATTACATTGAATGGCTGAAATAAGCATTGGTCTCTTAAACCACTTTATAGTACTTTCAATGG-ATAAAGTAAGCTAAACAAGCTAGTGGGTTCATACCCCATTAATAGAAGCCAAAACCGAGGCTATTCACTGTTAATGTTCCTATTAACAGAAAATAGTATATAAGTACATAAATTTTGGATATT-AAAATAAAGCGATAAATTGCAATCAGTTTCGACCTGAT-AAAAAAATAATGGTTTTGTAAACCAACTCTTATAATGATGTTTCATTTACAATGTAACCATTTTA-AGATTTTAAGTTA--AAAACTATGTACCTTCAAAGTACAAATTAAATCTT-GTAAAATGGCTGAATTAAGCTATAAATTGTAAATTTATTGATGAAAAATTCTTTTACT-
Ixodes_ricinus_NC_018369                ATGATAATAAATTTATTTTCAATTTTTGACCCATCTTCTTCATCAAATTTAAGACTTAACTGACTTTCTATAATTTCCATTATATTTATTATTCCAATAAATTTCTGAATAATTTCATCTCGTCATCAAAAATTTTGAAAAATCATTTTTTTTAAAATTTTTAATGAAATTAAAAATAACTTATTTCTAAAATCTCAAAAATTTATTTCTATTTACATTTCTATTTTTTTTTCAATTCTAATATTTAATTGTTTAGGTTTAATACCTTATGTGTTTACTCCCTCTAGACATATTATTTTATCAATAATTATAGCTTTTCCTCTTTGATTAACTTTAATACTAAAAGGATGAATTACATCATTTAATAAAATAATAACCCATTTAGTTCCTCTAGGATCCCCTATAATTTTAACCTTTTTTATAGTAATTATTGAATCTATTAGAAATTTAATTCGTCCTATTACTTTATCAGTTCGGTTATCTGCTAATATAATTAGAGGACATTTACTAATTCATCTTCTTACTTCGATTCCTTTTTCTTTCCCAATAAGAATGTTATTTATTTTTCCTATTATATTATTTTTAATAATTTTAGAAACAGCTGTTGCTATAATTCAAAGATATGTTTTCATTACTCTTTCATCTTTATATACTAATGAAATTATTCCTCAACTTTTTCCTATAAATTGAATTTTTTTATCTATTTTATTTTCAATTTTATTAATATTTTCTTTAATTAATTTATATTTTTTTATATAAAAACTAAAAAATTAACTTCCAACTCAATT-AAAATTAATAAATTTTTATTAAAATGAATTTTACCGCGATGATTATTTTCTACTAACCATAAAGACATTGGAACTATATATTTAATTTTTGGAAGTTGATCAACTATAGTAGGTATATCTATAAGAATTTTAATTCGAACTGAATTAGGACAACCAGGATCATTAATTGGCAATGACCAGATTTATAATGTTATTGTTACAGCCCATGCTTTTATTATAATTTTTTTTATAGTTATACCAGTAATGATTGGTGGATTTGGAAATTGATTAATTCCTTTAATATTAGGTGCACCAGATATAGCTTTTCCTCGAATAAATAATTTAAGTTTTTGATTATTACCCCCTTCTTTATTTTTATTAATTAATTCTTCTTTAGTTGAAAGTGGGGCAGGAACTGGATGAACAGTATACCCCCCACTTTCAGCAAATATTTCTCATTCTGGAGCTTCCGTTGACATAGCAATTTTCTCCCTTCATTTAGCAGGAATTTCATCAATTTTAGGGGCAATTAATTTTATTACAACAATTATTAATATACGTTCACCAGGACTATCTTTAGAACGAATACCTTTATTTGTATGATCAGTTTTAATTACAGCAATTTTACTTCTTCTTTCTCTTCCTGTTCTTGCTGGAGCAATTACTATATTATTAACAGATCGAAATTTTAACACTTCATTTTTTGATCCTTGTGGGGGAGGTGATCCAATTTTATATCAACATTTATTTTGATTTTTTGGTCATCCTGAAGTTTATATTCTTATTTTACCAGGTTTTGGAATAATTTCCCATATTATTTGTTTTCATACAGGTAAAAAGGAACCATTTGGAACATTAGGAATAATTTATGCTATATTAGCAATTGGATTTTTAGGATTTATTGTATGAGCACATCATATATTTACTGTGGGAATAGATATTGATACTCGAGCTTACTTTACAGCTGCAACTATAATTATTGCTGTACCTACAGGTATTAAAATTTTTAGTTGAATTGCTACCTTACATGGTTCTAATATTAATTACAATTCTTCAATACTTTGAGTTTTAGGTTTTGTTTTCCTTTTTACCTTAGGAGGATTAACAGGAATTATTTTAGCCAATTCGTCAATTGATATTATTTTACATGATACTTACTATGTAGTAGCCCACTTTCATTATGTACTTTCTATAGGAGCTGTATTTGCAATTATAGGATCTATTACACATTGATTTCCTTTATTTTTTGGAATAAATTTTAATTCTCTTTGATTAAAAATTCAATTTTTTTCAATATTCATTGGAGTAAATATAACATTTTTTCCACAACATTTTTTAGGATTAAGAGGAATACCACGACGATACTCAGATTATCCTGATTTTTTTTCTAAATGAAACTTAATTTCTTCCTTTGGAAGAATAATTTCTTCTTTAAGAGTAATTTTTTTCATTATTATTATATGAGATGCTATAATATCAAAAAAATTAATTCTTATTTCTCAGTTTTCCAACTCTTCTAATGAATGACAATTAAATTTTCCCCCTTCTGAGCATACTTTTAATCAAAATAATATTTTAATTAAAATGATAACCTGATCTAATATTATATTTTCTAATAGAAATTCCCCTATTATAGAACAAATAATTTTTTTCCATGACCATTCAATAATAATTATTATTATAATTACTATTATTACATTATACATAATTACAAATATTATATTTAATTCATTTTCATCTCGATTTTTAATAGAAGGTCAAGAAATTGAAACTATTTGAACAATTATCCCAGCAATTACATTAATTTTTATTGCAATACCTTCATTACGTCTTCTTTATATACTTGATGAATCTTACTCACCTTCAATTACTGTAAAAATTATTGGACATCAATGATATTGATCTTATGAATTCTCAGATTTTAATATTGAATTTGATTCATTTATAATTCCTTGTAATGAAATAATAAAAAACTCATTCCGACTTCTTGACGTAGACAACCGTATAGTAATTCCTTTTAATTCTCACATTAAATTTTTAATTTCATCAGCAGATGTAATTCATTCATGAACAGTTCCATCATTAGGAATAAAAATAGATGCCGTTCCTGGTCGCCTTAATCAGTCTTTTTCCTTTGCTTCACGCCCAGGTTTATTTTTTGGACAATGTTCTGAAATTTGTGGAGCAAATCATAGATTTATACCTATTTCTCTTGAAATTACATCCTCAAATAATTTTATTAAATGACTAAAATCTATGATATTTCACCCATTTCATATAGTAGAAAAAAGACCTTGACCATTCTCGAGATGTATTTCATCAATTATAATTACTATAAGAAGAATTATAATATTTCACTTTTCATTTTCTCACATAATTTCATTAGCATTAATTATTTTATTATTAACCCTCTTTCAATGATGACGAGATGTCTCCCGAGAAGCATCTTTACAAGGCCTTCACTCTTCCTATGTTCTATGAGGATTAAAATTCGGGATAATTTTATTTATTATTTCTGAAATTTTTTTTTTTATTTCTTTTTTTTGAGCCTTTTTTCATAGAAGTTTATCTCCCAACATTGAAATTGGAGTTATATGACCTCCTTTAAATATTTTCCCTTTTAATCCTTTTGAAATTCCACTTCTTAACACAACTATTTTAATTTCATCAGGAATTTCAATTTCTTGATCCCATCATAGAATTATTAATAATAATTTTAAACAAGCCTTCTATGCTTTATTAATTACTATTATACTTGGAATTTTATTTTCCATTCTCCAAATATGAGAATATAAACAAGCTCAATTTACTATAAGAGATAGTATCTTTGGATCCACATTTTTCATAACAACAGGTTTTCATGGAATCCATGTAATCATTGGAACAACTTTTTTAATTGTTTCTATACTCCGTATAAATAAAAATTTAATTTCATCTTCTCACCACTTTGGATTTGAAGCCGCTGCTTGATATTGACATTTTGTTGATGTAGTTTGATTATTCTTATTTACTTTTATATATTGATGAATTTTTAATATAAAAAAAATTTTAAATCCCATTATTAATCTCCCTACTCCGTCTAATATTTCCTACATATGAAATATAGGATCTCTCCTAGGAATATGTTTAGGTATTCAAATTTTAAGAGGACTTTTTTTAGCTATAAATTTCTCTAGAGACATTTCTACAGCATTTAATATAATATCTCATATTATACGAGATGTAAATTATGGTTGATTAATCCGATCAATTCATTCAAATGGAGCCTCAATATTTTTTATTTTTATATATTTGCATATTGGCCGAGGAATTTATTACTCCTCGTTTTTTTTCTTAAAAACTTGAATAACAGGAATTATTATAATTCTTATTCTTATAGCAACAGCCTTTTTAGGATATGTACTCCCCTGAGGTCAAATATCTTTTTGAGGGGCAACAGTAATTACTAATTTATTTTCAGCTATTCCCTACATTGGCTCCACACTAACATATTGAATTTGAGGAGGATTTTCAGTTGATAATAATACACTCACTCGATTTTTTTCTTTACATTTTATTTTACCTTTTATACTATTACTAATAGTAATAATTCATATTATAATAATCCATGAAAAAGGGTCTAGAAATCCTTTAGGATTAAATTTAAATATTGATAAAATCCCTTTCCACCCTTACTTCACAGTAAAAGATATTCTTGGATTTTTAATAACTTTATTTATATTTTCTATTGTCGTTTTAATTATACCTTACATTTTAAATGATGCAGAAAACTTTAATATAGCTAATCCTTTAGTTACTCCCCCTCATATTCAACCTGAATGATATTTTTTATTTGCCTACGCAATTCTTCGATCTATTCCTAATAAATTTGGTGGTGTAATCGCATTAGTTATATCAATTTTAATTATCATTACTCTCCCTTTTTCAATAAAAAATAAATTCTCCTCTTTTTATTTTTTTCCATTTAAAAAAATAATATTTTGAATTATAGTAAATTTATTTTTTCTTTTAACATTTTTAGGAGCTTGTCCTGTTGAGTATCCTTTTGTAATCATCAGCCAAATTTTAACTATTTTATATTTTTCTTTTTTCTTAATTATTCCTTTAATTGTGATTTCTTTAATTAGTTTTATATTTTTAATTCTTTGTGTTTTAGTAAGAGTTGCTTTTTTTACATTATTAGAACGAAAAATTTTAGGTTATGTGCATATTCGAAAAGGACCTAATAAAGTAGGTTTATGAGGTATTTTTCAACCTTTAAGAGATGCTGTAAAATTGTTTAGTAAAGAAATAAATTTAATATTTTATATAAATATATTTATTTATGTTTTAATGTCTATATTTTCATTAATGTTGATAATATTTTTGTTATTTTTATTTAAATGAAAATATAATCAAATTTTAATTGAATATGGATTAGTATTTATATTATGTGTTTCAAGATTAAGAGTTTATGTAATTTTAATAGGGGGATGGTCTTCTAATTCTAAGTATTCATTGTTAGGTGCGTATCGAGGTGTAGCTCAAGTTATTTCTTATGAAGTAAGATTTTCTATGCTTTTAATTAGAATTGTTTTTTTTTCTGGTAGTTATAGTATTGATATTGTTTTAGAATTTCAAAGATTTTTGAATTTTAATTGTTGGATTTATAATTTGTTTTTTGTTTGAATAGTATCATGTTATGCAGAAACTAATCGTAGTCCATTTGATTTAACTGAGGGTGAATCAGAATTAGTTTCAGGTTTTAATGTAGAATATGGCTCATGAAATTTTGCTTTATTATTTATAGCAGAATATGGAAATATTATTTTATTTAGATTAGTAACATCATATTTATTTCTAGGATCAAGAGGAATTATAATAATTATATTAATTATAATATTTTTTTTTATTTTAATTCGAGGTACTTTAGTGCGTTATCGATATGATAAGTTAATAATATTAGCGTGAAAAGTTATTTTACCTTTAAGTATTTTAATAATTTTTTTTATGTGTTTTATAAAAATTATTATTATAAGAAGTATT------------------AATCAAAAAATTATTTTTCTATGAATTTTATTAATATCAATTTTAATAGGAATTTCTTGCTCTTATTGATTCCCACTTTGGGTATCTTTAGAAATTAATATAATAATATTTATTCCTTTAATAAATTCAAAAATTTTCTTTCATCTAATAGAATTATAAATTATTATATTATTCAATCATTTTCATCATCAATATTTCTTTTTTCATCATTTTTATTTTTTCTTTTTTCAACCAATATATTAATTTCAATTATTTTAATGTCTATAATAATTAAATTAGGATCTGCACCTTTTCATACTTGATTTCCCCAAATTTCTGAGGGTTTAAATTCTTTACCTTTTTTTCTTCTTTTAACTTTTCAAAAAATCATTCCTTTATTTATTATTTCATTAATTATTCATAATTTATTTATTTTTTTTATTGTCTCTTCAAGAATAATTGGATCATTAGGAGGTTTAAATCAAACCTCTCTAAAAAAAATTTTAGCTTTTTCTTCTATTTCTCATTTAGCTTGAATAATAGCATTAATTTTCTCTTGTCACAATTTTTGGATATTATACTTATTAATCTATTCAATAATTTTAATTAAAATTATTAAAACTTTTATAAAAAATTACAATTTTTCAATTCTAAACTTAAACTCAATAAAATTAACTTTTTTCAATAAAATAGTAATAATTTCTTTTTTTTTATCATTAGGAGGTATACCTCCTTTTTTAGGATTTTTTATAAAATGAATCTCTCTTATTTTAATATTAAAAAATTTTCCGATAATTATACTAATTTTGATTCCCTCATCTCTTGTAAATTTATTCTTCTATATTCGAATTTTATACCCAATTTTTTTAAACCTTAATATTCTTATTAAATCTCACCAAATTTTTAATATTTTTAAAAATTGATTATTTTTTTTAAATTTCTTAGGAATTATTATTATAATTCCAATAATATTA-----------ATAATTATTATTTTTATTCCTTTAGCAATTTTTATTATCTTTTTTTTAATTTCTTTCAAAAGAATTACAAATAAGGAAAAATTATCCCCTTTTGAATGCGGATTTGATCCATTTTCCCTTTCTCGAATTCCTTTTTCCTTAAAATTTTTTTTAATTGCCATTACTTTTTTAATTTTTGATATTGAAATTATCATCATCCTTCCTTTCCCTTTATTATTTTTTAATAAAAACATAGTATTACTCATTACATTTATTGTTATTAATATTCTTATTAGGTGGGGACTTATTTATGAATGAAAAAAAGGAATACTAGAATGACTTAAAATGTTAGAAATGGCGGTTTTTATGTATTTAGTAGGATTTATAGCTTTTTTAAAAAATCGTTTTTATTTAATGATAATATTATTAAGTTTTGAATTTATATATTTAAGTTTATTTATACTTATTAATTGTATAACATTAATTGATACTTATTTATTAACGTTGGTTTATTTAATTATGATTGTAGCGGAAGCTGCTTTAGGGTTAAGATTGATGGTAATTATAAGATTTTTTTATGGTAATGATCAAGTTACATCTATATTTATATTAAAAATGTTAAAATTATTTTTTTCTTTGTTAATGATAATTTGAATATGTATGATTTTAAAAGGAATAGAATTAATTTTAGTGTTATTTTTATTTTTAAGATTACTTTTTGTAATTTAATT------GATAGAGGGGTAGTGGTTTTTAAATTAGGGAGAGATTTATTAAGAATAAATTTATTTATACTTTCAGTATGAATAATAATTTTAATAATATTAGCAAGTTTGAAATGCTTTATGAAAATAAATATTTTAAATTTTATCTTTTTTTTATATTACTTTTGCTTTATTTATGTTTTTATAGAACAAATTTAATAATATTTTATTTTTTTTTCGAAGCTATTTTATTCCCTATTATTATAATAATTTTTAATTGAGGTAATCAACCTGAACGTTTACAAGCTGGTATTTATATACTTTTATATACTTTATTTGGTTCATTACCTTTATTTATTTTAATAATTTTATTTGAATATACTTTAAATTATTTATATATAGATTTTATAATAAATCTATAGGCCTTTTTTTTTAATAATAATATTAGGCTTTTTAGTTAAAGTTCCTATATTTTTTGTACATTTATGATTACCAAAAGCTCATGTGGAAGCACCAATTTCTGGTTCTATAATTTTAGCTGCTGTTTTATTAAAATTAGGAATTTATGGAATTTATCGTTTTAAAATGTTTTTTATAAATGAATTAATACAGATAAGATATATTATTATAGTAATTTCTGTTTTAGGAAGTATGATTGTAGGTGTAATATGTTTATTTCAAACAGATATTAAGTCTTTAATTGCTTATTCATCAGTATGTCATATAGGAATCGTTTTAAGAGGAATAATAAGAATAAATTTTCTTAGATCTTTTGGAAGTTTATTATTAATATTAGGACATGGACTTTGTTCATCTGGATTATTTTGTTTAGGTAATATATTATATGAACGATTTTTTACACGGAGATTACTATTATTAAAGGGAATAAACAAAATTTTTCCTTCTGTTTCTTTATGATGATTTTTAATAAGAGTATTTAATATAGCAGCACCACCTTCTATAAATATTTTTGGGGAAATTTTTTTAGTGGGAAGTTTATTAAAATTTAGAATAATATTTATTTTACCTTTAATAATATTATTATTCTTAAGAGCTGGATATTCCTTATATTTATTTAGGTATGTTAATCATGGAGAAGGTTGAATGATATGAGCTTCAAATTTTATTTCAGTTCGAGAACATTTTTTAATATTGTTACATTTTTTCCCTTTGATTATTTGGTGTTTAAAAATAGAATGTTTTAGAAGATGAATTATTTTTTTTAAATGAGGTTATTATTTATTGATAAATAGAATTATATTTTTATTTTTATTTTTTTATTTAATTTATACAAATGAAGTAGTTGTAATTGAAATTTTTTTAATAAGTTTTTTACATTTAGATGTAAAAATATATTTTTTATTTGATTGAATTAGATTAAGATTTATGTTTGTAGTTATATTTATTTCTGCTATAGTAATTATTTACAGACATGAATATATAAAAGAAGAAAGAGAAAAAATTTATTTTTGTTATATAGTTTTATTATTTGTGTTTTCTATATTATTATTAATTGTTTCCCCTAATATAATTATAATTATTTTAGGATGAGATGGTTTAGGATTAGTATCATATTGTTTAGTAATTTTTTATCAAAGCATTAATTCATTTAATTCAGGTATAATTACTGTTTTAATAAATCGAGTAGGAGATGTGACAGTTATAATATCTGTGATTTTTTTATTAAACTACGGAAGAATAGATATAAGAAGAGTGAAAGAAATAATTAAAATTTGTGGGATTTTTATTTTAATCTCAGGAATAACTAAAAGAGCACAAATTCCTTTTTCTGCATGATTACCAGCAGCTATAGCTGCTCCTACTCCTGTCTCTTCATTAGTTCATTCTTCGACATTAGTAACCGCAGGAATTTATCTTCTTATTCGTTTTAGAGTTCTTTTTGAAATAAAATTTTATTCTAGGATTTTAATATTTTTATCTAGAATAACTATGTTTATAGCAGGGGTAGGAGCAAATTTAGAAATAGATTTTAAAAAAATTATTGCTTTTTCTACTCTTAGTCAGTTAGGAATAATTATATTAATTTTATCTTTAGGAAAAATGGAGTTAGCGTTTTTTCATTTATTAATTCATGCGTTATTTAAATCTATATTGTTTCTTTGTGCTGGGTTAGTAATTCATACTTTTTCAGGAATTCAGGATATTCGATATTTAGGTAGATTTTTTAGATTTAGTCCTTTAATTTCAGGTTGTATAGGATTAAGAAGATTATCTCTTTTTGGATTTCCATTTGTAGGAGGTTTTTATTCAAAAGATTTAATTTTAGAATTTATTTATATAAATATCAATAATATATTTGTTATTATAATTGTTATTGTAAGAACATCATTAACAATAATTTATTGTATACGAATAATATATTATATTGTTTGAAAAGGAGTTTTTACCCAAAGTTTTTTTTTAAAAAGATTTAATTATTTTATATTATTTCCTATTTATTTTTTAAGATTTATAGTATTAATTTTTGGAAACTTATTTAGATGAGTTTCATTTTCCTATGAAGATTTATTAATTTTATCAAATTTTAGAAAATTTTTTAATTTAATTTTAATTTTAATGTCTTTTTATTTTTTTTATCTAATATAAAAATAGAGGGATTTGTAATGAAAAGAATTTATTATTTCTTAAGAAAAATATGGTTTATATCTATATTATCAAGATTAATTTTTTTAAAATATTTTAAGAAATATAGAATTTTTTCGGAAAATGATTGGAAATGAGTAGAAGAAATGGGTCCTGGAGGGGTTTATAATTTTCTTAAAAAAAATACTTATTTTTCCGTTTGATTAAGAAATAATTTTTTAAGCTCTTTAGTTTTATTATATGTAAGAATATTAGTAATTTTTATATAAAATTAATAACTTTTTTTACAATAACTTTTTTTATTTTTAATCATCCTATATATATACTACTATCTATTATTTTTATTACTTTAAGAATAAGAATTCTAATTTATAAAAGAATAAAAATAATATGAATCCCCTTAATTTTAATTTTGCTAATTTTAGGTGGAATATTAATTCTATTTCTTTATATTATTAGATTAATTCCCAATAAAAAATTAATTTTTAATAAAAAAATCATTAATTATAATTTTC---TACTTATATCATTTCCTTTTTTAAAATAGTAGAAAATTCTTTCCTTAGAATAAATTCTAACTTTTTTTCTTCTTCTATAAATATACTATTATTCATAATAATTTATTTAATTATAACATTAATTGTAGTAATAAAAATCATATCATCGTCTAATGCTCCACTCTCTACTTTA-A-TTTAATTTATTACTGTAAAGGTAAGGTACCTTTTGCATAAGGGTTTTTAGAAAAATATTAAATATTTTTTAATCCCGAATTAAAATGAGCTATAAATTATGTGGAAATATAAATAGAAATGAAATTTTATTCATATTTAATGATATCTGGTTAAGTTTTTAAGAACATCTATGAGGGATAAGCTTAATAGTTATAATTTTTA----AATTTAATTAAGGATTAAAATTGTC-TAATTCTTTTTAAAAAGAATTAAAATTAATTTTT-ATGATTTATTAAAAAATTAGTAAAAATTTTAAT-TAAAGAATTCGGCAATTTAATTGACTGTTTATCAAAAACATTTCATCTTTGAAGATGTATAATCTGCTCAATGATTTTAAATTGCTGTAGTATTTTGACTATACGAAGGTATTGAAATAAGATTTTAAATGAGTGCTAAGAGAATGATTAAACAATTAAAGACTTTCTTTAATTAAATTAAATTTAATTTTTTGAGTGCAAAAGCAAAAATGAAAATTAGGGACAAGAAGACCCTATGAATTT-TTGATTGGGGCGATGGAAAAAGAATATATATCTTTTTTTTAACGATTAAATGAAAAAAATACTCTAGGGATAACAGCGTAATAATTTTGGATAGTTCATATAGATAAAATAGTTTGCGACCTCGATGTTGGATTAGGATTCTTTTTCGGTGAAGAAGTTGAGAGAAGAAGTTTGTTCAACTTTTAATTTCCTACATGATCTGAGTTCAGACCGGCGTAAGCCAGGTTGGTTTCTATCTTAATTTTATTTTTA-TAGTACGAAAGGAA--TTAAAAA-TAAATGATTTTGGCTAAACTTGTGCCAGCCGCCGCGGTTATACAAGAATAAGGTGAAATTTTTTTAAACTAGGATTAGATACCCTATTAAGTAAGTAAAATTTATGAAATCATAAAATTTTGGCGGTATTTTAAGCTTGTTAGAGGAATTTGCTCTATAATGGATACAACGCCTATATCTTACTTAATTTTGTTAAAGTCAGTTTGTATACCACTATTAATTATATTGAATAATTTATATTAAGTCAAGGTGCAACAAATAATTATGAGTGAAGTGAATTACATTAATTTTAATGGATTTAATAGTAAAATATGAATATTTGAATTAAGCTCTAAAATATGCACATATCGCCCGTCGCTT-GAGATAAGTCGTAACAAAGTAAAAATACTGGAAAGTGAGAAAAGTATTTTATAAAATCTAACTTGCAATTAGAAATTAAATTGCAAATTTAAAATAACATTAGAATGTCAATCTAAAATTACTTATTTTTATAGTGTAATTAAACACATAACATTTTCGTTGTTAATTCTTATAGTTTATAAAATATTACAGTTTAATTAGTATAGTACATTTAATTTCCAATTAAAAAGATAAATTAAACACTTAATTAGTTTAAAAAATAATAAATTGTGGATTTATTGATGCATTAAGTAAATAAAATGCCTGAATAAAAGATTATCTTGATAGGATAAATTATGTATACTTTTATTACATTGAATGGCTGAAATAAGCATTGGTCTCTTAAACCACTTTATAGTACTTTCAATGG-ATAAAGTAAGCTAATTAAGCTAGTGGGCTCATACCCCATTAATAGAAGCCAAAACCGAGGCTATTCACTGTTAATGTTCCTATTAACAGAAAATAGTATATAAGTACATAAATTTTGGATATTAAAAATAAAGCGATAAATTGCAATCAGTTTCGACCTGATAAAAAAAATAATGGTTTTGTAAACCAATTCTTATAATGATATTTCATTTACAATGTAACCATTTTAAAGATTTTAAGTTAAAAAAACTATATACCTTCAAAGTATAAATTAAATCTTGGTAAAATGGCTGAATTAAGCTATAAATTGTAAATTTATAAATGAAAAATTCTTTTACTA
Ixodes_uriae_ag5_NC_006078              ATGATAATAAATTTATTTTCAATTTTTGATCCTACTACTTCCACTTTCTTTAGCTTAAATTGACTTGCTTTATTTAGT---ATTGTTATAGTCCCCACTCATTTTTGAGTTATTCCCTCACGAATTCAAATCCTCTGAAAAATACTCTCATTTTTTATCACCTCAGAAATATCCGCTAACCTCTCAAAAAAAAATCATAAATTTATAATATTTTTTATATCATTATTTATCGTCATTATAATATCTAATCTAATAGGTTTAGTACCTTATGTCTTTACCCCCTCAAGACATATCATATTCTCAATAGCTTTTGCTTTCCCAATTTGAATCACCTTAATACTATATGGGTGAATCAACCACTTTAATAAAATAATAATTCATTTAGTCCCAATAGGATCCCCTAACATTCTCACTATTTTCATAGTTTTAATCGAAACAATTAGTAATCTTATCCGACCTATTACACTATCAGTTCGATTATCCGCTAATATAATTAGAGGCCACTTATTAATTCATCTTCTAACTTCAATCCCTTACAACCATAATAATATATTTATCATTACAATACCTATTATTATAACCCTAATATTTTTAGAATCAGCTGTAGCAATTATTCAAAGATATGTATTTATCACACTAGTATCATTATACACAAATGAAATTATTCCACAACTATTTCCTATAAACTGAATACTTATAACCTTATTATTCTTTACATTATTAATCTTTACTTCCACCTTACTTTTTTTTTCTCCTTAACTTCTATAAAAGTAAATTTTTTTAAAAAA-TCAAAGACTTCTATATTAATAAAATGAATTTTACCGCGATGATTTTACTCTACAAACCATAAAGACATTGGAACAATATATTTAATCTTTGGTAGATGATCCACTATAATTGGAATATCAATAAGAATTCTTATTCGTACTGAATTAGGTCAACCAGGCTCATTAATTGGTAATGACCAAATCTATAATGTTATCGTTACTGCCCATGCCTTTATCATAATTTTTTTTATAGTAATACCTGTAATAATTGGGGGATTTGGTAATTGATTAGTCCCATTAATACTCGGGGCCCCAGATATAGCATTTCCTCGAATAAATAATTTAAGATTTTGGTTACTTCCTCCCTCAATTTTTCTACTTCTTAACTCATCCTTAGTAGAGAGGGGAGCAGGAACAGGTTGAACTGTTTATCCCCCTCTATCAGCAAATATTTCACATTCAGGAGCCTCAGTTGATATGGCTATTTTCTCTCTTCATTTGGCTGGAATCTCCTCAATTTTAGGGGCTATTAATTTTATCACAACAATTATCAACATACGATCAGAAGCAATAACTCTCGAACGAATACCTTTATTTGTATGATCAGTATTAATTACTGCAATCTTATTACTTCTTTCTCTCCCTGTACTAGCAGGAGCTATCACAATACTCTTAACTGACCGTAATTTTAATACATCTTTCTTTGACCCTAGAGGTGGAGGAGACCCAATTCTCTACCAACACCTATTTTGATTCTTTGGGCACCCCGAAGTCTATATTTTAATTTTACCAGGATTTGGAATAATCTCCCATATTATCTGTTTCCAGACAGGAAAGAAAGAACCTTTCGGAAATCTAGGAATAATTTATGCTATATTAGCTATTGGATTCTTAGGATTTATTGTTTGAGCTCATCATATATTTACAGTAGGAATAGATGTAGATACACGAGCTTATTTCACAGCAGCTACAATAATCATCGCAGTGCCCACAGGGATTAAAATTTTTAGATGACTAGCTACCCTACATGGATCTAATATTGAATTTAATGCATCTATCTTATGAACTCTAGGATTTTTATTTCTTTTTACTCTTGGAGGATTGACAGGAATTATTTTATCTAATTCCTCTTTAGATATCGTTTTACATGATACTTATTATGTAGTGGCCCATTTTCACTATGTATTATCAATAGGAGCTGTCTTTGCAATTATAGGCTCAATTACTCATTGATTCCCTCTTTTTTTTGGCCTAAACATAAATTCCTTATGACTAAAAATCCAATTTTATTCAATATTTATTGGGGTTAACATGACTTTTTTCCCCCAACATTTCTTAGGCCTAAGAGGAATACCCCGTCGTTACTCTGACTACCCAGATTTTTTTTCTAAATGAAATATAGTTTCTTCACTAGGAAGAATAATCTCAGCAATTAGTGTAATTTTCTTTATTATTATTCTATGGGAAGGCTTAATTTCCAAGCGAATCGTTATAACCTCCCAATTTCCAACCTCATCCCAAGAATGACAAGTAAACTTCCCCCCTTCAGAACATACATTTAATCAAAATAACATTTTAATCAAAATGATAACATGATCAAACATTATATTTTCTGATAGAAATTCCCCAATCATAGAACAAATAATTTTTTTTCATGATCATTCAATATTAATCATTATTATAATTACAATCGTAACTTTTTACATAATTACCAATATTTTATTAAATTCTTTCACCTCTCGGTTCTTGATAGAAGGTCAAGAAATTGAAACCATTTGGACTATTATCCCTGCAATCACTTTAATTTTTATCGCTTTTCCTTCACTACGATTATTATATTTAATAGACGAATCATTTTCCACATCTATTACTATTAAAGTTATTGGACATCAATGATATTGGTCCTACGAATACTCAGATTTTAATGTAGAATTTGATTCCTTTATAATTCCTTCCTCTGAAATAAATAGAAATAGATTTCGACTAATTGAAGTCGACAATCGTGTAGTAATTCCTTTTAATTTAAATATTAAATATTTAATTACATCCGCAGACGTAATTCACTCATGAACAATCCCCTCACAAGGCCTTAAAATAGATGCAGTACCCGGACGTTTAAATCAACTATCATCTCTTTCTAATCGCCCTGGTTTATTTTTTGGACAATGCTCTGAAATTTGTGGAGCAAATCATAGTTTTATACCAATCATATTAGAAGTGACTTCAATCAATAATTTTATTAAATGATTAAAAAATATGATATTTCACCCATTTCATATAGTTGATAAAAGACCTTGACCTCTTACAAGAGCAATCTCCACAATAACTTTAATAATTAGAATAATTCAAATATTACATTACAAATTCTCATTAATAACTCTATTTGCAACAACATTAGTAATCCTAACTATATTTCAATGATGACGGGATATTTCCCGTGAAGCCTCTTTTCAAGGAAACCACACTTCTAACGTAATCTGAGGCTTAAAATTTGGTATAATCTTATTTATCGTCTCAGAAATCTTTTTCTTTGTTTCATTCTTTTGGGCATTTTTTCACAGCATATTATCACCTAATATTGAACTAGGAAGAATTTGACCTCCTCAAAATATTATCCCATTCAATCCCTTTGAAATCCCCCTTCTTAACACAACTATTTTAATCTCTTCAGGGATTTCAGTTTCCTGATCCCATCATAGATTACTAAATAATAATTATAATGAAGCTTATAACTCCCTTCTAATTACTATTCTATTAGGCTTTCTATTCACCTTACTACAAGGATGAGAATACATACAAGCTCAATTTTCTATTAGTGATAGAATTTTTGGAACTACATTTTTTGTAACAACTGGGTTTCACGGCCTTCATGTAATTATTGGAACTACATTTTTACTAGTAACTTTAATCCGTATAAATAAAAATCATCTCTCTTCTACCCACCACTTTGGATTTGAAGCTGCAGCATGATATTGACATTTTGTAGACGTCGTATGATTATTCCTATTTACATTTATATATTGATGAATTTACAATAAATTTAAAATTATTAATCCTATCATTAATTTACCTACCCCTTCAAATATCTCATATATATGAAACATAGGCTCTTTATTAGGAATATGTTTAATAATCCAAATCCTAACAGGATTATTTTTAGCCATAAATTTCTCTAGAGATGTTTCTACAGCATTTAATATAATTAGTCATATTATACGAGACGTAAATAATGGATGAATAATTCGATCTATCCATGCTAATGGCGCATCATTATTTTTTATCCTAATTTATCTTCATATCGGTCGAGGAATTTACTACTCTTCATTCTTTTTCTTTAAACCATGAATTTCTGGCTTAATAATTCTCTTAGCCCTAATGGCCACAGCTTTTCTAGGTTATGTTTTACCTTGAGGCCAAATATCATTTTGAGGCGCTACAGTCATTACCAATCTATTAACAGCTATCCCTTACATTGGAGATATTATAACTCAATGAATTTGAGGGGGATTCTCAGTTGACAATAGAACTTTAAATCGATTTTTCTCTTTACACTTTTTATTACCTTTCGTCATTGCCATACTAGTTCTAATTCATATCTTATTTTTGCATGAAAAAGGGTCATCTAACCCTTTAGGAATTCATTTAAATATCGATAAGATCCCTTTTCACCCATATTTTACTTACAAAGACTTAGTAATAATATTACTTGTCCTATTTATATTCTCTATTATTGTCCTAATTTATCCTTACTCCTTAACAGATTCAGAAAATTTTATAATAGCAAACCCTTTAGTTACTCCTCCCCATATTCAACCAGAATGATATTTTTTATTTGCCTATGCTATTCTACGCTCTATCCCTAATAAATTAGGGGGAGTAATAGCCTTACTTTTATCTATTTTCATTATCATTACACTCCCATTAACAATAAATAATAAATTTTCTTCTTTCTATTTTTACCCTTCAAAAAAATTCATATACTGAATTTTTATTAATATTTTTTTATTATTAACCTACTTAGGTTCTTGTCCTGTAGAAATACCTTTCATCATAATAAGACAAATTCTTACTATAATGTATTTTATGTTTTTTATCTTAATTCCTTTTATTATGGTTTTGTATATTAGTTATATTTTTTTAATTATTTGTGTGTTGGTAAGAGTAGCTTTTTTTACTCTTTTAGAGCGAAAAATTTTAGGTTATGTTCATTTGCGCAAGGGCCCTAATAAGGTAGGAATCATAGGGATTTTTCAGCCTTTTAGAGATGCTTTAAAATTGTTTAGTAAAGAAATAAATTTTATGTTATATATTAATATATTTATATATTTATTTTCTTCTGTATTAGCATTAGTATTAATAATAGTTTTTTGATTTATATATAAGTGAGATTTTGAACAAATAGGTTATGAATTTGGTTTAGTAATTGTATTATGTATCTCAAGTTTGAGAGTATATGTGATTTTATGGGGGGGTTGGTCCTCAAATTCTAAATATTCTTTATTAGGGGCATATCGAGGGGTTGCTCAAGTGATTTCTTATGAGGTAAGATTAGCTATAATTTTAATTAGAATAGTTTTTTTTAGCGAAAGATTTAATATCAATGAGGTTGTTGGTTTTCAAGAGAATTTTTATTTAGTATTTGGTTATTTAAATATTTTTATTGTTTGGATAATTTCTTGTTTTGCTGAAACAAATCGTTCACCATTTGATTTGTCTGAAGGGGAGTCAGAATTGGTTTCAGGATTTAATATTGAGTATGGGTCTTGGAATTTTGCTATTTTGTTTATGGCTGAGTATGGAAATATAATCTTTTTTAGATTGATTAGATCCTATTTATTTATAGGCGGGGAGGGATTTTTATTTATAGCAATGTTAGTAATAATCTTATTTATTTTAATTCGAGGAACTTTGGTGCGGTATCGATATGATAAATTGATGATGATGGCTTGGAAAGTGGTTTTACCTTTTAGAATTATAATGGTTTTAGTTAATTTTTTTTTAAAATTAATTTATAATAGACTAATTTGTTTCAATTTTTGAATT---ATAAACTTCATTTTTTTATGAATACTAGGATTATCTATTCTAATAAGAATATCCTCCAGCTCATGATTTTCGTTTTGACTTAGAATAGAAATTAATATAATAATATTTATCCCTTTAATAAATTCAAAAATTTTCTTTCATGTAATAGAATAATTAACTATTTTATTATTCAATCTTTAGCTTCCTCTATATTCCTTTTTTCTTCAATTCTCTTTTTTTCCTTAAAAATTACTTTATTTTATAATATCATTATTTTATCTATCTTAATTAAACTAGCCGCAGCCCCTTTTCACATATGATTCCCTCAAATTAGAGAAAATATTTCTTATAAATCTTTCTTCTTACTATCAACTATTCAAAAAATTATCCCCTTACAAATTCTCTCGGTCTTTAATAATAATAAAATCATTTTATTTATTGTATTATCAGCAACTCTTGGGACTCTTGGAGGGTTTAACCAAATTTCTTTACGAAAAATTTTAGCTTTTTCATCCATTTCACATTTAGCCTGAATAATAACTTTAATTATAATCAATCAATTTTACTGAATCATTTACTTCATAATATATTTTTTTATTTTATTAAAAATTATTATTTTTTTAAAAATAAATTTTATTAATACAATCAATAATTTTTATACAAAAAATTTGCTCCCAATAAATAAATTTCAATTATTTTCAACATTTATATCTTTAGGGGGTCTCCCTCCTTTTATAGGATTTTTTATAAAACTATTATCAATTATTCTAATTATTAATAAAATACCTTTTATTCTAGTAATCTTAATCCTTTCCTCTTTAGGAAACTTATATTTTTACTCACGAATTTTATTCCCCCTAGTTTTGTCTTATAATGCTATAGTAAAAAATTATAATGTATTTTCAATTAACTCCACCACTTTTTTTTTAATTAACATAACTATATTCATCATACTCTTACCTTGAGTAAAA--ATTAAAATAATTACAATTCTTATTATCCCTTTAATTATCATAATTTTATCCTTTCTATTAACTAAAAATAAATTTATAGATAAAGAAAAACTCTCTCCTTTTGAATGTGGATTTGACCCCTTCTCAATTTCCCGAGTCTCATTTTCTCTAAAATTTTTTATAATCGCTGTTATTTTCTTAATCTTTGATATTGAAATCATTCTTATTCTTCCCTTTCCTTTCATTACA---AACAACAGAATTATATATCCTCTTACAATTCTCTTTATTATACTAATTATTTTTTTAGGTTTAATTTATGAGTGAAATAAAGGTATATTAGAATGAATAAAAATGTTAGAAATTTCATTTATGATATATGTAATTGGAATAATGGTTTTATTAATGAATCGTAATCACATTATAATTATTTTATTAAGATTTGAATATATATATTTAGGAATTTTTATATCAATGATTTTTTTACTGGTGTTTTTCTCTTTAGTCAAAATTATTTTATATTTAATTGTAATTGTGTGTGAGGCTAGATTAGGTCTTAGAATATTAGTTTCCATAAATTTTTTTTATGGAAATGATAAATTAGCATCAATAGTTTTATTAAAAATGTTAAAAATTTTGTTTTTAATGGTAACGACTATTTGTTTAGTAATGAAGTTGACAGGGTTAGATTTAATAGTTATGATTATAATAATTTTTTTTTTTTTTTTTTTAGGTTTTTGAAAGGTTGGGTTGTAAATGATGGGATAATATTAGGGGGAGATTTAATAAGAAGTTGTTTGATAATATTAACTATTTGAATTATTTATTTGATAATATTATCTAGAATAATGATTTATGAAATAATAAAATATTTATGATATATGTAAGAATGATAATATTTTTTTTATTTATGTGTTTTTTTTCTTTAAATTTATTAAGGTTTTATTTTTTTTTTGAAAGTGTCCTTTTCCCAATTATTATAATTATTTTTAATTGAGGAAATCAACCCGAGCGGTTACAGGCGGGGATTTATATGTTATTGTATACATTATTTGGGTCATACCCATTATTAGTAATTATAATATTAAAGGGATTTTCTTTAAATTATTTGTATATAATAATAATAGATTTGGTTTAGGTATTGATTTTATTTTATGATTGCTGGATTTTTAGTAAAAGTGCCTATGTTTATATTACATTTATGACTCCCTAAGGCTCATGTAGAGGCTCCTATTTCGGGCTCGATAATTTTGGCTGCGGTTTTATTAAAATTAGGAATCTATGGGTTATATCGATTTAGTGCAATATTTATAAAGGAGATTATGGAGATAGGAAGAATTATTGTTGTGTTGTCAGTGGTTGGGGGTATATTTATTGGTATTATATGTATATTCCAGGTGGATATTAAAGCGATGATTGCTTATTCATCTGTCTGTCATATGGGAGTTGTCTTAGGAGGGGCATTAAGAATAAGATTTTGGAGATCTTATGGGAGATTATTATTAATAGTGGGACACGGCTTATGTTCATCTGGGCTATTTTGTTTGGCAAATTACATATATGAGCGATTTTTTACACGGAGATTAATATTATTAAAAGGATTAGGTAAGATTTTTCCAAACCTTTCATTGTGGTGATTTTTAATAAGAGTAGTTAATATATCTGCCCCATTAAGAATAAATTTATTTGGAGAGATTTTTTTAATTGGGGGATTAATAAAATATAGGTTATGAATAATGGTGCCTTTAGGTATTATTTCTTTTATTAGAGCTGGTTATTCTTTATATTTATATAGGTATACCCAGCATGGTGATGGGTGAGTTTTGTACTCGGTTAAGATAATTGAAATTCGAGAATATATAGTAATATTATTTCATTTTTTCCCTATAATTTTATGAATTATGAAAATAGAATGTTTTTTAAATTGAATTGTGTTTTTAAGTTGAGGATTTTTTTTGTTAATTAATAGGATTATTTGTTTATTAATTTCTTTATATATTATTTATTTTAATAAGTTTTTTATTATTGAATATATATTATATTCGTTAATAAATATTGAGATTAAATTGTATTTTTTGGTGGATTGAATTAGAATTTTATTTTTATTTGTAGTTTTATTTGTTTCTTCAATGGTTATTATTTATAGAGATAAGTATATAGAGGGGGATCCTAATAAAAATTATTTTTGTGTGATGGTGTTATTATTTGTGTTATCAATGGTATTATTAATTTTATGTCCTAATATTTTAATAATTATTTTGGGGTGGGATGGATTAGGATTAGTTTCTTATTGTTTGGTTATTTATTATCAAAGAAAAGATTCTTATAATTCTGGTATAATTACTGTTATAAGAAATCGTGTAGGGGATGTAGCTATTTTATTGAGATTGGTTTTTTTAATAAATTTTGGTTGTTATGATATATTAATATATAATAGAATTAATATTATTTGTGGTATTATAATTATTATTGCTGGGATAACTAAGAGAGCTCAAATTCCTTTTTCTTCTTGATTGCCTGCAGCAATGGCTGCCCCTACTCCAGTTTCTTCTTTAGTTCATTCATCAACATTAGTGACTGCGGGGATTTATTTGTTAATTCGTTTTAGGTTTTTATTTAAAATTAGGTTATTTTCTGAAATATTATTTTTTTTTTCGAGGCTAACATTATTTATGGCTGGAGTAGGGGCAAATTTAGAAATAGACTTTAAAAAAATTATTGCTTTTTCTACTTTGAGTCAATTAGGGTTAATTATAATAATTTTATCATTAGGTAAGATGGAATTTGCTTTTTTTCATTTATTAATACACGCATTATTTAAGTCTATATTATTTTTATGCGCGGGGTTAATTATTCATAATATAGGAGGGGTACAAGATCTTCGTTATTTAGGAAATTTTTTTTGTTATAGTCCAATGGTTTGTGGGTGTATAGGGTTGGCAAGAATATCTTTATTTGGATTCCCTTTTATAGGGGGATTTTATTCTAAAGATTTATTATTAGAATACGTTTATATAAGAGTAGATAATATAATGTATATATTATTATTAATTGTAAGTATTGGACTAACTGTCATATATTGTATACGAATATTATATTATGTAGTATGGAAGGGGATTATGATAAGGATATATTATAGAGTGGATATAAATAAGATGATAACTATTCCTATTTATTTGTTAAGAATTGTAGTAATTATATTAGGGAATATTTTAAGTTGGTTGATATTTTCATATGAAGAGCTTATTGTTTTATCAAATTTTTCTAAAATATTAAATTTATTTTTAATTGTTTTTGTTATTAAAATTTTTTATCTTGTAATAAAATAAAGGGATATAGGATAGGGAGGGTTTACAAATTTTTGAGGAGAATGTGGTTTATATCATTTTTAACAAGGTATATTTTTATGTGTTTTTACAAAAAAATAAGGGCAGTGAGTGAATATGATTGAATATGAGTTGAAGAATTTGGGCCAAGTAGATTATTTAAGGGGATGAGAAGCGGTAGAATAATCAGACAATGATTTCAAAATAATTATTTAAATTCTATTTTATTAATTATTGTAAGATTAATTATAATATTTCTTTTATTTTTATTAATATACTAATTATATCTTTTTTTCTTTTTAATCATCCTATAATAATACTTTTAATTATCATTACAACCACAATTTCTATTTCTATCTTAACTTTTCAATTTTTAAAATTTATATGAATAACCTTAATTCTAATTCTTTTAATTTTGGGGGGTATACTAATTTTATTCCTTTATTTAATTAGACTAATCCCTAATAAAAAGATAATTTTTTATAAAAAATTATATTTTATTAGGGATTAGTTAATTATTACTCTAAATTTTCAAATCAAATTATCCTACCTTCACATAGAATAAAAATCCTATTTATGTCCCCCTCTATTAGATGACTAATATTAATGATAATTTATTTACTATTAACTTTAATAGTTGTAATAACAATTATCATTTCCTCAAACGCCCCAATAAAATTATACTA-TATAGTCTAGTACTGAGAAGGTTAAGTACCTTTAGCATAAGGGTTTATTAAAAAAAATTATGTATTTATATTTCCCGAAATATTTTGAGCTATGAAATTTGTTTTAGAAAATATAGAAATGAAATTTTTCTCATAAATCAGGATATCTGGTTAAATTTATAGAAAAATAAAATAGGGATAAGCTTATTTTATATTATTTTTA---GAGAAAGAAGAAGGAATAAAAATTTC-TGGCTTTTGTTATAAAAAATTTGTGTCAATTTTA-ATAATAAATGATGAAATTAGTATAAAATTTATTATAAGGAATTCGGCAATTAAATTGACTGTTTATCAAAAACATTTCATTTTGGTAAATGTATTGTCTGCTCAATGATATTAAATTGCTGTGGTATTTTGACTATACGAAGGTATTGAAATAAGGCTTTAAATGGGCGCTAAGAGAATGATAGAACAATTTTACTCTGTCTTTATTATAATAGAATTTAACTTTTTATGTGCAGAGGCGAAAATTATTTTAAGGGACAAGAAGACCCTATGAATTT-TTAGTTGGGGCGATTAATAAAGAGTATAGATCTTTATATTATTGATTTAATGAATTAAATACTCTAGGGATAACAGCGTTATAATTTTGGATAGCTCATATAGATAAAATTGATTGCGACCTCGATGTTGGATTAGGGTACTTTTTTAATGAAGAAGTTAAATTAAGGAGTTTGTTCAACTTTTAAATCCCTACATGATCTGAGTTCAGACCGGCGTGAGCCAGGTTGGTTTCTATCTTTATTAAATTTTCATTAGTACGAAAGGAATATTGAAAAATATATAAATTTGGCGAAACTTGTGCCAGCCGCCGCGGTTATACAAGATGTAGGTGAAATTAATATAAACTAGGATTAGATACCCTATTAAGTATATATTAATTATGAAATCAAAAAGTTTTGGCGGTATTTTAAGCTTTTTAGAGGAATTTGCTCTGTAATGGATAAAACCCCTAAATCTTACTTAATTTTG-TGAAGTCAGTTTGTATACCACTATTAATAATATTGAATAATTAAAATTAAGTCAAGGTGCAACAAAAAATTATGAGTGAAGTGAATTACATTAATTTTTATGGATTTAAAAGTAAAAAATGCTTTTTTGAAAAAAGCTCTAAAATATGCACATATCGCCCGTCGCTG-GAGATAAGTCGTAACAAAGTAAAAATACTGGAAAGTGAGAAAAGTATTTAATAAAATCTAATTTGCATTTAGAAATTAAATTGCAAGTTTAAAATAACATTAGAATGTCATTCTAAAATTACA-TTTTTTATAGTGTAA-CCAACACATAACATTTTCATTGTTAATTCTCATAGTTTATAAAATATTACAACTACATTAGTATGGTACATATAATTTCCAATTATAAAG---GATGTAGTACTTAATTAGTTTAAAAAATAATAATTTGTGGAATTATAGATGCATTAGGTAAATAAAATGCCTGAA-AAAGGGTTATCTTGATAGGATAAATCATGTG---TTTCTCTCCATTGAATGGCTGAAATAAGCAATGGTCTCTTAAACCAATTTATAGTACTTTCAATGA-ATAAAGTAAGCTAAATAAGCTAGTGGGTTCATACCCCATTAATAGAAGCCAAAATAGAGGCTATTCACTGTTAATGTACCTATTAACAGAAAATAGTATGATAGTACATAAATTTTGGAGATT-AAAATAAAGCGAT-TATTGCAATCAGTTTCGACCTGAGATATAAAATGCTGGTTTTGTAAACCAGTTCTTATAGCGATGTTTCATTTACAATGAAACCGTTTCA-AGATTTTAAGTTA--AAAACTTTATGCCTTCAAAGTATAATTTAAATCTT-GTAAAATGGCCGATAAAGGTGATAAATTGTAAATTTATTCATGAATATTTCTTTTACT-
Limulus_polyphemus_NC_003057            ATGATAACAAATCTTTTCTCCATTTTCGACCCCTCTACATCTCAATCTATCTCTCTTAACTGAGTTAGAACACTTCTAATTATCCTATCTACACCTTATTTATATTGAGTAATTCCTTCCCGCCTTCAAATCCTAATTATCAATATATTCAACATCCTCAATAAAGAACTTTCAATTCTACTATCATCAAAAAAACCTGGAATAACTTTCCTCCTAATCTCCCTATTTTGACTAATCTCAATAAATAACTCCTTAGGCCTTCTACCACATATCTTCACATCTACAAGACATATTATAATAACTCTCTCATTAGCCCTTCCAATCTGAATAACAATTATACTATTCGGATGATTAAATAACACTACCCATATATTTGCCCATTTAGTTCCCCAAGGAACCCCACCAGCCCTAATAATATTCATAGTCTGCATTGAATCTATTAGTAATCTTATTCGACCAATCACATTATCAGTTCGCTTAGCTGCAAATATAATTGCTGGTCACCTCCTGCTTACCCTTCTCAGAAATAGAGCAGTCATGTCTAGACTTTCTACTACACTAACAATTTCTATTCAAATTGCCCTCCTTACTTTAGAAATAGCTGTAGCACTAATTCAAGCCTACGTATTCGTAGTTTTATCAACACTTTACTCCACAGAAATCATTCCTCAAATAGCCCCTCTTAATTGAGCCATAATAACAATCATATTTTCTCTCTCCCTTTTAGTTTCAATAATTATCCTTTAC---------TCAACTCAACTCCTCCAACAAAAATAAAAATAAACCTCCCAAAAATTAATTTGAAAATGA---TTACCGCGATGACTTTATTCAACAAATCACAAAGACATTGGAACAATATATCTAATTTTTGGAATTTGAGCCGCAATAGTAGGGACAGCTCTCAGAATCTTAATTCGAGCCGAACTTGGCCAACCTGGCTCATTAATTGGAGATGATCAAATTTACAACGTAATTGTTACAGCCCACGCATTCGTAATAATTTTTTTTATAGTTATACCTGTAATAATCGGAGGATTTGGAAACTGACTTATTCCTCTAATATTAGGGGCCCCTGATATAGCTTTTCCCCGACTCAATAACATAAGCTTTTGACTTCTCCCCCCATCTTTTCTTCTATTACTCAGATCAGCTGCAGTAGAAAGAGGAGCAGGAACAGGTTGAACCGTATACCCTCCTCTAGCATCAGGTATAGCTCACGCAGGAGCCTCAGTAGACTTGACAATCTTTTCTCTCCACTTAGCAGGAGTATCATCAATTTTAGGTGCAATTAATTTCATTACCACAATTATTAATATACGAACATCCGGAATAGTACTTGAACGAATACCATTATTCGTTTGATCAGTTAAAATTACTGCAATCCTTCTTCTTCTATCTCTCCCTGTTCTTGCTGGAGCTATTACAATACTCCTAACAGATCGAAACTTCAATACATCATTTTTTGACCCTGCAGGAGGGGGTGACCCAGTCCTATACCAACATTTATTTTGATTTTTTGGGCACCCTGAAGTCTACATTTTAATTCTTCCTGGGTTTGGAATAATCTCTCATATTATTAGCCACCAAACAGGAAAAAAGGAACCTTTCGGGACTCTTGGAATAATTTATGCCATATTAGCTATTGGCATTCTTGGTTTTATAGTATGAGCTCACCATATATTTACAGTGGGAATAGACGTAGACACACGAGCATACTTCACAGCAGCTACAATAATCATTGCTGTTCCCACAGGAATTAAAATCTTTAGATGACTAGCTACCCTACATGGATCACAACTCTCATACGACCCACCTCTTCTATGAGCCCTAGGGTTTGTTTTCTTATTTACAATCGGAGGATTAACTGGAGTAATCCTAGCTAACTCCTCCATTGATATTATCCTCCATGACACATACTACGTCGTAGCCCACTTTCACTATGTCCTCTCAATAGGAGCAGTATTTGCAATCTTAGCAGGGGTCACTCATTGATTTCCATTATTCTTTGGAATAGCAATAAACCCAAAATGACTAAAAATTCACTTTTTAGTTATATTTATTGGAGTAAACGTCACTTTCTTCCCTCAACATTTCCTAGGTTTAAGCGGAATACCCCGACGATATTCAGACTACCCAGATGCTTTCACTACCTGAAATGTTTTATCATCCTTAGGCTCTCTCCTCTCTTTTATTGCCGTCATAGGATTCATCTTCATTATATGAGAATCCATCATTAGAAAACGCCCTATTATTTTTTCTAACCATCTTCCCTCCTCAGTAGAATGACAACACAATATTCCACCAGCAGACCATACATATAATCAATTAACAATATTAATCAAAATGGCAACTTGATCCCACCTCCTATTTCAAGACAGAGCTTCCCCTACTATAGAACAAATAATTTTCTTTCATGATCACACAATAATTATCTTAACCTTAATTACAACTCTAGTTGTATACATAATAATAAATACTATATACAATTCCTTTACTAATCGAGTTCTTTTAGAAGGTCAAGAAATTGAAACGTTCTGAACCATCATCCCAGCACTCATATTAATCTTTATTGCCTTACCCTCACTCCGACTTTTATACCTTATAGACGAAATTAATAATCCTGCTCTAACAGTAAAAACCATTGGTCACCAATGATATTGGTCATATGAATACTCAGACTTCTCCTCCGAATTTGATTCCTATATAATCCCTAGAAGAGAAAACCTCCCCTCCTCATTCCGATTATTAGATGTTGACAACCGCACAATCCTTCCAATAAACACCCAAATTCGAATAATAATTACTGCTGGTGACGTTATCCACGCTTGAACAGTTCCAGCTCTAGGTATAAAAATTGATGCAATCCCAGGCCGTTTAAACCAGTCCTCAATTATAATTAACCGCCCTGGCCTATTCTTCGGACAATGCTCAGAAATTTGTGGAGCAAATCACAGCTTCATACCAATTGTTGTTGAAAGTGTAAACACTTCGTCCTTCATCAAATGAATAAATTCAAAACACACACATCCATTCCACATAGTAGACCAAAGTCCATGACCCTTAACTGGAGCTCTAAGAGCTCTCACTTTAACAATAGGACTCATTAAATGATTTCATAAAATAAATCCTAACCTATTAATACTAGCTATATTTATTACTTTAGTAACAATAATCCAATGATGACGAGATATCATCCGAGAATCCACCTTCCAAGGAAACCACACTTCAATTGTAATATCAGGACTACGGTGAGGAATAATCCTATTCATCGTATCAGAAATTCTATTTTTCGCTTCATTTTTCTGAGCATTTTTCCATAGAAGACTTTCCCCAAGTATTGAACTAGGATCCTCTTGACCACCTTCAGGTATTTCACCTTTTAATCCTTTTCAAATCCCTCTTCTTAATACCGCAATTTTACTATCATCAGGCGTAACCATTACTTGAGCCCACCACAGAATTATGGAAAACAATCACCCTCAATCTCTTCAAGCCCTATTCCTTACTATCATCTTAGGTCTTTACTTCACTAGCCTGCAAGCCTGAGAATACTGAGAAGCCCCATTCTCTATTGCAGACTCAGCCTACGGAACAACCTTTTTTGTAGCCACAGGTTTTCACGGACTTCACGTAATCATTGGCACATCATTCCTTTCCATCTGCTTCATCCGCCTAATATTTTTTCACTTTTCCCCTAATCACCACTTTGGGTTTGAAGCTGCCGCATGATACTGACACTTTGTTGATGTAGTTTGACTCTTCCTCTTTATCTCTATTTACTGATGGGGATCTCCTTTAATAAAAATTATCAATTCCCTTATTGATCTTCCTTCACCATCAAACATTTCATATATATGAAATTTCGGCTCCCTATTAATCCTCTCCCTATCAATCCAAATCTTAACGGGAATTTTCCTCTCCATGCATTATACATCTGACATTTCACTTGCATTTTCCAGAATCTCACATATTTGCCGTGATGTAAACTACGGATGAATATTTCGAGTAATTCATGCAAACGGAGCTTCACTTTTCTTTATCTGCCTTTATCTTCACGTAGGACGAGGTATTTATTATGGCTCTTACATAAATCACATAACATGAAATTCTGGCATTATCATTCTTCTCCTTTCAATAGCAACAGCATTTCTAGGCTATGTCCTCCCATGAGGACAAATATCCTTCTGAGGAGCAACAGTAATCACCAACTTAGTCTCAGCAATTCCATACATCGGGCAACTTCTAGTCCAATGATTATGAGGAGGATTCTCAGTTGGTAATGCTACCCTCACCCGATTTTTTACTTTACACTTTATATTACCATTCATAATTTTAGCTATAATTATACTTCATATTCTATTTCTTCACCAAACAGGATCTAATAACCCCTTAGGTATCAACAGAAACACCGACAAAATTCCTTTCCACCCTTACTTTTCCTCAAAGGACATTTTTGGCTTCCTTTTAATTTTAATACTATTTTCAGTAATTTCCATAACCTCCCCCTACTTATTGAGAGACCCAGAAAACTTCAATCCAGCTAATCCTCTTGTAACCCCAATTCATATTCAACCAGAATGATACTTCTTATTTGCATATGCCATTCTACGATCAATCCCTAACAAATTAGGGGGAGTAATTGCACTTCTCCTTTCAATCCTTATTTTATTCATCCTCCCCCTTACTAATAACCCCAACTTTCGAAGCCTAAATTTCTACCCCATCAATCAATTCACTTTCTGAGCCCTAATTTCCGTATTTATTCTCCTCACATGAATTGGCTCCCGTCCCGTAGAAGAACCTTATGAACTAATTGGCCAAATTCTCACAATTACTTACTTTTCATATTTCATTATCAACCCTATCCTTTTAATAAGTTTTGTTTGTTATGTTGTTATTTTGATTTGTGTTTTAGTTGGGGTAGCTTTTTTAACTTTGTTGGAGCGAAGGATTTTAGGGTATATTCAGATTCGTAAAGGGCCCAATAAAGTAGGAGTGATAGGAGTTTTACAACCTTTTTCTGATGCGATTAGGTTATTTTGTAGGGAGCAGAGTTATCCTTTTTTATCTAATTTTTTATTTTATTTTGTAAGTCCGGTTTTTAGACTTTGTTTGGCTTTGTGTTTGTGATTAATTTTTCCTATTTTTTTTAATATGGTAGATTTTGAGTTAGGGTTATTATTTTTTTTATGTGTTTCTAGCTTTGGGGTTTATGCTATAATAGGAGCTGGTTGATCATCAAATTCTAAATATGCTATATTAGGAGCTTATCGGGCTGTGGCTCAAACTATTTCTTATGAGGTAAGTTTGGCTCTTATTATTTTGTCTTGTGTTGTTTTAGTTGGGGGATATGACTTGTTGAGATTTGGGGGTGCTCAGAATGAGTGGTGAATGGTTTGGGGGTTTTTTCCTTTAGCGATTGTATGATTTTCATCTTGTTTAGCTGAGACAAATCGTTCTCCTTTTGATTTTGCTGAGGGGGAGTCTGAGTTGGTGTCTGGATTTAATGTGGAGTATAGAAGAGGAGGATTTGCTCTTATTTTTATAGCTGAATATGGAAATATTTTGTTTATGAGATTGATTAGAGTGGTAATTTTTCTTGGGGGTCTGGGGGGGATGTTTATGGTAGTGATTTTAAGAATTTTGTTTTTGTGGGTTCGTGGGACTTTTCCTCGATTTCGTTATGATAGGTTAATGGGTTTGGCGTGAAGGATTTATTTACCTTTGGCATTAAATTATTTGCTTTTTTCG---TTTGGGGCTTGTTTGTTTTTTGTAGTTGTTTGCATA------------CCCATTATCAACCTATTCTCCTTACCACTCATTCTAGGGACAATAATCACAATGAGATCTTCTTCTTGACTTATAGCTTGAATAGGCTTAGAAATAAATCTAATAGGATTTATCCCACTTATCTCTACTCAAACAAACGAGCCTCAGAAGCATCTCTTAAATATTTTCTTATTCAAACAATTGCTTCCTCCACATTTCTATTCTCCTTTTTATTATTCACTATAATAACCCCATGAATAATTCCTTTCATAGTTATTTTAACCCTAAGAGTTAAACTAGGAGCTGCCCCCTTCCACATATGACTTCCAACAGTCGCAGAAGGATTATCTTGAACAAATTGCCTCATTTTAATATCATGACAAAAAATAGCCCCCCTCTCCATCATCTCCATAATTAAAAATCCCCTCATTATTATCATCGCCACCCTTTCTGCAATCAGAGGATCAATAGGGGGATTAAATCAAACATCTCTCCGAAAAATTTTAGCCTTTTCATCTATTTCTCATATAGCATGAATACTTTCCTCTATACTAATCTCAAAAATATTATGATTATTTTATATTTTTATCTACTCAATTATTATTTCTTCAATCATCTTATGTTTTGCCCCCTTCAACATACTCCACATTAATCAAGTTTCCACAAACCAAAATAAAAAACTTAATTCTCTC---ATCACCATTAATCTCCTTTCTCTAGGAGGATTACCCCCTTTTCTAGGTTTTTTACCAAAATGGTTAATCATATTCTATTTACTTCAAATAAACATATTCCTCATAGTTATTCTAATCATCTCAACTCTCATCAATCTCTATTATTATACTCGAATTTCCTATTCCTCACTACTCTTAATCAATTCAAACAATAAATGAATAAAAACAAAAACACCACCATTAACAAAGCAACTTCCACTTTCCATAATCTCATTATTTGGTCTGATCACCTCAATATTATAACCTCAATCATTTTATCAATTACATTAAGATTCATTCTTATTATTCTATCTCTAATCTTATCCAAAAAATCCACCCTAGATAAAGAAAAAAGATCTCCTTACGAATGTGGATTCAATCCATTCTCATCCTCCCGAATTCCATTTTCCCTACGATTCTTTTTAATTTCAATTATCTTCCTAATTTTTGATGTAGAAATCGCCTTACTACTTCCCATCCCACTAACTACCTCTTTAAAAAACTCTATAATTACCTTATCCATCTTCCTA------ATAATTCTAATTTTAGGCCTATTCCATGAATGAAATCAAGGAGCATTAGAGTGAGCAAATGAGGTGCTTTTAGGAATTTTAGTGTATTTTTTAGGGCTAATAAGTTTTTTGAGAAATCGTAAGCATTTATTATCAATATTGTTAAGATTGGAATTTATAGTTTTAGGTAGATTTTTGTTAATGGTTCGTTTAGTGAGATTGGGGGAAGAGAGATTTTTATTGTTTTTTCTTACAATAGTTGTATGCGAGGGCAGATTAGGGTTAAGAATTCTTGTATTAGTGATTCGGTCTCATGGTAATGATTATTTTTCAAGAATGAAGTTACTTGAAATGTTAGGT---ATTTTTATATTTTTATTTATATTGAGTTTGTGTACCTTTGTTTGTTCATGGGAAGTTATTCAGTTTGGGTTGTTTTTTTTGAGTCTACTATTTAT---TATCGTTTTTCTGGGTTTAACTGTTTTTCTTTAATACTAGGGGGAGATTTGTTAAGTTATTCTTTATTTGGATTGTCTTGTTGAATTTGTTCTTTAATGTTAATGGCTAGATAAAAAATAATAATGAAAAGGTAAAGTTCTCATTCTTGGTTGTTTTGAGTTTAGTTTTTTTGTTTTTGAGATTTTGTTGTTTAGATTTATTATTTTTTTATGTTTCTTTTGAATCTGTTTTAATTCCTACTTTGTTAATGATTATTGGTTGAGGGGGTCAGCCTGAACGTCTTCAGGCTGGGATTTATATGCTTTTTTATACATTATGTGCTTCTCTACCTTTTTTGGTAGGTATTTTTAGGTTAGAGGGGAGTGCGGTGTTTTATTATTTAGAATTGAAAGGGTAAGTATGGGTTTTGATTTTTTGTATTTGTTGTTGCTTTTTTGGTGAAGCTTCCTATGTTTTTATTTCATCTTTGGTTACCAAAGGCTCATGTGGAGGCTCCTATTGCAGGGTCAATGGTGTTAGCAGGGGTTTTATTGAAGCTAGGGGGGTATGGATTGTTTCGGGTATTATGATTATTTCAGAGTTTTGTAAAAAGTCAGGGTGGATGATTGGTAAGAGTAGGATTAATTGGGGGATTATTTACTAGATTTATTTGTATGCGTCAGGTTGATTTGAAGTCTTTAATTGCTTATTCTTCTGTTGGTCATATGGGAATTGTTTTAGGGGGTGTAATAACACTAAGAAGATGAGGATGTGGGGGGGCTCTTTTATTGATGGTTGCTCATGGATTGTGTTCTTCTGCATTATTTTGTTTAGCAAATGTTGTGTATGAACGCTTTTTTTCTCGAAGATTAGTGTTGTTAAGGGGTATAATAAGAGTGTTTCCTTCGTTGGCTTTATGATGGTTTTTGTTTTGTGTGTTTAATATGGCGGCTCCTCCTTCAATAAATTTATTTGGAGAGATTTCTTTAATGGTGAGATTGGTGGGATGAAGAGAATGAACTGTAGTATGTTTAGGGATGTTATCTTTTTTTTCGGCTTATTATTCTTTGTTTATGTTTTCTTCTACACAGCATGGAAAAAGTTGAGCAGTTTTTTGTATTGAAGGGGTTAATTTTCGTGAATTTTTGTTGTTACTTTTACATTTAGTTCCTTTAAATTTATTGATTTTGAATCTTGATTTGTGATTATATTGATTTGTTTATGGATTATGGGCTTTGTTTTTGTTGTTGATGTTTGTAATATTTTTCTCTTTTTCTTTGTTTTTTATTTTTTCTGATTTTGCTGTGTTTGTTGAATATTATTTATTTTCCATAAATGGATGTCCTGTTGAGTTTATAATGGTTTTTGACTGAGTATCTCTAATATTTTTATCTTTTGTTATGTTAATTTCTTCGGTGGTGATTTTTTATAGAGAAGAATATATAGAGGGAGATGAAAATTTAAATCGGTTTTGTTATCTTGTTTTGTTGTTTGTATTATCAATAGGGTTATTAATTTTGAGACCGAATTTGATTTCAATTTTGTTAGGCTGAGATGGGTTGGGATTAGTATCGTATTGTTTGGTGATTTATTATCAAAATAATCGGTCTTTAAATGCAGGAATAATTACTGTTTTATCTAATCGTATTGGTGATGTGGGAATTTTAATTGGAATTGTTTGGATATTAAATTTTGGAAATTGAAATTATTTTTCTTATGTACTTTTAGAAGATATAGTAGGAGGTTGTGTAGTCTTGGCGGCTTTAACCAAAAGAGCACAGATTCCTTTCTCTGCTTGACTTCCGGCAGCTATAGCTGCCCCTACTCCAGTTTCCGCTTTAGTTCATTCTTCAACTTTAGTGACTGCTGGTGTTTATCTTTTAATTCGGCTAAGACAATATTTTAGAGTGGGAGTGTTTTCTTGTGTTTTAATGTTTATTTCTTGTATAACAATATTTATATCTGGATTGGGGGCAAATTATGAGATAGATATAAAAAAGGTAATTGCTTTATCAACTTTAAGACAATTAGGAGTAATAATATTATCAATTTCTTTTGGGTATTGAAAGTTAGCTTATTTTCATATGCTTACTCATGCCTTGTTTAAGGCCCTTCTCTTTCTTTGTGCAGGGTCTGTAATTCATAGAAGAGGTGGGGCTCAGGATTTACGATATATGGGAGGAATAATTGAGTTTAGACCTGTGGTTGGATCTTGTTTTAATCTTGCTAATTTATCTTTGTGTGGAATTCCTTTTTTGGCTGGTTTTTATTCTAAGGATTTAATTTTGGAAAATGTATCTTTTTTTAATTTTAATTTTTTTATTTTTATTTTTTTTAGAGTTTCTATTGGGTTGACTGCTTGTTATTCTTTTCGATTGTTTTTTTATATTATGGGACGAAATTTCTTTATG---TTTTTTAGAAATTTCGGGGAAGGGAGGATCGTTAGTGTTTCTATTATTTTTTTATCTTTTTGGGCTGTTATTATAGGGTCTACTTTAATGTGGATTTTGTTTCCTATTCCTTGCTTTGTGTTTGTTCCAATTTTTTATAGGGTTATAGGGGTTTTATGTGTAATTGTGGGATTATGAATAGGATTAATTTTGGAAGATATTTATTTTTAACAGGGAAGAGAGTGAATCACTTTTTAGGGTTAATGTGATTTTTACCTTGATTATCTTCAAATCCTCTTTTATCTAAATTAAGATTAGGGGGTTATTTTTTGAGAAGTGATTTAAGGTGAGGAGAGTGAATAGGACCCCAAGGTGTTTTTGAAGGGATAGTAATTGGTTCTAGGATTTTTCAGTGATTTCAGGATAATAATTTAAAGATGTATTTGGTGTCTTTTGCAATTTGAGTAATTATTTTTACATCCTATCCACAATCTACTCCTCAGTTTTATTTCTCATTTCCTATCACCCTATCATAATAATTATAAACCTAATCCTAACCACAATTCTTGTTAGCTTAATAACAACACTCCTAATAAAAACCTCTTGGTTCTCCTACACTCTATTTCTCATTATACTAGGGGGAATACTAGTGGTATTCATTTACATTGCAAGATTAGCCCCAAACGAATCTTTCAAAATATTAACAAAAATCCCTACTAATCATCCTCTCATTTTATTCACCACAATTTCATTATTTATCCAGAAATATATAAAATTTCCATTTCAAAAATTTTCTCCAATCTTCCTATATTAACAACTCTTTTTTTAGTAACCTTTCTACTAATTACTCTTATTGCTGTAGTGAAAATTACAAAAATCTCCCAAGGCCCAATTCGACACAATTG-ATTATATTTGTACTGTGAAGGTCTTGTACCTTTTGTATCAGGGGTGAATAATTGAAATTATTTATTTATTTTTCCCGAAGGAAAGAGAGTTAAAATTGATGTAGTAAAATCATTGGAGGTGAAATGTCAAGCGATCTTTTTGATATCTGGTTTTATTTTCAGGAAGGTATCTAGGGGATAATCTCTAGATATAAGGTTTGAA---AGATTAGTTGTAGATTTAGAAATGAT-CATTTTGTGTAATAGTAGATTTTATTTTATTTTTAGTATCAAATGTTTGTATTAGTAGAAAATTT-TTTTAAGGAACTCGGCAATTTTTTCGCCTGTTTATCAAAAACATGGTTTTTTGTTAAAAATCGGACCTGCCCAATGAGATTTAATGGCCGCGGTATATTGACCGTGCGAAGGTAGCATAATCACTTTTTAATTGAGGGCTAGTAGAATGGTTGGACGTAAAAAAATCTGTCTTGGAAATATTGAATTTTATTTTTT-AGTGAAAAAGCTGAAATTTTACTAAGGGACGAGAAGACCCTATTAAGCTTTTTACTGGGGCGGTAGAGAAAGAAACTTATCTTTTTTTTTAGTGGTAATAGGAGTAAGTTACTGTAGGGATAACAGCGTAATTTTTTCGGAGAGTTCTTATCGGCGAAGAAGTTTGCGACCTCGATGTTGAATTAAAGAGTCAGTAGGGCGGAGAAGTTCTATATGAAGGTCTGTTCGACCTTTAAATCTTTACGTGATTTGAGTTCAGACCGGCGTGAGCCAGGTCGGTTTCTATCTTTAGGAGGATGTT-TTAGTACGAAAGGA---CCAAACATTAAGTTAGGTCGGTTAAAATTGTGCCAGCTACCGCGGTTAGACAGA---AAGGTAGAATTTTTATAGACCAGGATTAGATACCCTGTTAAGTAATTGTTGATCATGAAACCTAAAAAATTTGGCGGTGCTTTAAGCTGTTCAGAGGAATCTGCTCTGTAATCGATGGTCCTCTTTAATTTTACTTTATTTTG-TTATTACAGTTTGTATACCGCCGT------------CT--TTTATGTCAGGTCAAGGTGCAGCTTATGGTAAAGGTTGAAGTGGATTACATTAATTTATTAGGATTTGAAAGTAATTTATGTAATTGTGAATAGGGCTCTAAGGCATGTACACATCGCCCGTCGCTT-GAGATAAGTCGTAACATAGTAGATGTATTGGAAAATGAGGTAAGTATTTCATAAAATCTAATTTGCGATTAGAATTTAAATTGCAAATTTAAAATAACACCAACTTGTCAAGATGGAGTCACTTATTTCTATGGTGTAA-TCAACACTTAATATTTTCATTATTAATCCTTATAGCTTAAAGAGTATGGCTATCTTTTTAGTATAGTACATTTAGCTTCCAACTAAAAAG---AAAAAGATGCTTAAGTAGTTTAAAGAATTTTGGGTTGTGGTCTCAAAGGTGTCTTGAGTCGGTGAAGTGCCTGATTAAAGGATTATTTTGATGGAATAAATCAAATATATCTCCACCTCGCTAGGTGACTGAA-AAAGTAATGGTCTCTTAAACCAACCCATAGTACTCCCAGCGAAGAAAAGTAAGCTAATTAAGCTATTGGGCTCATAACCCATCAATAGAAGCCAAATAAGAGGCATCTCACTGTTAATGTTCCTATTGACAGAAAATAGTTTAA-AAAATATTGGTTTTGGGGATCAAATAGAAAGCGAAAATTTGCATTCAGTTTCGACCTGAAA-ACAAAACCTCGGTCTTGTAAACCGACCCCTAAAACAGCAGCTCATTTACACTGTAATTATTTTGAAGATTTTAAGTTA--TAAACTAGTAACCTTCAAAGTTACTTTTATATCTTGGTAAAGTGGCTGATTTAGGCGGTAGATTGTAAATCTACATATGAGTATCTTCTTTATCA
Rhipicephalus_australis_Boau_NC_023348  ATGATAAACAATTTATTTTCCATTTTTGATCCATCAACATCTCAAAGATTTAATTTTAACTGATTAAGTTTAATAATTTGGTTATTTGTTATCCCCCAAGAATTTTGGGCATCATCTTCCTTTTTTTTAATTTTTTGAAAAATTCTAAGAAAAAAATTTTTTCAAGAAATTAGAAATAATATAAAATTAAGTAAATTTAAAAATTGTTTATTTATTTTTTCCATTTTTTTTTTCATTATAGAAAGAAACCTTTTAGGTTTAATTCCCTACGTTTTTACTTCATCAAGTCATTTAATATTTACAATATTTTTTGCATTTCCTTTTTGAATAACTTTTATTTTTTTTTCTTTAATTAATAAATTTAATATAATAATAGCTCATTTAGTACCAATAGGTTCCCCTATAATACTAAGTTTTTTCATAGTAATTATTGAAACTGTAAGAAATTTAATTCGCCCAATTACTCTTTCTGTTCGTCTAGCTGCTAATATAATTAGAGGCCATCTTTTAATTCATTTACTCTCTTCTATTACAATTTTTAGAAAAACATTATTTCTATTAACAATTCCTTTAATAATAATTCTTTTAGTTTTAGAAACAGCTGTTGCTTTTATTCAAGCATTTGTATTTGCAATTTTAATTAGACTTTATATTAATGAAAGAATTCCTCAAATTTTTCCAATAAATTGGCTTTTTCTATCTTTAATTATTATATTAATAACATTTTTAATAACAATTTATTTTTATTTTTTAAATTAAAAAATAAAAATAAAATAAAAAATATTCAAAATATTTTACAAATTTAATTATAAATTTATTTTACCGCGATGAATATACTCTACTAATCACAAAGACATTGGTACAATATATTTAATTTTTGGCGCATGAGCAGGAATATTGGGATTAAGTATAAGAATACTAATTCGACTTGAGCTAGGTCAACCAGGAAGATTAATTGGTAATGATCAAATTTATAATGTAATCGTAACTGCCCATGCATTTATCATGATTTTCTTTATAGTAATACCTATCATAATTGGGGGATTCGGAAATTGACTTGTCCCCATCATATTAGGCGCTCCTGATATAGCTTTCCCACGTATAAATAATATAAGATTTTGACTTTTACCCCCTTCATTATTTTTACTAATTAATTCATCTTTAGTTGAATCAGGAGCAGGAACTGGCTGAACTGTATATCCCCCATTATCATCAAATTTATCTCACTACGGCCCTTCTGTTGACTTAGCCATTTTTTCTCTACATTTAGCTGGAGCATCATCAATTTTAGGTGCAATTAATTTTATTACAACTATCTTAAATATACGTTCTATTGGTATATCCATAGAACGTATACCTTTATTTGTCTGATCTGTTTTAATTACAGCCATTCTTCTATTATTATCTTTACCTGTTTTAGCAGGTGCTATTACCATACTATTAACAGATCGAAATTTTAATACTTCATTTTTTGACCCTTCAGGTGGAGGGGATCCTATTTTATATCAACATTTATTTTGATTTTTTGGCCATCCTGAAGTTTATATTTTAATTTTACCAGGATTTGGAATAATTTCTCAAATTATTTGTTATAACACAGGTAAAAAAGAACCCTTTGGAAATTTAGGTATAATTTATGCTATAGCAGCAATTGGTTTATTAGGTTTTATTGTGTGAGCGCATCACATATTTACAGTTGGAATAGATGTAGATACTCGAGCATATTTTACATCAGCAACTATAATTATTGCTGTTCCTACGGGTATTAAAATTTTCAGTTGACTTGCAACCTTACACGGTTCTAATATTAAATTTAACGCTTCAATTTTATGAGCTTTAGGATTTGTTTTTCTATTTACCATTGGGGGTTTAACAGGAATTATATTAGCAAATTCTTCAATTGATATTATTTTACATGATACTTATTATGTAGTAGCTCATTTTCATTACGTCTTGTCAATAGGAGCAGTATTCGCTATTATAGGGGCTATTGTTCACTGATTTCCTATATTCTTTGGGATAAATCTTAATTCCATTTTAACAAAATCTCAATTTGTTATTACCTTTTTAGGAGTAAATTTAACTTTTTTTCCTCAACATTTTTTAGGCCTTGCGGGAATACCTCGACGATACTCTGACTATCCTGATTTTTTCTCTAAATGAAACTTTTTATCATCTTTAGGCTCATTAATTTCATTAGTAGGAGTTATTATATTAATTATTATTATTTGATTAAGAATTGAAGAAAAAAAAATAATTAATTTTTCTAACTTTACAAATTCATCAATTGAGTGAATATTAAATTTTCCTCCCTCAGAACATTCATTTAATCAAAATAACATTATTATTAAAATGGTAACTTGATCTCAATTAACATTTTCAGATATAAACTCTCCTATTATAGAACAAATAGTTTTTTTTCATGATTATGCAATAATAATTATTTTAATTATTACAATTATTACAATTTATATAATTATTAATATTATAATAAACAATTTTATTAGTCGTTCTTTGATAGAAGGTCAAGAAATTGAAATTATTTGAACAATTATTCCAGCTTTAACTTTAATTTTTATTGCAATACCTTCTCTTTATTTACTTTATCTTACAGATGAAACATTTAACAATCAAATTTCAATTAAAGTTTTAGGCCATCAATGATATTGATCTTATGAATATTCAGATTTTAATAAAGAATTCGATTCTTTCATAATCCCAGAAAGAGAAATAATAAAAAAATCATTTCGGTTATTAGATACAGATAATAATTTAGTTCTTCCCATTAATATTAATATTAAATATTTAATTTCATCAATAGATGTAATTCATTCTTGAACTATCCCATCACTAGGATTAAAAATAGATGCAATTCCTGGGCGTCTTAATCAATCTTTTTCAGTATCAAGACGTCCAGGATTATTTTATGGACAATGTTCTGAAATTTGTGGAGCCAATCATAGATTTATACCAATTTCATTAGAACTAACTTCAATATCTAATTTTATTAAATTTATTAATTCTATGATATTTCATCCTTTTCACTTAGTTGAAAAAAGGCCATGACCTTTAACAAGATCAATTTCTGCTCTTTCTTTAACTTTAGGTTTTGTAAGTTTTTTCCAAAATTTAAATTATTTCTTATTATTATTAAGAATTTTAATAATTTTTATATCTTCATTTCAATGATGACGCGATATCTCACGAGAAAGATCTTTCCAAGGTTTTCATACATATTGAGTATTAAACGGGCTAAAAATAGGTATAATTTTATTTATTTTATCAGAAATTTTTTTTTTCATTTCTTTTTTTTGAGCTTTTTTTCACAGAAGTCTTTCTCCAAATATTGAAATTGGCAGTCAATGACCTCCTAAAAGTATTTTTCCTTTTAATCCATTTGAAATTCCTTTATTAAATTCTACTATTTTAATTTCATCTGGTATTACAATTACTTGAAGACACCATTCAATTATAAATAAAAATTATATTTCAACTTTAAACTCTCTTTTAATTACAATTATTTTAGGTGTTACTTTTACAATATTCCAAGGATTTGAGTATTTTCAAGCTCAATTTTCTATTTCTGATAGAATTTTTGGCTCAACTTTCTTTATAACAACTGGTTTTCATGGAATTCATGTATTAATTGGTTCAATTTTTTTATTAGTTTCTTTTTTTCGAATTAAAAAACAACTAATTTCATCAAATCACTTTTTTGGCTTTGAAGCTTCTGCATGATATTGACATTTTGTAGATGTAGTATGATTATTTCTTTTTACATTTATATATTGATGAATTTAT---ATGTTAAAATTAATAAATCCCTTAATTAATTTACCTACACCCTCTAATATTTCATTTATATGAAATTTTGGCTCATTATTAGGCATTTGTTTATTTACTCAAATCATAACAGGTTTATTTTTAGCTATAAATTTTTCAAGAGATATTTCTACTGCTTTTTCTATAATTTCTCATATTCAACGAGATGTTAATTATGGATGATTAATTCGTTCTATCCATGCTAATGGTGCATCAATTTTTTTTATTTTCATATATATCCATGTAGCACGTGGTATTTATTACTCCTCTTTTTTTTTTAAAAAAGTATGAATATCAGGTATTATAATTATATTTATTTTAATAGCAACAGCATTTTTGGGTTATATCTTACCTTGAGGCCAAATATCCTTTTGAGGTGCTACTGTAATTACAAATTTAATTTCAGCTATTCCATATATTGGTATTTCAATTACTTATTGAGTTTGAGGAGGCTTTTCAGTTGATAACAATACTTTAATTCGTTTTTTTACTTTACATTTCATTCTTCCTTTTATATTATTAATATTAGCAATAATCCATATTATATTAATTCATAAAAAAGGCTCAAGAAACCCCCTAGGGGTAACAATAAATTTAGATAAAATTCCTTTCCATCCTTATTTTACAATTAAAGATTTACTAGGAATTTTTTTAGTAATTATAATATTTTCATATTTAATTATTATTAATCCTTACAAATTTATAGATGCAGAAAATTTTAATATTGCAAATCCAATAATCACTCCTCCTCATATCCAACCTGAATGATATTTTCTTTTTGCTTATGCTATTTTACGATCAATTCCTAATAAACTTGGGGGAGTAATTGCATTATTAATATCTATTATTATTATTATTAGATTTTCATTTTCAATAAAAAATAAAATATCTTCTTTTTACTTTAACATTATATTTAAAATTATATTTTGATTCTTAATTAATTGTTTTTTTTTACTAACTTATTTAGGTGCTATACCTATTGAATATCCTTTTGATTTAATAAGAAAAATTGTTACAATTTTTTATTTTATAATTTTTATTATAATTCCTTTAATAATTTTAAATTTAATTTATTTCATAATATTAATTTTAATAGTATTATTAAGAATTGCTTTCTTTACTTTAATAGAACGAAAATTTTTAGGGTATTGTCATTTTCGAAAAGGGCCAAATAAAACAGGAATGTTAGGTTTATTTCAACCTTTTAGAGATGCAATTAAACTTTTTAGAAAAGAAATAAATAAAATATTTTATATAAATAAAAATTTACAAATTATTGCACCAATTTTTATAATTATTATAATAGTTATAATATGAATAATTTTTCAATTTTCTAATACTGCTTTAAATTTAAGAATAAGAATTATTTTCTTTCTTTGTATTTCAAGACTTAGAAGTTATACTATCCTTTTTAGAGGTTGAGCTTCTAATTCTAAATACTCATTAATTGGTTCATATCGAGGATTTGCTCAAGTTATTTCTTATGAAGTAAGAATAGCATTAATTTTAGTTATAATATCAATTATACCTCAAAGATTTAATTTGTTTTATTTTTTAAAACTTCAATCTTATTATCCTTTAATTTTTAGATTATTTCCTGCATTTGTTATTTGATTTATTTCAATTTTAGCTGAATTAAATCGAGTGCCATTTGATTTAGCTGAAGGAGAGTCCGAGTTAGTTTCAGGTTTTAATATTGAATATGGATCATGATTATTTGCTATTATTTTTATATCTGAATATGGAAATATGATAATTATTAGATATTTAACTAATTATTTATTTTTAGGCTTTAGAAATTTAAGTCAATTTATTTTAATAATTATATTTATTATTATTATAATACGAGGTACTTATGTGCGAATACGATATGATCAGTTAATAATAATAGCATGAAAAATTATTTTACCTCAAAGAATTATTCTATTATTTTTAATTTATTTTATTTTTTTAAATATATTTTACTTTATTTGCATCAATTTTTGTAATTTTTTTAAAAAGTTAATAATTTGAATAATTACTATTACTGTATTAATTTCTTTATCATCAAACTCTTGGTTTATTTATTGATTAATAATAGAAATAAATATAATATCATTTATTCCTTTAATAAATAATATAAATTAAAAAATTTAAACGCTATAATTACATATTTTGTAGTTCAAGCTTTTTCATCTTCCTTATTTTTTCTTTCAGCATTTCAATACAACATAATACAAATTGAATTTTTTTTATTTTTAATTAATGTTTCAATTTTAATTAAATTAGGAATAATTCCTTTTCATTTATGATTAATTTCAATTAGAGAAATAATAAATTTTAATTCTATTTTAATTTTACTAACAATACAAAAAATTATCCCTTTATTAATTGCGGAAAAATTTATAAATAATTCATTAATTCCCTTATTTTCAATATCAACTTTTTTTGCATCACTTTTAGCTATAAAACATAAATTAATAAAAAAAATTTTAATTTTTTCTTCAATTTCCCACCAAGGGTGAATTTTATGTCTTTTAGTAAAAAAATTTAATTTTTGAATTGCTTATTTAATGCTATATTTCATTATTTTCTTTAATATTATTAAAATTTTTAATAAATATAAAATTAACTTTTTTTCCGATTTTATAAAAAAAAAAATAAAATTAGAAATTAAAATTAAAATAATTATATTAATAATATCTTTAGGGGGAATGCCCCCATTTTTAGGATTTTTTATAAAAATTGTATCAATTTATTTATTAATAAATTTACAATTAATTTTTATTTTTATGTTAATTTTATCTTCATTACTTAATTTATTTTTTTATATACGAATAATCATTCCTTTTTTTTTTATTAATTTAAAATTTTTTACT---TGAAATAACATTTTTATAAATAAAAACATTTATATAAACATAAATTTAATCATTTTAATTATTTTAATTTATATATACATACATATTTATATATAACTTTAATTATTATTATTAGACTTCTTTTTTTTTTATTTTTTTCTTTGGGCTTTCCCGGGAAAAAAGCCAAAGAAAAAAATTCCCCATTTGAATGTGGATTTGACCCATTTTCCTTATCTCGAGTTCCTTTTTCATTAAAATTTTTTTTTATTGGTATTATTTTTTTAATTTTTGATGTTGAAATTGTAGTAATTTTACCCTTTCCTTTAATAATAATAATAAAAAATTTACATTTTACATTTTATTTTTTTTTAATTAATTTTATAATTTTATTAGGCCTTTTATATGAATTAAATTATAGAATACTTGATTGAATAAAAATGACATTTTTAGTAATCATATTATATTTTATAGGAATTTTTGTTTTTTTTATTAATCGTTATTATTTAATAATAATTTTATTAAGAATTGAATTTATTTATATAAGCTTATTATTAATGCTTTGTATTTATTTTTGCATATTTAATATTTTAGGTGTATTTACTTTTTTAATTAGAATTGTTTGCGAAGCAGGGTTAGGTTTGAGAATGTTAGTAATAATAAGATTTTATTATGGAAATGAAATAATAAAAATAATAACTTTAATTAAA---ATGTTAATATATATACCAATAATTTTAATTTTATGTTTTTTTATTTTTATAAATTCTTATCAGATTATAATTTATTTAATAATTTTAATAATTTTATTAATATTAAAGGCTTAATAAATAATGCTGAGATAACTATAAATTTTTTTTATTTTGATCTTATAAGTTTTAGAATAATTAGTTTAACAGTTTGAATTACTTTTTTAATATTAATAGCGAGTCGAATAATCTTTTTCAAAATAAAATTTTTACTTTTTATATTTTAATAATAATAAATTTATTATTCTTCTGTTTTTCATTTAATAATTTTATATTATTTTATTTATTTTTTGAATCAGTTCTATTTCCAATTGTTTTAATAATTATAGGTTGAGGTTCACAACCTGAACGAATTCAAGCTGGATTTTATATATTAATATATACAATTTTTGGCTCATTACCTTTATTAGTATTAATATTAACAAAAAGAGTTTCTTTTATAATTATTTATAATGAATGATTATTAGAGAAATAAATGATTATTTATTTTAATAATTATAGGTTTTTTAGTAAAAATTCCTATATTTTTGTTTCATTTATGATTACCAAAAGCACATGTAGAAGCCCCAATTTCAGGCTCTATAATTTTAGCAGGTGTTTTACTAAAATTAGGATTTTATGGTTTGTATCGATTTAAAAGATTTTTTTTTATTGATTTAATTAATTATGGAATAATTATTATTGTAATTTCTTTATGAGGAGCAGTAATAATTAGAATTTATTGTTTATTTCAAATTGATATTAAATCTTTAATTGCATATTCTTCTGTATCTCATATAGGTATTGCTTTAAGAGGTTGTTTAACATTTTATTTATACGGTTCATATGGAATATTAATAATAATAATTGGTCATGGTTTATGTAGCTCAGGTCTTTTTTGTCTAAGTAATTTAATTTATGAGCGATTTTACACTCGAAATATTTTTATAATTAAAGGAATAAATTTAATTTTTCCAAATTTAACTTTATGATGATTTTTGTTTAGAATTGTTAATATATCAGCCCCTATAACAATAAATTTATTTAGAGAATTATTTTTAGGTTTAAGAGTAATAAAATTTAGAATATTACTAATAATTCCAATAATAATATTAATTTTTTTAAGCGCTTGTTATACAATATTTATGTACAGATATATTAATCATGGTCAAAGATGAATAATTTTTAGAAAAAATATGATTTTTGCTCGAGAATATTATTTATTATTTTTACATTTTATACCTTTAATATTATGATTTATAAAATTTAATTTTTTTATAAAATGATTAATTTTTATTAATTGAACTTTAATACTTTTAATATTTTCAATATTTTTTTTAGTTTGTCTTTTATTTTTATTATACAATAATTCATTTATTATTGTTGAATATTCTTTAGTAACAATTTTAAGACATGAATTTAAATTTTACATTTTATTAGACTGAATAAGATGTATATTTTCTTTTATTGTCTTGTTAATTTCAAGAATAGTTTTGTGATATAGATATAGATATATAATATTAGATAAAAATAAAATATCTTTTTGTTGAATAGTTTTATTTTTTATTTTATCAATATTACTTTTAATTTTAATGCCTAATATATGCATATTAATTTTGGGGTGGGATGGTTTAGGCTTAGTATCTTATTGTTTAGTAATTTATTACCAAAGAGTAAATTCATATAATTCAGGAATAATAACTATTATTAGTAATCGAGTTGGGGATGTAATAATCATTATAATAATTATTTTTGCAATTAATTTTAATTCTTTTGAACTAATTTCTTTTCAAAAATTTGAATTAATTTGAGGTTTAATAATTATCATTGCTGCTATAACAAAAAGAGCACAAATTCCATTTTCAGCTTGACTTCCTGCAGCAATAGCTGCTCCAACTCCAGTTTCTGCTTTAGTTCATTCTTCAACTTTAGTAACTGCTGGTGTTTATTTACTTATTCGATTCAATTTATTATTTAATTATAGAATTTTTAGAAGATTTTTACTAAAAATTTCTTTAATAACTATAGTTATAGCTGGAATTAATGCCTTTTTTGAAAATGATTTAAAAAAAATTATTGCTTTTTCAACTTTAAGTCAATTATCAATTATAATGTTAACTTTAGCTTTAGGTCTTACTTCTTTGTCTTTTTTTCATTTAATTGTACATGCTATTTTTAAATCAATGTTATTTTTATGTGCTGGATTTATTATTCATAATTTAATAGGAAACCAAGATATTCGTTTTCTTTCAAATTTTTTTAAATTCAGTCCTACAATTTTAAGTTGTATAATTATTGGAATATTATCTTTAATGGGATTTCCGTTTATTGGAGGATTTTATTCAAAAGATATTATTATAGAATTTTTTTTTTTAAAATCCCAAAATATAATTGAAATAATTCTTTTTATTCTTGGCATTTTATTTACTTTTCTTTATAACATTCGCCTTAGATATATAATTTTATTAAAAGGAATTACAAATTTAAGATTTTTAGTAAATAATTTAAATATTTTTATAAAATACCCAATTTTAATTTTATCTTTTAAATTAATTGTAATAAGAAATTTAATAGGATGAATAATTATTTCTAATTATTCAATTACTTTTTTATCAAACCAACAAAAAATAATAATAATAATAATAATTTTTATTTGCATTTATATATACAATAAAAGTTAAAAATTACTTATAAA---TTTTTAATAAATATAAAATTTTTCATAAAAATATGATATTTAAATAATTTAACAAGTTACATTTTATTAAGAAATAATAAACGTTTATTACAAATAAGAATTAATGATTGATCATGAATGGAAATAATAGGACCTTTAGGAATAAAGAAAATAATTATAAATAATTATAATTTTAGTTTAATTAAAAAAAGAAATAAATTTGAAATTATTTTCAGTATGATTTTTTTAATAATATTTTTATTTATATTAAAATTATTATATTTTTATCAATTATCTGTGCTTCAGTTTTTCACCCAATCATAATATTATTAACTTTAATTTTATTAACATTATTTTTATCAATAGTTTTTTATTATTCATATCAATTTTCTATTATATCTATAATAATAATTTTAATTATTTTAGGAGGGATATTGATTATTTTTATATACATAGTTAGATTATGCCCTAACAAAAAAATAAAATTTAATAAAAAAATTAGTCACTTTTACACTTTTATAATAATAATTTCATATAATATTATATAATAAAATTAGATTTAGTTTATATTAACAAAATTTACTTAGTAAATTTTGTTAATATAATTATTATAATAATAATTTTTCTTATATTAATATTAATAATTGTTGCAAAAAATTTAAATTGAATTAATGCTCCCATTAAAAAATTTTATTTTATTTTTAAACTGAAAAGGTAATGTACCTTTTGCATTAGGGGTTTTTAAAAAAAAATAAAAATTTATTTTTCTCGAAATATTTTGAGCTATTTCTAATGTTTCAATATTATTAGAGGTGAAATTCTTATCAAAAAATATAATATCTAGTTAAAATTACAAAAAAAGGTTTTTGGGATAAGCTAAAAATTAATATTT--A-----AAATAATAAAAGAATTAAAATTTTTCTATTCATTTTTATAAATGAATTGAAATAAAATTTTAAATTAAATGAAAATATTAGTAAAAAATTTAATTTTAAGAACTAGGCAATTTTTTTGACTGTTTAATAAAAACAACGCATTTAGTTAAATGCAAATCCTGCTCAATGAATTTAAATTGCTGTAGTATTTTGACTATACAAAGGTATTGAAATAAGGTTTTAATTGAATGCTAAGAGAATGGAATATCAAAAAATAACTTTCTTAAAATTAATTGAAATTTTTTTAATTTGTGCAAAAACAATTATGAAAATTAAAGACAAGAAGACCCTAAGAATTTTTTAACTGGGGCGGTTAAAAAATATTAAAAACTTTTTAATTAATGAAAATATG-ATTAAATACTCTAGGGATAACAGCGTTATATTTTTTGATAGATCATATTGACAAAAAAGTTTGCGACCTCGATGTTGGATTAGGATACTTTTTTAATGAAGATATTAAAATAAGAAGTTTGTTCAACTTTTAAATTCCTACATGATCTGAGTTTAGACCGATGAGAATCAGGTTGGATTCTATCTTAATACAAATTTTATTAGTACGAAAGGAATTTTAAAATCTATAAATTTCTAGCTAAATTTGTGCCAGCAGCAGCGGTTAGACAAA--TAAGGTGAAATTTTTATAAACTAGGATTAGATACCCTATTAAGTAAATATTAATTACGAAAGCAAAAAATTATGGCGGTATTTTAAGCTTTTCAGAGGAATTTGCTCTTTAATGGATAAAACACCTAAATCTTACTTAAATTTG-TTAAGTCAATTTGTATACCACTATTAAT--TATTAATT--TTAAAATTAAGTCAAGGTGCAGTAAAAATTTAAGAATGAAGTGAATTACAATTCTTTTAAGGGATTTGAAAGTAAAATATGTTAATTTGAATTAAGCTCTAAAATATGTACATATCGCCCGTCACTT-AAGATAAGTCGTAACAAAGTTAAAGTACTGGAAAGTGAGAAAAGTATTTAATAAAATCTAATTTGCATTTAGACATTAAATTGCAAATTTAATATAACAAAAGAATGTCATTCTTTAATAACTTATTTAAATAGTGTAATTAAACACTTAACTTTTTCGCTGTTAATTTTTATAGTTTAAAAAACATTACAATTTAATTAGTATAGTACATTTAATTTCCAATTAAATAGTAAAATTAAATGTTTAATTAGTTTAAAAAATTATAAATTGTGATTTTATAGATGCATTAAACAAGTAAAATGCCTGAA-AAAGGATTATCTTGATAGGATAAATTATGTATACTTTTACTACATTGAATGGCTGA--AAAGTGATGGTCTCTTAAACCAATTTATAGTACTTTCAATGAAACAAAGTAAGCTAATTAAGCTATTGGGTTCATACCCCATTAATAGAAGCCAAATTAGAGGCGTTTCACTGTTAATGTTCCTATTAA--GAAAATAATATATAAGTATGCAAGTTTTGGAGATTTAAAATAAAGCGAT-TATTGCATTCAGTTTCGGCCTGAAATTTAAAATGTTGATTTTGTAAATCAATCCTTTTAACGATGTTTCATTTACAATGTTACCATTTTTAAGATTTTAAGTTAA-AAAACTAATTACCTTCAAAGTAAATAATAAATCTTGGTAAAATGGCTGATTTAGGCGGTAAATTGTAAATTTATTAATGAATAATTCTTTTACTA
Rhipicephalus_geigyi_Boge_NC_023350     ATGATATATAATTTATTTTCAATTTTTGATCCTTCAACATCTCAAAATTTTAATATAAATTGAATAAGCTTATTAATTTGAATAATAATTCTTCCATGAAATTTTTGAGTTACTTCTTCTTTTTTTCTAATTTCTTGAAAAATTCTGGTAAACAAATTTTTTCAAGAAATTAGAAATAATTTAAAATTATTTAAACTTAAAAGATGTTTAATTATTTTATCAATATTTATTTTTATTATAATAAGAAATTGTTTAGGATTAATACCTTACGTATTTACTTCTTCAAGACATTTAGTATTTACTATATTTTTTGCTTTTCCTTTTTGAATAACTTTTATTTTATTTACTTTAATTCAAAAATTTAATATAATAATAGCCCATTTAGTACCAATAGGTTCACCTATAATATTAAGATTTTTTATAGTAATTATTGAAACTGTAAGAAATTTAATTCGTCCTATTACACTTTCTGTTCGTTTAACTGCTAATATAATTAGAGGACATCTCTTAATTCATTTACTTTCTTCAATTTCAATTTACTCAAAGTTAATATTTATAATAAGAATTCCTATTATAATAACTCTTTTAATTTTAGAAACAGCCGTTGCTTTTATTCAAGCTTTTGTATTCGCCATTTTAATTAGTTTATACATTAATGAAAGAATTCCTCAAATTTTTCCTATAAATTGAATAATTTTATCTTTAATTATAATATTAATAATATTAATAACAACAATAATTTTTTATTTTTTAAATATAATTATAAAAATACATTTAAAATAAAAAAC-AAAAAAATAAATTTTAATTATAAATTTATTTTACCGCGATGAATATACTCAACTAATCATAAAGACATTGGGACAATATATTTGATTTTTGGTGCATGAGCAGGGATATTAGGATTAAGAATAAGAATATTAATTCGACTTGAATTAGGACAACCTGGAAGAATAATTGGAAATGATCAAATTTATAATGTTATTGTTACAGCACATGCATTTATTATAATTTTTTTTATAGTAATACCTATTATAATTGGCGGATTTGGTAATTGACTTATTCCTATTATATTAGGCGCTCCCGATATAGCATTTCCACGAATAAATAATATAAGATTTTGACTTTTACCTCCTTCATTATTTTTATTAATTAATTCCTCTTTAGTTGAAACAGGAGCAGGAACTGGATGAACCGTTTATCCTCCTTTATCATCAAACTTATCTCATTATGGCCCTTCAGTAGATTTAGCTATTTTTTCACTTCACTTAGCCGGAGCATCATCAATTTTAGGAGCAATTAATTTTATTACAACTATTTTAAATATACGATCAATTGGAATAACCATAGAACGAATTCCATTATTTGTATGATCTGTATTAATTACTGCTATTCTTTTATTATTATCATTACCTGTATTAGCAGGTGCTATTACAATATTATTGACAGATCGTAATTTTAATACCTCATTCTTTGATCCTTCAGGAGGAGGAGACCCAATTTTATATCAACACTTATTTTGATTTTTTGGCCATCCTGAGGTATACATTTTAATTCTTCCAGGTTTTGGAATAATTTCTCAAATTATTTGTTATAACACAGGAAAAAAAGAACCATTTGGAAATTTAGGAATAATTTATGCTATAGCAGCAATTGGACTATTAGGATTTATTGTATGAGCACATCATATATTTACAGTTGGCATAGATGTAGACACACGAGCTTACTTTACATCAGCAACCATAATTATTGCTGTTCCTACAGGAATTAAAATTTTTAGATGATTAGCAACATTACATGGCTCTTACATTAAATTTAATTCTTCTATTTTATGAGCTTTAGGATTTGTTTTTTTATTTACTGTAGGAGGATTAACAGGAATTATATTAGCAAATTCATCAATCGATATTATTTTACATGATACTTATTACGTAGTAGCACATTTTCACTACGTATTATCAATAGGGGCAGTTTTTGCTATTATAGGAGCAATTGTTCATTGATTTCCTATATTTTTTGGGTTAAATTTAAATTCTAATTTAACAAAAACACAATTTATTATTACTTTTATCGGAGTTAATTTAACATTTTTTCCTCAACATTTTTTAGGCCTTGCTGGAATGCCTCGACGATATTCAGATTATCCAGATTTTTTTTCTAAATGAAATTTTATCTCTTCTTTAGGATCTATAATTTCTTTAGTTGGAACAATTATATTAATTATTATTATTTGATTAAGAATTGAAGAAAAAAAAATAATTAATTTTTCTAACTTTATAAATTCATCTATTGAATGAATACTTAACTTTCCTCCATCAGAACACTCTTTTAATCAAAATAACATTATTATTAAAATGATAACTTGATCACAATTATCTTTTTCAGATATAAATTCACCTATTATAGAACAAATAGTTTTTTTTCATGATTATTCAATAATAATTATTTTAATTATTACAATTCTTACTATTTACATAATTATTAACATTATAATAAACAAATTTATTAGTCGTTCTATAATAGAAGGACAAGAAATTGAAATTATTTGAACAATCATCCCAGCAATTACTTTAATTTTTATTGCAATCCCATCATTATACTTATTATATTTAACAGATGAAACATTTAATTCTCAGATTTCTATTAAAATTTTAGGTCATCAATGATATTGATCTTATGAATACTCAGATTTTAATAAAGAATTTGATTCATTCATAATTCCAAACACAGAAATAGAAATAAAATCATTTCGATTATTAGATACAGACAATAACTTAATCATTCCTATTAATACTAATATTAAATATTTAATTTCATCAATAGATGTAATTCACTCATGAACTATTCCATCATTAGGAATAAAAATAGATGCAATCCCAGGACGACTAAATCAAACTTTTTCAATTTCAAATCGACCCGGAATATTTTATGGACAATGTTCTGAAATTTGTGGTGCTAACCATAGATTTATACCTATTTCTTTAGAATTAACATCTATATCAAATTTTATTAATTTCATTAATTCTATGATATTTCATCCTTTTCATTTAGTAGAAAAAAGACCATGACCTTTAACAAGATCAATTTCTGCGCTTTCTTTAACCATAGGATTCGTTAGCTATTTTCAAAATTTAAACTTTTTTTTATTAATATTAGCTATTTTAATAATTATAATTTCATCCTTTCAATGATGACGCGATATTTCACGAGAAGGTTCTTTTCAAGGATTTCATACACACTGAGTATTAAATGGTTTAAAAATAGGTATAATCTTATTTATTTTATCTGAAGTTTTTTTTTTTATTTCTTTTTTTTGAGCATTTTTTCATAGAAGACTTTCCCCAAATATTGAAATTGGAAGACAATGACCTCCTTGTAATATTTTTCCTTTTAATCCTTTTGAAATTCCTTTATTAAATTCAACAATTTTAATTTCATCAGGAATTACCATTACTTGAAGACATCATTCAATTATAAATGAAAATTATAATTCAGCTTTAAATTCTTTATTAATTACAATTATATTAGGTTTATTGTTTACAATATTTCAAGGATTTGAATATTTTCAAGCACAATTTAGAATTTCTGATGGCATTTTTGGTTCAACTTTTTTTATAACTACAGGATTTCATGGATTCCATGTCTTAATTGGGTCTATTTTTCTTTTAGTTTCTTATTTTCGAATTAAAAATCAACTTATTTCATCAAATCACTTTTTTGGATTTGAAGCTTCAGCATGATATTGACATTTTGTTGATGTCGTATGGTTATTTCTTTTTACATTTATGTATTGATGAATTTAT---ATGTTAAAATTAATAAATCCTTTAATTAATTTACCTACTCCTTCTAACATTTCATATATATGAAATTTTGGTTCATTATTAGGAATTTGTTTAATAACTCAAATTATAACAGGATTATTTCTAGCAATAAATTTCTCAAGAGATATTACTACTGCTTTTTATATAATTTCTCATATTCAACGGGATGTAAATAACGGTTGATTAATTCGTTCAATTCATGCAAATGGGGCATCAATTTTTTTTATTTTTATATACATCCACGTAGCACGCGGAATTTATTACTCTTCTTTTTTTTTTAAAAAAGTATGAATATCTGGAATTTTAATTATATTTATTTTAATAGCAACAGCATTTTTAGGATACATTTTACCTTGAGGACAAATATCTTTTTGAGGAGCAACCGTAATTACAAACTTAATTTCAGCTATTCCTTATATTGGAAATTCAATTACTTATTGAATTTGAGGAGGATTCTCAGTAGATAATAATACATTAATTCGATTTTTTACTTTACATTTTCTTCTTCCTTTTATTTTGTTATTACTTGCAATAACTCACATTATATTAATTCATGAAAAAGGATCAAGAAATCCTTTAGGCATTTCAATAAATATAGATAAAATTCCATTTCATCCTTATTTTACAATTAAAGATTTACTAGGAGTTTCTATAGTTATTATGCTATTTATTTATTCAATTATTATTAATCCATATGGATTTATAGATGCAGAAAATTTTAATATTGCTAATCCTATAATTACTCCTCCCCATATTCAACCTGAATGATATTTTCTTTTTGCTTATGCCATTTTACGATCAATTCCTAATAAGTTAGGAGGAGTAATTGCATTAATAATATCAATTATTATTATTTTTAGATTTTCATTTTCAATAAATAATAAAATGTCTTCTTTTTATTTTAATATTTCATATAAAATTTTATTTTGAATTTTAATTAATTGTTTTATTATATTAACCTATTTAGGAGCTATACCTATTGAATATCCTTTTGATTTAATAAGAAAAATTGTAACAATAATTTACTTTTTAATTTTTATTATAATTCCTATTTTAATTTTAAATTTAATTTATTTTTTAATATTAATTTTAATAGTTTTATTGAGAATCGCTTTTTTTACTTTAATAGAACGAAAATTTTTAGGATATTGCCATTTACGAAAGGGTCCAAATAAAACAGGAATTTTAGGATTATTCCAACCTTTTAGTGATGCAGTAAAACTTTTTAGAAAAGAAATAAATAAAATGTTTTATATAAATAAACAACTTCAAATTATTTCACCAATTTTTATAATTTTAATAATAATTTTATTATGAATAATTTTTTATTTTCCTAATAATGCTATAAATTTAATAATAAGAATTGTTTTTTTTCTTTGTATTTCAAGAATAAGAAGTTATACAATTCTTTTTAGAGGATGAGCTTCTAATTCTAAATATTCACTTATTGGATCTTATCGAGGTTTTGCACAAGTAATTTCATATGAAGTAAGAATAGCATTAATTTTAATTTCAATATCAATTTTGCCACAAAGATTTAATTTATTTTATTTTTTAAAAATTCAAAATTATTATCCTTTAATTTTTAGCTTTTATCCTGTGTTTATTATTTGATTTATTTCAATTTTAGCTGAATTAAATCGGGTACCATTTGATTTAGCTGAAGGAGAATCTGAATTAGTGTCAGGTTTTAATATTGAATATGGCTCATGATTATTTGCTATTATTTTTATATCTGAGTATGGGAATATTATGATTATTAGATATTTAACCAATTATTTATTTTTAGGTTTTAGAATAATAAGTCAAATTACTTTAATGTTAATATTAATAATTATTATAATGCGAGGAACATACACACGATTTCGATATGATCAATTAATAATAATAGCATGAAAAACTATTCTTCCTCAAAGTATTATTTTTCTATTTTTAATTTATTTTATTTTTTTTCTTTTTTTTAATTTTATTTGCATCATTTTTTGTAATTTTTTTAATAAAGCAATAATTTGAATTATTATTATTACAATTTTTATTTCTTTTTCTTCAAACTCTTGATTTATTTATTGATTAATAATAGAAATAAATATAATAGCATTTATTCCTATTATAAATAATATAAACAAAAAAATTTAAATGCTATAATTACATATTTTGTAATTCAAGCTTTTTCATCTTCTTTATTTTTCATTTCAGCATTTCAATACAACTTACTTCAAAATGACTTTTTTATTTTTTTAATTAATATTTCAATTCTTATTAAACTAGGAATAATTCCTTTTCATTTTTGAATAATCTCAATTAGAGAAATAATAAATTTTAATTCTATTTTAATTTTATTAACAATTCAAAAAATTATTCCTTTATTAATTTTTGAAAAATTTATAAATAATTTTATAATTCCTTTATTTTCAATATCTTCATTATTTGCATCAATTTTAGCAATAAAATTTAAAATAATTAAAAAAATTTTAATTTTTTCTTCAATTTCTCATCAAGGATGAATTTTATGTCTTATTGCAAAAAATTTTAATTTTTGAATAACCTATATATTATTATATTTCATAATTATTTTTAACATTATTAATTTTTGTAAAAAAAATAAATTTAATTTTTTAATTGATTTTTTAAAAAAAAAAATTAAACCTGAAATTAAAATTAAAATATCAATAATAATAATATCATTAGGAGGAATACCTCCTTTTTTAGGATTTTTCATAAAAATTATTTCAATTTATTTATTAATAAAAATAAATTTAATTTGTATTATTATTCTTATTACTTCTTCATTAATTAATTTATTTTTTTATATACGGATAATTATTCCTATTTTTTTCATTAATATAAAATTTTTCACA---TGAAATAATTTAGTTATTAAAAATAATTTTTTTATAAATATAAATTACATTATTTTAATTACTTTAATATATATATATATATTTATTTATTTATTAGTTTAATAATTATTTTAAGTTTGCTTTTCTTTTTATTTTTTTCTTTGGGCTTTCAGGGGAAAAAAGCCAAAGAAAAAAATTCTCCTTTTGAATGTGGATTTGATCCATTTTCTTTATCTCGTGTACCTTTTTCATTAAAATTTTTTTTTATTGGTATTGTTTTTTTAATTTTTGATGTAGAAATTGTAGTAATTTTGCCTTTTCCTTTAATAATAATAATAAAAAGTTTAAATTTTACATTTTCATTTATAATTATTAATATCATAATTTTAATAGGACTTTTATACGAATTAAACTATAGAATACTTGATTGAATAAAAATGTTATTTTTAGTAACTGTATTATATATAATTGGCATTTATGTTTTATTTTTTAATCGCTATTACTTAATAATAATTTTATTAAGAATTGAATTTATTTATATAAGATTATTATTAATAATTTGCGTTTATTTTTGTATATTTAATATTTTAGGAATTTTTATTTTTCTAATTAGAATTGTTTGTGAAGCTGGTTTAGCTTTGAGATTGTTAGTAATAATAAGTTTTTTTTATGGTAATGAATTAGTAAAAATAATAAGTTTAATTAAAATGTTAATAATATATTTTCCTATAATTTTAATTTTATGTTTAAATATTTTTATAAATCCTTATCAAAATATAATTTATTTAATAATTTTAATAATTTTATTAATTTTAAAACTTTAATAACCAATGCTGAAATAATTATAAATTTTATATATTTTGATCTTATAAGATTAATAATAATTAATTTAACAATTTGAATTACTTTTTTAATAATTATAGCAAGACGAATAATATTTATTACAATAAAATTTATAATTTTTATATTTTAATTATAATAAATTTGTTATTTTTCTGTTTTTCATTAAATAACTTATTACTATTTTATTTATTTTTTGAATCAGTTTTATTTCCTATTATTTTAATAATTATAGGATGAGGTTCACAACCTGAGCGAATCCAAGCCGGATTTTATATATTAATATATACGGTATTAGGTTCATTACCTTTGCTTGTATTAATACTTATTAATAAAACTTCATTAATAATTATTTACAATGAATGATTAATAATCAAATAGGTTTTTTTTTTTTTTAATGATTTTAGGTTTTTTAGTAAAAATTCCAATGTTTTTGTTACATTTATGATTACCTAAGGCTCATGTAGAAGCTCCAGTAGCAGGATCTATAATTTTAGCTGGGGTTTTATTAAAATTAGGATTTTATGGATTATATCGATTTAAAGGGTTTTTTTTTATTGATTTAATAAATTATAATTATACATTTATTGTAATTTCATTATGAGGAGCAATTATAATTAGAATTTATTGTTTATTTCAAACTGATATTAAATCTTTAATTGCTTACTCTTCAGTATCTCATATAGGAATTGCTTTAAGAGGTAGTTTAACATTTTATTTACATGGATCATATGGAATATTGCTTATAATAATTGGTCATGGGTTATGTAGATCTGGACTTTTTTGTTTAAGAAATATAATTTATGAACGATTTTATACTCGAAATATTTTTATAATTAAAGGAATAATTTTAATTTTCCCTAATTTAACTTTATGGTGATTTTTATTTAGAATTATTAATATGTCAGCTCCTATAACTATAAATTTATTTGGGGAATTATTTTTAGGGTTAAGATTAATAAAATTTAGAATAATATTAATATTACCTATAATATTACTTATTTTTATAAGTGCTTGTTATTCTATGTATATATATAGCTATATTAATCATGGTAAGAATTGATTTTTTTTTAGAAATAATATAATTTTTGTTCGTGAATATTATTTATTATTTCTTCATATAACTCCTATAATTTTATGATTTATAAAATCTAATTTTTTTATAAAATGATTAATTTTTATTAATTGATTTATAATATTATTTTATTTTTCTTTATTATTTTTAATTTGTTTATTATTTTTATTTTATAACAATACAATAATTATTATTGAATATAATTTAATAACAATTTTAAGTTATGAATATAAATTTTATATTTTATTAGATTGAATAAGATGTATATTTTCTTTTGTTGTTTTATTTATTTCAAGTATAGTTTTATGGTATAGCTTTAGTTATATAAATATAGACCGAAATAAAATTTCATTTTGTTGAATAGTTTTACTGTTTATTTTATCTATATTATTATTAATTTTAATACCTAATGCATTTATATTAATTTTAGGCTGAGATAGACTAGGTTTAGTATCTTATTGTTTAGTAATTTATTATCAAAGAGTTAATTCATATAATTCAGGAATAATAACAATTATTAGTAATCGAATTGGAGATGTAATAATTATTATAATAATTATTTTTGCAATTAATTTTAATACATTTGAACTAATTTCTTTTAAAGAATTCGAATTAATATGAGGTTTAATAATTATAATTGCTGGAATAACAAAAAGAGCACAAATTCCATTTTCAGCTTGATTACCTGCAGCAATAGCTGCTCCAACTCCAGTTTCTGCTTTAGTTCATTCGTCGACTTTAGTTACTGCTGGAGTTTATTTACTTATTCGGTTTAATTTATTATTTACTTCTAATATTTTTAGGAGATTTTTATTAAAAATTTCTTTAATAACAATAATTATGTCAGGTATTAATGCTTTTTTTGAAAATGATTTAAAAAAAATTATTGCTTTTTCTACTTTAAGTCAATTATCTATTATAATAACAACATTATCTTTAGGATTTACATATTTAGCTTTTTTACATTTAATTATCCATGCTATTTTTAAATCAATGTTATTTTTGTGTGCAGGTTTTGTAATTCATAATTTAAGAGGTAATCAAGATATTCGATTTCTTTCAAATTTTTTTAAATTTAGACCTACAATTTTAAGATGTATAATAATTGGAATACTTTCTTTAATAGGATTTCCATTTATTGGAGGCTTTTATTCCAAGGATATTATTATGGAATTTTTTTTTTTTAAAAATAATAATTTAATTGAAATATTATTATTCACAAGTGGAATTTTATTTACTTTTATATATAACTTTCGTTTAAGATATATAATTTTATTTAAAGGAACTTTATTCAATAAAATATTATTAAATCATTTTAATATTTTTATAAAATACCCAATTTTAATTTTATCATTAAATTTAATTATAATAAGAAATTTAATGAGATGAATAATTGTTTCAGAAAATTCAGTAACTTTTTTATCTTTTCAACAAAAACTTATAATATTATTAATAATTTTTTTTTGTATAATTATTTATAAGTTAAGTTAGAAATAAATAATAATTTGTATTTAATAAAATTGGATTTTTTTATAAAAATATGATTTTTAAGAAATTTAACAAGTTTTATTTTATTAAATAATAATAAAAAATTTTTACAAATAAGAGTTAATGATAGAACATGAATGGAAATTGCTGGACCATTAGGAATAAAAAAAATAATTATAAATAATTATAAAATTAAATTATTAAAAATATTAAATAAATTTGAATTTATAATAGGAATAATTATTTTAATAATTTTAATATTTTTATTAATTTTGTTATAATTTTATCTATTGTTTGTATTTCATTTTTTCATCCAATTATAATATTATTATCATTAATTTTATTAACATTATTTTTAGCAATAGTTTTTTATCATTGTTATCAATTTTCTATTATATCATTAATAATAATTTTAATTATTTTAGGAGGAATATTAATTGTCTTCATATATATAATTAGATTGTGTCCTAACAAAAAAATAAAATTTAATAAAAAATTAAGTCACTTTTGTATTTCTATATTAACAACTTCAAATAAAATCTTATAATAAAATTAGATTTAGTTTATATTAACAAAATTTACTTAGTAAATTTTGTTAATATAATTATTGTTATAATAATTTTTCTTATTTTAATATTAATAATTATTGCAAAAAATTTAAATTGAATTAATTCTCCTATTAAAAAATTTTATTTAATTTTTTAACTGAAAAGGTAATATACCTTTTGCATAAGGGGTTTTCAAAATAAAATAAAATTTTATTTTTCTCGAAATGTTTTGATCTATTTTTAATATTGTAATATTATTAGAGGTGAAATTCTATTCAAAAAATATTATATCTAGTTAAATTTACAAAGAAAAAATTTTGGGATAAACTAAAATTTAATTTTTTAA-----ATAT-TTTAAAGGATTAACATTTTCCTAGTTATTTTTATAAATAAATTAA--TAATATTTAATAATAAATGAAAATATTAGTAAAAAATTTAATTAAAAGAATTAGGCAAATTTTCTGACTGTTTATTAAAAACAACGCATTTAGAAAAATGCAAATCCTGCTCAATGAATTTAAATTGCTGTAGTATTTTGACTATACAAAGGTATTGAAATAAGATTTTAATTGAATGCTAAGAGAATGGAATTCCAGAGAATAACTTTTTTTTTATTAATTAAACTTTTTTTAATTTGTGCAGAAACAATTATAAAAATTAAAGACAAGAAGACCCTAAGAATTTATTAACTGGGGCGGTTAAAAAACATTAAAAACTTTTTTATTAATGATAATAT--GAAAAATACTCTAGGGATAACAGCGTTATATTTTTTGATAGATCATATTGACAAAAAAGTTTGCGACCTCGATGTTGGATTAGGATACTATTTTAATGAAGAAGTTAAAAAAAGAAGTTTGTTCAACTTTTAAATTCCTACATGATCTGAGTTTAGACCGATGAGAATCAGGTTGGATTCTATCTTAATTTAAATTTTATTAGTACGAAAGGAATATTATAATCTATTAATTTCTAGCTAAATTTGTGCCAGCAGCAGCGGTTAAACAAA--AAAGGTGAAATTTTTATAAACTAGGATTAGATACCCTATTAAGTAAATATTAATTATGAAAGCAAAAAATTATGGCGGTATTTTAAGCTTTTCAGAGGAATTTGCTCTTTAATGGATAAAACACCTAAATCTTACTTAAATTTG-TCAATTCAATTTGTATACCACTATTAAT--TATTAACT--TTAAAATTAAGTCAAGGTGCAGTAAAAATTTAAGGATGAAGTGAATTACATTTCTTTTAAGGGATTTGAAAGTAAAATATGTTAATTTGAATCAAGCTCTAAAATATGTACATATCGCCCGTCACTT-AAGATAAGTCGTAACAAAGTTAAAATACTGGAAAGTGAGAAAAGTATTTTATAAATTCTAATTTGCATTTAGAAATTAAACTGCAAATTTAAAATAACAAAAGAATGTCATTCTTTAGTAACTTATTTAAATAGTGTAATAAAACACATAACTTTTTCATTGTTAATTTTTATAGTTTATAAAACATTACAATTTAATTAGTATAGTACATTTAACTTCCAATTAAATAGAAAAATTAAATGTTTAATTAGTTTAAAAAATTATAAATTGTGGATTTATAGATGCATTAAACAAGTAAAATGCCTGAATAAAGGATTATCTTGATAGGATAAATTATGTATACTTTTACTACATTGAATGGCTGA--AAAGTAATGGTCTCTTAAACCAAATTATAGTACTTTCAATGAAATAAAGTAAGCTAATTAAGCTATTGGGTTCATACCCCATTAATAGAAGCCAAA-TAGAGGCATTTCACTGTTAATGTTCCTATTAACAGAAAATAATATAGTAGTATACAAATTTTGGAGATTTAAAATAAAGCGAT-AATTGCGTTCAGTTTCGGCCTGAAATTTAAAATGTTGATTTTGTAAATCAATCCTTTTAGTGATGTTTCACTTACAATGATACCGTTTTTAAGATTTTAAGTTAA-CAAACTATTTACCTTCAAAGTAAATAATAAATCTTGGTAAAATGGCTGAATTAGGCGATAAATTGTAAATTTATTTATGAATAGTTCTTTTACTA
Rhipicephalus_microplus_BomiB_NC_023335 ATGATAAACAATTTATTTTCCATTTTTGACCCATCAACATCTCAAAGATTTAATTTTAACTGATTAAGTTTAGTAATTTGAATATTTATTATCCCTCAAGAATTTTGAGCATCATCTTCATTTTTTCTAATTTCTTGAAAAATTCTAAGAAAAAAATTTTTTCAAGAAATTAGAAATAACATAAAGTTAAATAAATTTAAAAATTGTTTATTTATTTTTTCCATTTTTTTTTTTATTATAGAAAGAAATTTTTTAGGATTAATTCCTTATGTCTTTACTTCATCAAGTCATTTAGTATTTACAATATTTTTTGCATTTCCTTTTTGAATAACTTTTATTTTTTTTTCTTTAATTAATAAATTTAATATAATAATAGCTCATCTAGTGCCATTAGGATCCCCTATAATACTAAGATTTTTTATAGTAATTATTGAAACTGTAAGAAATTTAATTCGACCGATTACTCTTTCTGTTCGTCTAGCTGCTAATATAATTAGAGGTCATCTTTTAATTCATTTACTTTCTTCTATTACAATTTTTAGAAAAATATTATTCCTATTAACAATTCCTTTAATAATAACTCTTTTAATTTTAGAAACAGCTGTTGCTTTTATTCAAGCATTTGTATTTGCAATTTTAATTAGCCTTTACATTAATGAAAGAATTCCTCAAATTTTTCCAATAAATTGATTTATTCTTTCTTTAATTATTATATTAATAATTTTTTTAATAACAATTCATTTTTATTTCTTAAATTCAAAAATAAAAATAAAATAAAATACATTCAAAATATTTTACAAATTTAATTATAAATTTATTTTACCGCGATGAATATACTCAACTAATCATAAAGACATTGGAACAATATATTTAATTTTTGGTGCATGAGCAGGAATATTAGGATTAAGTATAAGAATATTAATTCGACTTGAGCTAGGTCAACCAGGAAGATTAATTGGTAATGATCAAATTTATAATGTAATCGTAACTGCCCATGCATTTATTATGATTTTCTTTATAGTAATACCTATTATAATTGGGGGATTTGGAAATTGGCTTGTCCCTATTATATTAGGGGCCCCTGATATAGCTTTTCCACGTATAAATAATATAAGATTTTGGCTTTTACCCCCTTCATTATTTTTATTAATTAATTCATCTTTAGTTGAATCAGGAGCAGGGACTGGATGAACTGTGTATCCCCCATTATCATCAAATTTATCTCATTACGGCCCTTCTGTTGATTTAGCCATTTTTTCTCTTCACTTAGCTGGGGCATCATCAATTTTAGGGGCAATTAATTTTATTACAACTATTTTAAATATACGTTCTATTGGCATATCTATAGAACGTATACCTTTATTTGTCTGATCTGTTTTAATTACAGCCATTCTTTTATTATTATCTTTACCTGTTTTAGCAGGGGCTATTACTATATTGTTAACAGACCGAAATTTTAATACTTCATTTTTTGACCCTTCAGGCGGAGGAGACCCTATTTTATATCAACATTTATTTTGATTTTTTGGCCACCCTGAAGTTTATATTTTAATTTTACCAGGCTTTGGTATAATTTCTCAAATTATTTGTTATAATACAGGTAAAAAAGAGCCTTTTGGAAATTTAGGTATAATTTATGCTATAGCGGCAATTGGTTTATTAGGATTCATTGTGTGAGCACACCACATATTCACAGTTGGAATAGATGTAGATACTCGAGCTTATTTTACATCGGCAACCATAATTATTGCTGTTCCTACAGGAATTAAAATTTTCAGCTGACTTGCAACTTTACATGGTTCTAATATTAAATTTAACGCTTCAATTTTATGAGCTTTAGGATTTGTTTTTCTATTTACCATTGGAGGTTTAACAGGAATTATATTAGCAAATTCTTCAATTGATATTATTTTACATGATACTTATTATGTAGTAGCTCATTTTCATTATGTCTTGTCAATAGGAGCAGTATTTGCTATTATAGGAGCTATTGTTCATTGATTTCCTATATTTTTTGGAATAAATCTTAATTCTATTTTAACAAAATCTCAATTTGTTATTACCTTTTTAGGGGTAAATTTAACTTTTTTTCCTCAACATTTTTTAGGCCTTGCGGGAATACCTCGACGATATTCTGACTATCCTGATTTTTTCTCTAAATGAAACTTTTTATCCTCTTTAGGCTCATTAATTTCATTAGTAGGGGTTATTATATTAATTATTATTATTTGATTAAGAATTGAAGAAAAAAAAATAATTAATTTTTCTAACTTTATAAATTCATCAATTGAGTGAATATTAAATTTTCCTCCCTCAGAACATTCATTTAATCAAAATAACATTATTATTAAAATGATAACTTGATCTCAATTAGCATTTTCAGACATAAACTCTCCTATTATAGAACAAATAGTTTTTTTTCATGATTATTCAATAATAATTATTTTAATTATTACAATTATTACAATTTATATAATTATTAATATCATAACAAACAACTTTATTAGTCGTTCTTTAATGGAAGGTCAAGAAATTGAAATTATTTGAACAATTATTCCAGCTTTAACTTTAATTTTTATTGCAATCCCTTCTCTTTATTTACTTTATCTCACAGATGAGACATTTAACAATCAAATTTCAATTAAAGTTTTAGGCCATCAATGGTATTGATCTTATGAATATTCAGATTTTAACAAAGAATTTGATTCCTTCATAATTCCAGAAAGAGAAATAATAAAAAAAACTTTTCGATTATTAGATACAGATAACAATTTAGTTCTTCCTATTAATACTAATATTAAATATTTAATTTCATCAATAGATGTAATTCATTCTTGGACTATTCCATCACTAGGATTAAAAATAGATGCAATTCCTGGGCGTCTTAATCAATCTTTTTCAATATCAAGACGTCCAGGATTATTTTATGGTCAATGTTCTGAAATTTGCGGTGCTAATCATAGATTTATGCCAATTTCATTAGAACTAACTTCAATACTTAATTTTATTAAATTTATTAATTCCATGATATTTCATCCTTTTCATTTAGTTGAAAAAAGCCCATGACCTTTAACAAGATCAATTTCTGCTCTTTCTTTAACTTTAGGTTTTGTAAGTTTTTTTCAAAACTTAAATTTCTTCTTATTAATATTAAGAATTTTAATAATTTTTATATCATCATTTCAATGATGGCGGGATATTTCACGAGAGGGATCTTTCCAAGGTTTTCATACATATTGAGTATTAAATGGATTAAAAATAGGAATAATTTTATTTATTTTATCAGAAATTTTTTTTTTCATTTCTTTTTTTTGAGCTTTCTTTCACAGAAGTCTTTCACCAAATATTGAAATTGGTGGTCAATGGCCTCCTAAAAATATTTTTCCTTTTAACCCATTTGAAATTCCTTTATTAAATTCTACTATTCTAATTTCATCTGGTATTACAATTACTTGAAGACATCATTCAATTATAAATAAAAATTATATTTCAACTCTAAATTCTCTTTTAATTACAATTATTTTAGGTGTTACTTTTACAATATTCCAAGGCTTTGAGTATTTTCAAGCTCAATTTTCTATTTCTGATGGAATCTTTGGCTCAACTTTCTTTTTAACAACTGGTTTTCATGGAATTCATGTGTTAATTGGTTCAATTTTTTTATTAGTTTCTTTTTTTCGAATTAAAAAACAACTAATTTCATCAAATCACTTTTTTGGTTTTGAAGCTTCTGCATGATATTGACATTTCGTAGATGTAGTATGATTATTTCTTTTTACATTTATATATTGATGAATTTAT---ATGTTAAAATTAATAAATCCATTAATTAATTTACCTACACCGTCTAATATTTCGTTTATATGAAATTTTGGGTCATTATTAGGTATTTGTTTATTCACTCAAATTATAACAGGTTTATTTTTAGCTATAAATTTTTCAAGAGATATTTCTACTGCATTTTCTATAATTTCTCATATTCAACGAGATGTTAATTACGGATGATTAATTCGCTCTATTCACGCTAATGGTGCATCAATTTTTTTTATTTTCATATATATTCACGTAGCACGTGGAATTTATTATTCATCTTTTTATTTTAAAAAAGTATGAATATCAGGAATCATAATCATATTTATTTTGATAGCAACAGCATTTTTAGGTTATATTTTACCTTGAGGTCAAATATCTTTTTGGGGGGCTACTGTAATTACAAATTTAATTTCAGCTATTCCATATATCGGTATTTCAATTACTTATTGAATTTGAGGAGGGTTTTCAGTTGACAACAATACTTTAATTCGTTTTTTTACTTTACATTTCATTCTGCCTTTTATATTATTAATATTAACAATAATTCATATTATACTTATTCATGAAAAAGGCTCAAGAAATCCCTTAGGAGTAACAATAAATTTAGATAAAATTCCTTTTCATCCTTATTTTACAATTAAAGATTTATTAGGGATTTTTTTAGTAATTATAATATTTTCATATTTAATTATTATTAACCCTTACAAATTTATAGATGCAGAAAATTTTAATATTGCAAACCCAATAATCACTCCACCTCATATTCAACCTGAATGATATTTTCTTTTTGCTTATGCTATTTTACGATCAATTCCTAATAAACTTGGGGGAGTGATTGCATTATTAATATCTATTGTTATTATTATTAGATTTTCATTTTCAATAAAAAATAAAATATCTTCTTTTTATTTCAACATCATATTTAAAATTATATTTTGATTATTAATTAATTGTTTTTTTTTACTAACTTATTTGGGAGCTATACCTATTGAATATCCTTTTGATTTAATAAGAAAAATTGTAACAATTCTTTATTTTATAATTTTTATTATAATTCCTTTAACAATTTTAAATTTAATTTATTTTATAATATTAATTTTAATAGTATTATTAAGAATTGCTTTTTTTACTTTAATAGAACGTAAGTTTTTAGGTTATTGTCATTTTCGAAAAGGGCCAAATAAAACAGGAATTTTAGGTTTATTTCAACCTTTTAGAGATGCAATTAAACTTTTTAGAAAAGAAATAAATAAAATATTTTATATAAATAAAAATTTGCAAATTATTGCTCCAATTTTTATAATTATTATAATAATTATAATATGAATAATTTTTCAATTTTCTAATACTGCTTTAAATTTAAGAATAAGAATTATTTTCTTTCTTTGTATTTCAAGACTCAGAAGTTATTCTATCCTTTTTAGAGGTTGAGCTTCTAATTCTAAATATTCGTTAATTGGATCATATCGAGGATTCGCTCAAGTTATTTCTTATGAAGTAAGAATAGCACTAATTTTAATTACAATATCAATTATACCTCAAAGATTTAATTTATTTTACTTTTTTAAACTTCAAACTTATTATCCTTTAATTTTTAGAATATTCCCTGTATTTATTATTTGATTTATTTCAATTTTAGCTGAATTAAATCGAGTTCCATTTGATTTGGCTGAAGGAGAGTCCGAGTTAGTCTCAGGATTTAACATTGAATATGGATCATGATTATTTGCTATTATTTTTATATCTGAATATGGAAATATTATAATTATTAGATATTTAACTAATTATTTATTTTTAGGTTTTAAAAATTTAAGTCAATTTATTTTAATAATTATATTTATTATTATTATAATACGGGGTACTTACGTGCGAATACGATATGACCAATTAATAATAATAGCATGAAAAATTATTTTACCTCAAAGAATTATTTTACTATTTTTAATTTATTTTATTTTTTTAAACATATTTTACTTTATTTGCATCAATTTTTGTAATTTTTTTAAAAAATTAATAATTTGAATAATTACTATCACTGTATTAATTTCTTTATCATCAAACTCTTGATTTATTTATTGATTAATAATAGAAATAAATATAATATCATTTATTCCTTTAATAAATAATATAAATTAAAAAATTTAAATGCTATAATTACATATTTTGTAGTTCAAGCTTTTTCATCTTCTTTATTTTTTCTTTCAGCATTTCAATATAATATAATACAAATTGAATTCTTTTTATTTTTAATTAATATTTCAATTTTAATTAAATTAGGTATAATTCCTTTTCATTTATGATTAATTTCAATTAGAGAAATAATAAATTTTAATTCTATTTTAATTTTATTAACAATACAAAAAATCATTCCTTTATTAATTGCAGAAAAATTTATAAATAATTCATTAATCCCTTTATTTTCAATATCAACTTTTTTTGCATCATTTTTAGCTATAAAACATAAATTAATAAAAAAAATTTTAATTTTTTCTTCAATTTCTCACCAAGGATGAATTTTATGTCTTTTAGTAAAAAAACTTAATTTTTGAATTGCTTATTTAATACTATATTTTATTATTTTCTTTAATATTATTAGAATTTTTAATAAATATAAAATTAATTTTTTTTCTGATTTTATAAAAAAAAAAATAAAATTAGAAATTAAAATTAAAATAATTATATTAATAATATCTCTAGGAGGAATACCTCCATTTTTAGGGTTTTTCATAAAAATTGTATCAATTTATTTATTAATAAATTTGAAATTAATTTTTATTTTCATGCTTATTTTATCTTCATTACTTAATTTATTTTTTTATATACGAATAATTATTCCTTTTTTTTTTATTAATTTAAAATTTTTTACT---TGAAATAATATTTTTATAAATAAAAATATTTATATAAACATAAATTTAATTATTCTAATTGTTTTAATTTATATATATATATATATTTATATATTACTTTAACTATTATTATTAGACTTCTTTTATTTTTATTTTTTTCTTTGGGCTTTCCCGGGAAAAAAGCCAAAGAAAAAAATTCCCCTTTTGAATGTGGATTTGACCCATTTTCTTTATCTCGTGTCCCCTTTTCATTAAAATTTTTTTTTATTGGCATTATTTTTTTAATTTTTGATGTCGAAATTGTAGTAATTCTACCATTTCCTTTAATAATAATAATAAAAAATTTACATTTTACATTTTATTTTTTTTTAATTAATTTTATAATTTTATTAGGCCTTTTATATGAATTAAATTATAGAATACTTGATTGAATGAAAATGACATTTTTAGTAATTGTATTATATTTAATAGGAATTTTTATTTTTTTTATTAATCGTTATTATTTAATAATAATTTTATTAAGAATTGAATTTATTTATATAAGCTTATTATTAATACTTTGCATTTTTTTTTGCATATTTAATATTTTAGGTGTATTTACTTTTTTAATTAGAATTGTTTGCGAAGCTGGATTAGGGTTGAGAATATTAGTAATAATAAGATTTTATTACGGAAATGAAATAATAAAAATAATAACTTTAATTAAA---ATGTTAATGTATATACCAATAATTTTAATTTTATGTTTTTTTATTTTTATGAATTCTTATCAAATTATAGTTTATTTAATAATTTTAATAATTTTATTAGTGTTAAAGGTTTAATAAATAATGCTGAGATAATTATAAACTTTTTTTATTTTGATCTTATAAGTTTTAGAATAATCAGTTTAACAGTTTGAATTACTTTTTTAATATTAATAGCAAGCCGAATAATCTTTTTCAAAATAAAATTTTTACTTTTTACATTTTAATAATAATAAATTTATTATTCTTTTGTTTTTCATTTAATAATTTTATATTATTTTATTTATTTTTTGAATCAGTTTTATTCCCAATTGTCCTAATAATTATAGGGTGAGGATCACAACCTGAACGAATTCAAGCCGGATTTTATATACTAATATACACAATTTTTGGTTCATTACCTTTATTAGTGCTAATATTAACAAAAAGAATTTCTTTTATAATTATTTATAATGAATGATTATTAGAGAGATAAATGAATATTTATTATAATGATTATAGGTTTTTTAGTAAAAATTCCCATATTTTTATTTCATTTATGATTACCAAAAGCACATGTAGAAGCCCCAATTTCAGGCTCCATGATTTTAGCAGGTGTTTTACTAAAATTAGGATTTTATGGTTTATACCGATTTAAAAGATTTTTTTTTATTGATTTAATCAATTTTAGAATAATTATTATTGTAATTTCTTTATGAGGAGCAGTGATAATTAGAATTTATTGTTTATTCCAGATTGATATTAAATCTTTAATTGCATATTCTTCTGTATCTCATATGGGGATTGCTTTAAGGGGTTGTTTAACATTTTATTTGTATGGTTCATATGGAATATTAATAATAATAATTGGTCATGGTTTATGTAGTTCAGGTCTTTTTTGCTTAAGTAATTTAATTTATGAACGATTTTACACTCGAAATATTTTTATAATTAAAGGAATAAATTTAATTTTTCCAAATTTAACTTTATGATGATTTTTATTTAGAATTGTTAATATATCAGCCCCTATAACAATAAATTTATTTAGAGAATTATTTTTAGGGTTAAGAGTAATAAAGTTTAGAATATTATTAATAATTCCAATAATAATATTAATTTTTTTAAGCGCTTGTTATTCAATATTTATGTATAGATATATTAATCATGGTCAGAGATGAATAATTTTTAGAAGAAATATAATTTTTGCTCGAGAATATTATTTATTATTTTTACATTTAATACCTTTAATATTATGATTTATAAAATTTAATTTTTTTATAAAATGATTAATTTTTATTAATTGAACTTTAATGCTTTTAATATTTTCAATATTTTTTTTAGTTTGTCTTTTATTTTTATTATACAATAATTCATTTATTATTATTGAATACTCTTTAGTAACAATTTTAAGACATGAATTTAAATTTTACATTCTATTAGACTGAATAAGTTGTATATTTTCTTTTATTGTTTTGTTAATTTCAAGAATAGTTTTGTGATATAGATTTAGGTATATAATATTAGATAAAAATAAAATATCTTTTTGTTGAATAGTTTTATTTTTTATTCTATCAATATTACTTTTAATTTTAATACCCAATATATGTATATTAATTTTGGGATGAGATGGCTTAGGTTTAGTATCTTATTGTTTAGTTATTTATTATCAAAGAGTGAATTCATATAATTCAGGAATAATAACTATTATTAGTAATCGAGTTGGGGATGTTATAATTATTATAATAATTATTTTTGCAATTAATTTCAATTCTTTTGAGCTAGTTTCTTTTCGAAAATTTGAATTAATTTGAGGTTTATTAATTATTATTGCTGCTATAACAAAAAGAGCACAAATTCCATTTTCAGCTTGACTTCCTGCAGCAATAGCTGCTCCAACTCCAGTCTCTGCTTTAGTTCATTCTTCAACTTTGGTAACTGCTGGGGTTTATTTACTTATTCGATTTAATTTATTATTTAACTATAGGGTTTTTAGAAGATTTTTACTAAAAATTTCTTTAATAACTATAGTTATAGCTGGAATTAACGCTTTTTTTGAAAATGACTTAAAAAAAATTATCGCTTTTTCAACTTTAAGTCAATTATCAATTATAATATTAACTTTAGCTTTAGGCCTTACTTCTTTGTCTTTCTTTCATTTAATTGTACATGCTATTTTTAAATCAATGTTATTTTTATGTGCTGGGTTTATTATTCATAATTTAATAGGAAACCAAGATATTCGTTTTCTTTCAAATTTTTTTAAATTCAGTCCTACAATTTTAAGTTGTATAATTATTGGAATATTATCTTTAATGGGGTTTCCATTTATTGGAGGATTTTATTCAAAAGATATTATTATAGAATTTTTTTTTTTTAAATCTCAAAATATAATTGAAATAATTCTTTTTATTATCGGCATTTTATTTACTTTTCTTTATAACATACGCCTTAGATATATAATTTTATTAAAAGGAACTACAAATGTAAGATTATTAATAAATAATTTAAATGTTTTTATAAAATATCCTATTTTGATTTTATCTATAAAATTAATTATAATAAGAAATTTAATAAGATGAATAATTATTTCTAATTATTCAATTACTTTTTTGTCAAACCAACAAAAATTAATAATAATAATAATAATTTTTATTTGCATTTATGTATACAATAAAAGTTAAGAATTACTTATAAA---TTTTTAATAAATATGAAATTTTTCATAAAAATATGATATTTAAATAATTTAACAAGCTACATTTTATTAAGAAATAACAAACGTTTATTACAAATAAGAATCAATGATTGATCATGAATAGAAATAATAGGGCCCTTAGGAATAAAGAAAATAATTATAAATAATTATAATTTTAGTTTAATTAAGAAAATAAATAAATTTGAAATTATTTTCGGGATAATTTTTTTAATAATATTTTTATTTGTATTAAAATTGTTATATTTTTATCAATTATTTGTGCTTCAGTTTTTCATCCAGTTATAATACTACTAACTTTAATTTTATTAACATTATTTTTATCAATGGTTTTTTATTATTCATATCAATTTTCCATTATATCTATGATAATAATTTTAATTATTTTAGGGGGAATATTAATTATTTTTATATACATAGTTAGATTATGTCCTAACAAAAAAATAAAATTTAATAAAAAAATTAGTCACTTTTACATTTTTATAACACTAATTTCATATAATATTATATAATAAAATTAGATTTAGTTTATATTAACAAAATTTACTTAGTAAATTTTGTTAATATAATTATTGTAATAATAATTTTTCTTATATTAATATTAATAATTGTTGCAAAAAATTTAAATTGAATTAATGCTCCTATTAAAAAATTTTATTTTATTTTTAAACTGAAAAGGTAATGTACCTTTTGCATTAGGGGCTTTTAAAAAAAAATAAAATTTTATTTTTCTCGAAATATTTTGAGCTATTTCTAATGTTCCAATATTATTAGAGGTGAAATTCTTATCAAAAAATATAATATCTAGTTAAAACTACAAAAAAAAGTTTTTGGGATAAGCTAAAAATTAATATTT--A-----AAATAATAAAAGAATTAAAATTTTTCTATTTATTTTTATAAATAAATTGAAATAAAATTTTAAATTAAATGAAAATATTAGTAAAAAATTTAATTTTAAGAACTAGGCAATTTTTTTGACTGTTTAATAAAAACAACGCATTTAGATAAATGCAAATCCTGCTCAATGAATTTAAATTGCTGTAGTATTTTGACTATACAAAGGTATTGAAATAAGATTTTAATTGAATGCTAAGAGAATGGAATATCAAAAAACAACTTTCTTAAAATTAATTGAAATTTTTTTAATTTGTGTAAAAACAATTATAAAAATTAAAGACAAGAAGACCCTAAGAATTTTTTAACTGGGGCGGTTAAAAAATATTAAAAACTTTTTAATTAATGAAAATATG-ATTAAATACTCTAGGGATAACAGCGTTATATTTTTTGATAGATCATATTGACAAAAAAGTTTGCGACCTCGATGTTGGATTAGGATACTTTTTTAATGAAGATATTAAAATAAGAAGTTTGTTCAACTTTTAAATTCCTACATGATCTGAGTTTAGACCGATGAGAATCAGGTTGGATTCTATCTTAATACAAATTTTATTAGTACGAAAGGAATTTTAAAATCTATAAATTTCTAGCTAAATTTGTGCCAGCAGCAGCGGTTAAACAAA--TAAGGTGAAATTTTTATAAACTAGGATTAGATACCCTATTAAGTAAATATTAATTACGAAAGCAAAAAATTATGGCGGTATTTTAAGCTTTTCAGAGGAATTTGCTCTTTAATGGATAAAACACCTAAATCTTACTTAAATTTG-TTAAGTCAATTTGTATACCACTATTAAT--TATTAATT--TTAAAATTAAGTCAAGGTGCAGTAAAAATTTAAGAATGAAGTGAATTACATTTCTTTTAAGGGATTTGAAAGTAAAATATGTTAATTTGAATTAAGCTCTAAAATATGTACATATCGCCCGTCACTT-AAGATAAGTCGTAACAAAGTTAAAGTACTGGAAAGTGAGAAAAGTATTTAATAAAATCTAATTTGCATTTAGACATTAAATTGCAAATTTAATATAACAAAAGAATGTCATTCTTTAATAACTTATTTAAATAGTGTAATTAAACACTTAACTTTTTCGCTGTTAATTTTTATAGTTTAAAAAACATTACAATTTAATTAGTATAGTACATTTAATTTCCAATTAAATAGTAAAATTAAATGTTTAATTAGTTTAAAAAATTATAAATTGTGATTTTATAGATGCATTAAACAAGTAAAATGCCTGAA-AAAGGATTATCTTGATAGGATAAATTATGTATACTTTTACTACATTGAATGGCTGA--AAAGTGATGGTCTCTTAAACCAATTTATAGTACTTTCAATGAAACAAAGTAAGCTAATTAAGCTATTGGGTTCATACCCCATTAATAGAAGCCAAAATAGAGGCGTTTCACTGTTAATGTTCCTATTAACAGAAAATAATATATAAGTATGCAAGTTTTGGAGATTTAAAATAAAGCGAT-TATTGCATTCAGTTTCGGCCTGAAATTTAAAATGTTGATTTTGTAAATCAATCCTTTTAGCGATGTTTCATTTACAATGTTACCATTTTTAAGATTTTAAGTTAA-AAAACTAATTACCTTCAAAGTAAATAATAAATCTTGGTAAAATGGCTGATTTAGGCGGTAAATTGTAAATTTATTAATGAATGATTCTTTTACTA
Rhipicephalus_sanguineus_NC_002074      ATGATAAACAATTTATTTTCAGTTTTTGATCCATCAACATCTTCAAATTTTAATCTTAATTGATTAAGATTATTTATTTTAATAACAATTGCCCCATTTAGTTTTTGAGCCTCTTCTTCTCTATTTCTAATTTCTTGAAAAAGTCTTTTAAAAAAATTTTTTCAAGAAATTAGAAATAACATTAAACTTTCAAAAATAAAAAATTGTCTCATTATTTCTTCAATTTTTATTTTCATTCTTCTAAGAAATGTTATAGGATTATTACCTTATGTTTTTACTTCTTCCTCCCATCTAGTATTCACTATATTTTTGGCTTTTCCCTTTTGAATAACTTTCATCCTATTTTCATTAATTAATAAGTTTAATATAGTAATAGCTCATCTTGTACCAATAGGATCCCCTATAGCCTTAAGTTTTTTTATAGTAATCATTGAAACTGTTAGAAATATTATTCGACCTATTACTTTATCCGTTCGATTAACTGCTAATATAATTAGAGGCCACCTTTTGATTCATCTTCTTTCTTCAATTTCTATATTTAGAAATTTACTTTTTATGGTAAGAATTCCTTTTATAATAATTTTGTTAATTCTAGAAACAGCTGTTGCCTTTATTCAAGGATTTGTATTTGTTATTTTAATTAGTCTTTACATTAATGAAAGAATTCCTCAAATTTTTCCTATAAATTGGTTTTTAATATCTTTAATAATTATAATAATTTTAATTTTTATAACCATTAATTTTTATTTTTTTTCCTAAAAATACCTAATAAAAATATATTTAATTTAAAAAAAAACAAAATATAATTTTAAATGAATTTTACCGCGATGAATATACTCTACTAACCATAAAGACATTGGAACAATATATTTAATTTTTGGAGCATGATCAGGTATATTAGGACTTAGTATAAGAATATTAATTCGTATAGAATTAGGACAACCTGGAACTTTAATTGGAAATGATCAGATTTATAATGTAATCGTAACAGCACATGCATTTATTATAATTTTCTTTATAGTTATACCAATCATAATCGGAGGGTTCGGAAATTGATTAGTTCCTATTATATTAGGTGCCCCAGATATAGCATTTCCACGAATAAATAATATAAGATTTTGACTTTTACCCCCCTCATTATTTTTATTGATTAACTCTTCATTAATTGAATCCGGAGCTGGAACAGGATGAACAGTTTATCCCCCTCTATCTTCAAATTTATCACATTATGGTCCATCAGTAGATTTAGCTATTTTTTCTCTTCACCTTGCTGGTGCTTCTTCAATTTTAGGTGCAATTAACTTCATCACAACTATTGTAAATATACGATCAATTGGAATAACAATAGAACGAATACCATTATTTGTTTGATCTGTTTTAATTACAGCTATTTTACTACTTCTATCTTTACCTGTATTAGCAGGTGCCATTACAATATTATTAACTGATCGAAACTTTAACACATCATTTTTTGATCCTTCAGGAGGAGGAGATCCCATTTTATATCAACACTTATTTTGATTCTTTGGCCATCCTGAAGTATATATTTTAATTTTACCAGGTTTTGGTATAATTTCTCAAATTATTTGTTACAATACAGGTAAAAAAGAGCCTTTTGGGAATTTAGGTATAATTTATGCCATAGCAGCAATTGGATTACTAGGATTTATTGTGTGAGCTCACCATATATTTACAGTTGGTATAGATGTAGACACTCGAGCTTATTTTACCTCAGCTACAATAATTATCGCAGTACCTACTGGAATTAAAATTTTTAGTTGATTAGCCACTTTACATGGTTCTCATATTAAATTTAATACTTCAATTTTATGAGCTTTAGGTTTTGTATTTTTATTTACAGTAGGGGGCTTAACAGGAATTATATTAGCTAATTCTTCAATCGATATTGTTTTACATGATACTTATTACGTAGTGGCTCATTTTCATTATGTTCTATCAATAGGAGCAGTATTTGGTATTATAGGGGCTATTATTCATTGATTTCCAATATTCTTGGGTTTAAATTTAAATTCAATATTAACAAAAGTTCAATTTATAATTACATTCATTGGCGTTAATTTAACTTTTTTTCCGCAACATTTTTTAGGTTTAGCCGGTATACCACGTCGTTATTCAGATTATCCAGACTTTTTTACTAAATGAAATTTTATTTCTTCTTTAGGATCTCTTATTTCTCTTATAGGAGTTATTATACTAATTATTATTATTTGAACTAGAATTATTGAAAAAAAAATAATCAATTTTTCTTCATTTACTAATTCATCTATCGAATGAATACTAAATTTCCCTCCATCAGAACATTCTTTCAATCAAAATAATATTATTCTTAAGATGATAACTTGATCTCAAATATCCTTTTCTGATATAAATTCTCCTATTATAGAGCAAATAGTATTTTTCCATGATCATTCAATAATAATTATTTTAATAATTACAATTCTTACAATTTATATAATTACTAATATTATAATAAATAATTTACTTTCACGATCTATAATGGAAGGCCAAGAGATTGAAATTATTTGAACAATTATCCCAGCAATTACATTAATTTTTATTGCTATTCCTTCATTACATTTATTATATTTAACGGATGAAACTTTTAATTCTCAAATCTCCATCAAAGTTCTTGGTCATCAATGATATTGATCTTATGAGTATTCCGACTTCAATAAGGAATTTGATTCATTTATAATCCCAGAACCAGAAATAATAAAAAATTCATTTCGACTTCTTGATACTGATAATAACTTAGTAATTCCAATTAACACTAATATTAAATACTTAATTTCATCTATAGACGTAATTCATTCATGAACTATCCCATCATTAGGAATTAAAATAGATGCAGTCCCTGGACGATTAAATCAATCTTTTTCAATTTCAAGACGTCCTGGTTTGTATTATGGTCAATGTTCAGAAATTTGTGGAGCAAATCATAGATTTATACCTATTTCTTTAGGAGTAACTTCAATAAAAAATTTCATTAATTTTATTAACTCAATGATATTTCATCCATTTCATTTAGTAGAAAAAAGACCATGACCTATTACAAGATCGATTTCCGCTTTATCTTTAACTTTAGGTTTTGTTAGATATTTCCAAAATTTAAGAATATATTTAATTTTATTAGCAGTTTTAATAATTACTATTTCATCATTTCAATGATGGCGTGATATTTCTCGAGAAGGATCTTTTCAAGGTTTTCATACACATTGAGTTTTAAATGGGTTAAAAATAGGTATAATTTTATTTATTTTATCAGAAGTATTTTTTTTTGTTTCATTTTTTTGAGCTTTTTTTCATAGAAGTCTTTCACCTAATATTGAAATTGGAAGACAATGACCACCTAAGGGGATTTATCCTTTTAATCCATTTGAAATTCCACTATTGAACTCAACAATCTTAATTTCATCAGGTATTACTGTCACATGAAGACATCACGCAATTATAAATAAAAATTATATTTCAGCTTTAAATTCTTTACTTATTACAATTTTATTAGGTGTCGCTTTTACAATATTTCAAGGCTTTGAATATTTTCAAGCACAATTTAAAATTTCAGATGGTATTTTTGGCTCTACTTTCTTTATAACTACAGGTTTCCATGGGCTACATGTTTTGATTGGATCAATTTTTCTATTAGTATCTTATTTTCGAATTAAAAATCAACTCATTTCTTCAGATCATTTCTTTGGATTTGAAGCATCAGCTTGATACTGACATTTTGTCGATGTAGTATGATTATTCTTATTTACATTTATATACTGATGA---------ATGTTAAAATTAATTAACCCTTTAAAGAATTTACCAACTCCCTCTAATATTTCTTATATATGAAACTTTGGTTCCTTATTAGGTGTTTGTCTATTAACTCAAATTATTACAGGATTGTTTTTAGCAATAAACTTTTCAAGTGATATTAGGACAGCATTTTCAATAATTTCTCATATTCAACGAGATGTTAATAATGGATGATTAATTCGATCAATTCATGCTAATGGGGCATCAATTTTTTTTATTTTTATTTATATTCATGTAGCTCGAGGAATTTATTATTCTTCTTTCTTTTTCAAAAATGTGTGAATTTCAGGGATTTTAATTATTTTTGCATTAATAGCTACAGCTTTTTTAGGGTATATTTTACCTTGGGGCCAAATATCATTTTGAGGAGCTACTGTAATTACAAATCTAATTTCAGCTATTCCATATATTGGAATATCAGTTACTTATTGAATTTGGGGAGGTTTTTCAGTTGATAATAATACTTTAATTCGATTTTTTACATTACATTTTTTATTACCTTTTATTCTATTATTTTTAGTTGTAATTCATATTACTTTAATTCATGAAAAAGGATCAAGAAACCCCCTTGGTGTTTCAATAAATTTAGATAAAATTCCTTTTCATCCATATTTTACTATTAAGGATTTATTAGGAATTTTTGTAATTCTAATAATTTTTTCTTATTCTATTATCATCAACCCCTATGGGTTTATAGACGCAGAAAATTTTAATATTGCTAATCCTATAATTACTCCCCCCCATATTCAGCCAGAATGATATTTTTTATTTGCTTACGCAATTTTACGATCAATTCCCAACAAACTGGGGGGAGTAATTGCTCTAGTAATATCAATTATTATTATTTTAAGTTTTTGCTTTACAATAAATAATAAAATATCATCTTTTTATTTTAATATTTCATTCAAATTAATATTTTGAATTTTAGTAAATTGTTTTTTTATACTCACATATCTTGGAGCAATGCCTATTGAATATCCTTTTGATTTAATAAGTAAAATTACTACAATTATTTATTTTTTAATATTTTTTATAATTCCTTTATGTATTTTAAATTTTATTTATTATTTTATTTTAATCCTTATAGTATTATTAAGAATTGCTTTTTTTACATTAATAGAACGAAAATTTTTAGGATATTGTCATATTCGAAAAGGACCAAATAAAACAGGAGCCATAGGCTTATTACAACCTATTAGTGATGCATTGAAACTTTTTAGAAAAGAAATAAATAAAATATTTTATATAAATAAATTCATTCAAATTATTTCTCCTCTTATTATAATTTTAATAATAATAATGATATGAATAATTTTTTATTTTTCAAATAATGCATTAAATTTAAATATAAGAATTATTTTTTTTCTTTGCATTTCAAGTTTAGCAAGGTATGCAATCTTATTTAGAGGATGATCCTCTAATTCTAAATATTCACTAATTGGTTCATATCGAGGATTTGCTCAAGTAATTTCTTATGAAGTAAGAATAGCTATAATTTTAATTTCATTGGCAATCATCCCCCAAAGATACAATTTTATTTCATTTTTAAAAATTCAAGAAACATTTCCATTAATTTTTAGATTTTTACCAATTTTTATTATTTGAATTATTACAGTTTTAGCAGAATTAAATCGAGTTCCATTTGATCTTGCTGAAGGAGAATCAGAACTTGTATCAGGATTTAATATTGAATATGGTTCTTGATTGTTTGCAATTATCTTCATATCAGAATACGGAGATATTATAATAATTAGTTTTTTAACTTATTATTTATTTTTAGGATTAAAAAACCTAATTTTATTTGTTTTAATCTTAATAACAATAATTATTATAATCCGTGGGACATACGTACGAATGCGTTACGATCAATTAATAATAATAGCTTGAAAAATAATTCTTCCCCAAAGAATTATTTTTCTATTTTTATCTTATTTTATTTTCTTAAATATTAACAACTTTATTTGCATCAATTTTTGTAAT------------ATAATAATTTGAATTATTACAATTTCAATTTTAGTATCTTTATCATCAAATTCATGATTCATTTTTTGATTGATAATAGAAATTAATATAATATCTTTTATTCCAATCATAAATGATTTAAAATAAAAAATTATAATTCTATAATTACATATTTCATTATTCAATCTTTTTCTTCCTCCCTATTTTTTATTTCTTCTTTCCAATATAGATTATTTAATATAGAATTATTCTTTAGATTAATTAATATTTCAGTATTAATTAAATTAGGAATAATTCCATTTCATTTTTGGTTAATTATAATTAGAGAATCTTTAACTTTTTATTCACTTTTAATTTTATTAACTATTCAAAAAATCATTCCATTATTAATTATTGAAAAATTTATAAATAGGTTAATAATTCCTCTATTTATTATATCTTCATTATTAGCTTCTATCATAGCAATAAAATATAAATTAATTAAACAAATTTTAATTTTTTCATCAATTTCCCATCAAGGATGAATTTTATGTTTAATTGCTAAAAAAATGAATTTTTGAGTATCATATTTAATATTATATTCAATTATTATTTATAGTATTATTATTAATTGTAAAGAAATAAATTTTAATAAATTATGTGATTTAACAAAAAAAAAAATCAGAAGAAAAATAAAAAATACTATAATTATATCAATAATATCTTTAGCTGGTATACCCCCATTTATTGGTTTTTTCATAAAAATTATAGCAATTTTCTTTTTAATAAAAATGAATTTAATTTTTATAATAATCTTAATTATTTCCTCATTAATTAATTTATTTTTTTATTTACGTATTTTAACTCCATTATTTTTTATTAATTCAAAATTTTCAATT---TGAAGTTTTAATAACATAAAAAGAAATTTTATGATTAAAATTAATATATTACTTCTTATTATTTTAATTAATATTTTCTTTTTTATTTACATATCACAATCTTTTTAGTAGTATGTTTATTAATAATATTATTTTTTTCTTTGGGCTTTCAAGGGAAAAAAGCCAAAGAAAAAAATTCACCTTTTGAGTGTGGATTTGATCCATTTTCTCTCTCTCGGGTTCCATTTTCTTTGAAATTTTTTTTTGTTGGTATTGTATTTTTAATTTTTGATGTTGAAATTGTTGTAATTTTACCTTTTCCCTTAGTAATAATAACTAAAAATTTAATGTTTGTATTTTCATTTACATTTATTAATTTTTTAATTGTATTGGGTCTTTTATACGAATTTAAATATTCAATATTGGATCGATTAAAAATGGTAACTTTAGTTATTGCTCTATATTTTATTGGAATATTAATACTATTTATTAATCGTCATTTTTTAATGATAATCTTATTAAGTATTGAGTCTATATATATAAGATTATTATTAATACTTTGTATTTATTTTTGTTTTTTTAATTTACTAAGAATTTTTGTTTTTTTAATTAGAATTGTTTGCGAGGCTGGTTTAGCTTTAAGACTTCTAGTAATAATAAGATTTTTTTATGGAAATGAATTAATAATAAGTATAAATTTAATTAAA------------ATATTAATATCAGTTTCAATTTTATGTTTATTCTTTTTAATTAATCCTTATCAAATTATAATTTATCTTATAATTATAACCTTATTTTTATTAGCAAAGGTTTAATTAATAATGCTGAATCATTTATTAATTTTTTTTTTTTTGATTTAATAAGTTTAAGAATGGTCATCTTAACAGTTTGAATTTCTATTCTTATAATTATAGCTAGGAAAATAATAATTATAAAAATAAAATTTTTAATTTTTATTTATTATTAATAATAAATTTATTATTTATTTGCTTTATATTAGAGAACTTATTAATATTTTATTTATTTTTTGAAGCAGTATTATTTCCTATTATTCTAATAATTAGTGGATGAGGGTCTCAACCAGAGCGAATTCAAGCTGGATTTTATATATTAATATATACAGTATTTGGTTCCCTTCCTTTATTAATTTTAATACTTTTAAAAAATCAGTCCTTAAGAATTATTTTCAACGAATGATTATTAATGAAATGGGTTTATTTTTTTTCTTATAATTTTAGGATTTTTAGTAAAAATTCCAATGTTTTTATTTCACCTATGATTACCAAAAGCTCATGTTGAAGCTCCTCGAGCCGGTTCAATAATTCTAGCTGGGGTTTTACTAAAATTAGGATTTTATGGGTTATATCGATTTAAAAGATTTTTTTTTTTAGACTTACTAAAATTTTCCTTTGTATTAATTGTTATCTCTATATGAGGCGCAGTATTAATTAGTATTTTTTGTTTATATCAAAATGATATTAAATCTTTAATTGCATATTCTTCAGTATCTCATATAGGAATTACATTGGCCGGATGTGTTACTTTTCAATTACATACAAGGTTTGGAATATTAATAATAATAATTGGTCATGGTTTGTGCAGTTCTGGACTTTTTTGTTTAAAAAATATAATTTATGAACGACTACATACTCGTAGTATTATGATAATTAAAGGAATGATTAAT---TTCCCTAATTTAAGCATGTGATGATTTTTATTTAGAATTATTAATATATCAGCGCCAATAACTATAAATTTATTTGGTGAATTGTTTTTAGGGTTGGGATTAATAAAATATAGATTATTATTATCATTACCAGTAATAATAATAATTTTTCTTAGAGCTTGTTATTCTATATTTATATATAGTTATATTAATCATGGCCAAAGATGAATAATTTTCAGAAATAAAATAATTTCAATACGAGAATATTATTTAATACTTCTCCATATTATTCCTATAATTATATGATTTTTGAAAATTAATTTTTTTATAAAATGAATTATTTTTATTAACTGAACTATAATATTAATTTCATTTTCAATTGTATTTCTATATATATTTTTTATAACATTTTATTTTAATATCTTTTTTATTTTTGAGTATAATCTAATAAGAATTTTAAGATTTGAATATAAATTTTATATTCTTTTAGATTGAATAAGTTGTATATTTTCTTTTACTGTTTTAATAATTTCAAGTATAGTTCTTTGATATAGACATAGATATATAAGCAGAGATAAAAATAAAACTTCATTTTGTTGGATAGTTCTTATATTTATTTTATCAATATTATTATTAGTATTAATACCTAATGTATTTATATTAATTTTAGGTTGAGACGGCTTAGGATTAACTTCATACTGTTTAGTTATTTTTTATCAAAGAAGAAATTCATATAATTCTGGAATAATAACAATTATTAGAAATCGAGTTGGAGATGTAATAGTAATTATAATAATTATTTTTGCAATTAATTTTAATTCATTTGAATTAACTTCAATTAAAAGATTTGAATTAATTTGAGGTTTATTAATTATTATTGCAGGTCTAACTAAAAGAGCTCAAATTCCTTTTTCAGCTTGATTACCGGCGGCTATAGCTGCTCCAACTCCAGTGTCAGCATTAGTTCATTCCTCTACTTTAGTAACAGCTGGAGTATACCTTTTAATCCGATTTGATTTATTATTTAATAATAATATTTTCAGTGCATTTTTAATAAAAATTTCATTAATAACTATAATTATATCAGGAATAAATGCCTTTTTTGAAAATGATCTTAAAAAAATTATTGCTTTCTCAACTTTAAGGCAGTTATCAATTATAATATTAACTTTATCATTAAGATTAACTAATTTATCCTTTTTTCATTTAATTGTTCATGCTATTTTTAAATCAATGTTATTCTTATGCGCTGGATTCGTTATTCATAATTTAATGGGAAATCAAGACATTCGTTTTTTATCAGATTTTTTTAAATTTAGACCTTTAATTTTAAGATGCATAATAATTGGAATATTTTCCTTAATAGGATTCCCCTTCATTGGGGGGTTTTATTCAAAAGATGTAATTATAGAATTTTTCTTCTTAAAAAGAAATAATATAATTGAAATAAACATATTTATTGTGGGAATTATTTTTACTTTTCTTTATAATTTTCGACTTTTCTACATACTTCTATTAAAAGGAACCTTATTTAATATAATAAGGAAAGATAGTATTAATATTTTCATAAATTATCCAATTTTTAATTTAACAGTATATCTATTAATCACCAGAAACTTAATAAGATGATTATTACTTCCTGAATATACTATAATTTTTTTAAGATTTACTCAAAAATTAATATTGTTATTTTTAGTTCCCTTTTGTACATTTATATTTATGATTTTTTAAAATTTATTAAATTTTTTCCTTATTTAAAATTAAATTTTCTCATAACAATATGAAATTTATCAGAATTAACAAGATTTATTATATTAAGTAACAATAAATTTTTATTAAAAATATCAATTAATGATTGAACTTGACTTGAAATATACGGGCCTTTAGGTATTAAAAGAAAGATCGAACATAATTACAATTTTAGTATAACAAAAGAAATTAATGTTATTACAATTGCATTTAGTTTAACAATTTTAATAATAATTATTGTCTAATTAAGTTTCTTATCTTCATATCTGTAATTTGTTTAAGATCTTCACATCCTATTTTAATGTTATCTTCCTTAATTTTATTAACATTATTCTTATCTTTAATTTTTTATTTTATTTATCAGTTTTCCATTATATCAATAATAATAATTTTAATTATTTTAGGTGGAATATTAATCATTTTTATATATATAATTAGATTATGTCCAAACAAAAAAATAAGATTTTATAAAAAGTTAAGTCACTTTTACTATAATATAATTTTAATTCCTTATGATTCTTTATAACAAAATTAGAAATAATTAATATTAACAAAATTTACTCAGTAAATTTTGTTAATATAATTATTTTAATAATAATTTTCCTAATTGTAATATTAACTATTATTTCCAAAAATTTAAGATGAATTAATGCTCCTATTCAAAAATTTTA-ATTACTTTTAAACTGAAGGGGAAATGTACCTTTAGCATAAGGGAAATTCAAAAATAAATAAAATTTTATACTTCTCGAAATACTTTGAGCTAAAATTAATGTTTCAATATTATTAGAAGTGAAATTCCTTTCAAAAAGTAGGATATCTAGTTAAAATTATAGAAAAGTAATTTTGGGATAATCTAAAATTTAAATTTATAA-----CATAAATTTAAAGAATAAAATTTTCTTCTTTATTTTCATAAATAAATTAAAATAAATTTATTTATTAAATGAAATTATTAGTAAAATTCTTAATTTGAAGAACTAGGCAAATTTTCTGACTGTTTAATAAAAACAACGCATTTAGATAAATGCAAATCCTGCTCAATGAGTTTAAATTGCTGTAGTATTTTGACTATACAAAGGTATTGAAATAAGATTTTAATTGAATGCTAAGAGAATGGA-TTTCAGAAAAAAACTTTTTTCAAGTTAATTGAAATTTTTTTAATTTGTGCAGAAACAATTATTAATATTAAGGACAAGAAGACCCTATGAATTTATTAGCTGGGGCGGCGGAAAAATATTTAAAACTTTTTTATTAATGATTATAT--GTTAAATACTCTAGGGATAACAGCGTTATATTTTTTGATAGATCATATTGACAAAAAAGTTTGCGACCTCGATGTTGGATTAGGATACTTTTTTAATGCAGATATTAAAAAAAGAAGTTTGTTCAACTTTTAATTTCCTACATGATCTGAGTTCAAACCGGAGTCGACCAGGTTGGATTCTATCTTAAT-AATATTTTATTAGTACGAAAGGAATTTTAAAATATAAAATAATCTAGCTAAATTTGTGCCAGCAGCAGCGGTTAAACAAA--CAAGGTAAAATTTTTTTAAACTAGGATTAGATACCCTATTAAGTAAATAAAAATTACGAAAGCAAAAAATTATGGCGGTATTTTAAGCTTTTCAGAGGAATTTGTTCTTTAATGGATAAAACACTT-AATCTTACTTAAATTTG-TAAATTCAATTTGTATACCACTATCAAT--TAATAACT--TCTATATTAAGTCAAGGTGCAGTAAAAATTTAAGAATGAAGTGAATTACATTTCTTTTTAGGGATTTGAAAGTAAAATATGTCAATTTGAATTAAGCTCTAAAATATGTACATATCGCCCGTCACTT-AAGATAAGTCGTAACAAAGTTAAAGTACTGGAAAGTGAGAAAAGTATTTTATAAAGTCTAATTTGCATTTAGAAATTAAACTGCAAATTTAATATAACGAAAGAATGTCATTCTTTTATAACCAATTTAAATGGTGTAA-TAAACACTTAACTTTTTCATTGTTAATTTTTATAGTTTATAAAATACTACA-TTTAATTAGTATAGTACATTTAATTTCCAATTAAATGGAGAAATTAAATGTTTAATTAGTTTAAAAAATTATAAATTGTGGATTTATAGATGCATTAAACA-GTAAAATGCCTGAATAAAGGGTTATCTTGATAGGATAAATAATGTATACTTTTACT-CATTGAATGGCTGAA-AAAGTGATGGTCTCTTAAACCAATTTATAGTACTTTCAATGA-GTAAAGTAAGCTAATAAAGCTATTGGGTTCATACCCCATTAATAGAAGCCAAAATAGAGGCGTTTCACTGTTAATGTTCCTATTAACAGAAAATAATATAGAAGTATATAAATTTTGGGGATT-AAAATAAAGCGATAAATTGCATTCAGTTTCGGCCTGAAA-TAAAAATGTTGATTTTGTAAATCAAGTCTTTCAATGATGTTTCACTTACAATGTTACCATTTT--AGATTTTAAGTTAATAAAACTATTTACCTTCAAAGTAAAAAATAAATCTT-GTAAAATGGCTGATTTAGGCGATAAACTGTAAATTTATTTATGAAAATTTCTTTTACT-
Rhipicephalus_turanicus_NC_035946       ATGATAAATAACTTATTTTCCATTTTTGATCCTTCAACATCTTTTAATCTTAATATTAATTGGTTAAGTTTAATTATTTGAATAATAATCACCCCATTTAGTTTTTGAGCTTCTTCTTCTCTTTTTCTAATTTCTTGAAAAAGTCTTCTAAAAAAATTTTTTCAAGAAATTAGAAATAATATTAAAGTATCAAAAATAAAAAATTGCCTTATTATTTCCTCTGTTTTTATTTTCATTCTTTTAAGAAATATCATAGGATTATTTCCTTATGTATTTACCTCTTCTTCCCATTTAGTTTTTACTATGTTTTTTGCTTTTCCGTTTTGAATAACTTTTATTTTATTTTCATTAATTAATAAATTTAATATGGTAATAGCTCATTTAGTGCCTATAGGTTCTCCTATAGCTCTAAGTTTTTTCATAGTAATTATTGAAACTGTTAGAAACATCATTCGACCTATTACTTTATCTGTTCGTTTAACTGCTAATATAATTAGAGGACATCTTTTAATTCATCTTCTTTCTTCAATTTCCATATTTAGAAATTTATTTTTTATAATAAGAATTCCCTTTATAATTATCTTATTAATTTTAGAAACAGCTGTTGCCTTTATTCAAGGATTTGTATTTGTCATTTTAATTAGTCTTTATATCAATGAAAGAATCCCTCAAATTTTTCCTATAAATTGATTTTTAATATCTTCAATAATTATACTAATTTTAATTTTTACAGTCATTAATTTTTATTTTTTTTCTTAAAAACACCAAATAAAAATACATTTAATACTAAAAATGGTAAAACACTTTTTTAAATGAATTTTACCGCGATGAATATATTCTACTAATCATAAAGACATTGGAACAATATATTTAATTTTTGGGGCATGATCAGGAATATTAGGACTAAGAATAAGAATATTAATTCGAATAGAATTAGGCCAACCTGGAACTTTAATTGGAAATGATCAAATTTATAATGTAATTGTAACAGCCCATGCATTTATTATAATTTTTTTCATAGTAATACCAATTATAATTGGTGGATTTGGAAACTGATTAGTACCTATTATATTAGGAGCTCCAGATATAGCATTTCCACGAATAAATAACATAAGATTTTGATTACTTCCTCCTTCATTATTTCTATTAATTAATTCCTCATTAATTGAATCAGGAGCAGGAACTGGATGAACTGTTTATCCGCCTTTATCATCAAATTTATCACACTATGGACCATCAGTAGATTTAGCTATTTTCTCTCTTCATCTTGCTGGTGCTTCTTCAATTTTAGGTGCAATCAATTTTATTACGACTATTATAAATATACGATCTATTGGAATAACAATAGAACGAATGCCACTATTTGTTTGATCTGTTTTAATTACTGCTATTTTGTTACTTTTATCTTTGCCTGTTTTAGCAGGAGCCATTACAATATTATTAACTGATCGAAATTTCAACACTTCATTTTTTGATCCTTCAGGAGGGGGTGATCCAATTTTATACCAACATTTATTTTGATTCTTTGGTCATCCTGAAGTATACATTTTAATTTTACCAGGATTTGGAATGATTTCTCAAATCATTTGTTATAATACTGGAAAAAAGGAACCTTTTGGTAATTTAGGAATAATCTATGCTATAGCGGCAATTGGATTACTAGGATTTATTGTATGAGCTCATCACATATTCACAGTTGGTATAGATGTAGATACTCGGGCTTATTTTACATCAGCAACAATAATTATTGCAGTTCCTACTGGAATTAAAATTTTTAGTTGACTAGCTACTTTACATGGATCTAATATCAAATTTAATACTTCAATTTTATGAGCTTTAGGCTTTGTTTTTCTATTTACAGTAGGAGGACTTACTGGGATTATATTAGCCAATTCTTCAATTGACATTGTTCTTCATGATACTTATTATGTTGTAGCTCATTTCCATTATGTATTATCAATAGGAGCAGTATTTGCTATTATAGGAGCTATCATTCACTGATTTCCAATATTTTTTGGGTTAAACTTAAACTCAAGGTTAACAAAAGTTCAATTTATAGTAACATTTATTGGAGTAAATTTAACCTTTTTCCCACAACATTTTTTAGGTTTAGCTGGTATACCACGTCGTTACTCAGACTATCCTGATTTTTTTGCCAAATGAAATTTCGTGTCTTCCTTAGGATCTATTATCTCCTTAATAGGAGTAATTATATTAATTATTATTATTTGAATTAGAATTATTGAAAAAAAAATAATTAATTTCCCCTTATTTAATAATTCTTCTATTGAATGAATATTAAATTTTCCACCATCAGAACACTCTTTCAATCAAAATAATATTATTCTTAAGATGATAACCTGATCTCAAATATCTTTTTCTGATATAAATTCACCTATTATAGAGCAAATAGTATTTTTTCATGATCATTCAATAATAATTATTTTAATAATTACTATCCTTACAATTTACATAATTACTAACATCATAATAAATAATTTACTTTCACGATCAATAATAGAAGGCCAAGAAATTGAAATTATTTGAACAATTATTCCAGCAATTACATTAATTTTTATTGCTATTCCTTCATTACATTTACTGTATTTAACAGATGAAACATTCAATTCTCAAATTTCTATTAAAATTCTTGGCCATCAATGATATTGATCTTATGAATATTCAGACTTTAATAAAGAATTTGATTCATTCATAATCCCAGAATCAGAAATAATAAAAAACTCATTTCGACTTTTAGATACCGACAATAATTTAGTAATCCCAATTAATACTAACATTAAATATTTAATTTCATCAATAGATGTAATTCATTCATGAACAATTCCATCATTAGGAATTAAAATAGATGCAGTTCCTGGCCGTTTAAATCAATCTTTTTCAATTTCAAGACGTCCTGGGTTATATTATGGCCAATGTTCAGAAATTTGTGGGGCAAATCATAGATTTATGCCTATCTCTTTAGAAATTACTTCAATAAAAAACTTCATTAACTTTATTAATTTAATGATATTTCACCCTTTTCATTTAGTAGAAAAAAGACCATGACCAATTACAAGTTCAATTTCAGCTTTATCTTTAACTTTAGGATTTGTTAGATATTTTCAAAATTTAAGAATACATTTAATTCTATTAGCAATTATAATAATTATTATCTCATCATTTCAATGATGACGTGATATTTCTCGAGAAGGTTCTTTTCAAGGATTTCATACACATTGAGTATTAAATGGATTAAAAATAGGAATAATTTTATTTATTTTATCAGAAGTTTTTTTTTTTGTTTCATTTTTTTGAGCTTTTTTCCATAGAAGTCTTTCTCCTAATATTGAAATTGGAAGTCAATGACCCCCTAAAGGGGTTTATCCTTTTAATCCATTTGAAATTCCATTATTGAATTCTACAATTTTAATTTCATCAGGTATCACTGTAACATGAAGTCATCATGCAATTATAAACCAAAATTACTTATCAGCTTTAAATTCATTATTAATTACTATTTTATTAGGGGCTGCTTTTACAATATTCCAAGGTTTCGAGTACTTTCAAGCACAATTTAGAATTTCAGATGGTATTTTTGGATCAACCTTTTTTATAACTACAGGTTTCCACGGTTTACACGTCCTTATTGGATCTATTTTTCTTTTAGTATCTTATATCCGAATTAAAAATCAACTTATTTCATCAGATCATTTCTTTGGATTTGAAGCATCAGCCTGATATTGACATTTTGTTGATGTAGTATGATTATTTTTATTTACATTTATATATTGATGAATT------ATGTTAAAACTAATTAATCCTTTAAAAAATTTACCAACTCCTTCAAATATTTCTTATATATGAAATTTTGGTTCTTTATTAGGAATTTGCTTGTTAACCCAAATTATTACAGGTTTATTTCTAGCAATAAACTTTTCGAGTGATATTACGACAGCTTTTTCAATAATCTCTCATATTCAACGGGATGTAAATAATGGATGATTAATTCGTTCAATTCACGCTAATGGAGCATCGATTTTTTTTATTTTTATTTATATTCATATAGCTCGAGGAATTTATTATTCCTCATTTTTTTTTAAAAATGTATGAATATCTGGAATTTTAATTATTTTTATGGTAATAGCTACAGCTTTTTTAGGTTATATTTTGCCTTGAGGACAGATATCTTTTTGAGGAGCCACCGTAATTACAAACTTAATTTCAGCAATTCCATATATTGGAATATCAATTACTTATTGAATTTGAGGAGGATTTTCAGTTGATAATAATACTTTAATTCGATTTTTCACTTTACATTTCTTATTACCATTTATTTTATTGTTATTAACTGTTGTTCATATTACCTTAATCCACGAAAAAGGATCTAGAAATCCTCTCGGTGTAACAATAAATTTAGATAAAATTCCTTTCCATCCTTATTTTACCATTAAAGATTTATTAGGAATTTTTGTAATTTTAATAATTTTTTCTTATTTTATTATTATCAATCCTTACGGATTTATAGACGCAGAAAACTTTAATATTGCCAACCCTATAATTACCCCTCCTCATATCCAACCAGAATGATACTTTTTATTTGCTTATGCAATTTTACGTTCAATTCCTAATAAATTAGGAGGGGTAATCGCTCTAGTAATATCAATTGTTATTATTTTGAGATTTTGTTTCACAATAAATAATAAAATATCATCTTTTTACTTTAATATTTTATTTAAATTAATATTTTGAATTTTAGTAAATTGTTTTATTATACTGACATATCTTGGAGCAATACCTATTGAATACCCTTTTGATTTAATAAGTAAAATCACCACAATTATTTATTTTTTAATGTTTTTAATTATTCCTTTATGTATTTTAAATTTTATTTATTTTTTTATTTTAATTTTAATAGTGCTATTAAGAATTGCTTTTTTCACGTTAATAGAACGAAAATTTTTAGGATATTGCCATATTCGAAAAGGCCCAAATAAAACAGGAATATTAGGGCTTCTTCAGCCAATTAGTGATGCATTAAAACTTTTTAGAAAAGAAATAAATAAAATATTTTATATAAATAAGTTCATTCAAATTATTTCTCCACTTATTATAATCCTAATAATAATAATAATATGAATAATTTTTTATTTTTCAAATAATGCAATAAATTTAAATATAAGAATCATCTTTTTCCTTTGTATTTCAAGATTAGCAAGATACACAATTTTATTTAGAGGATGAGCCTCTAACTCAAAATATTCGTTAATTGGTTCTTATCGAGGATTTGCCCAAGTAATTTCTTATGAAGTAAGAATAGCCATAATTTTAATTTCACTAGCTATTATCCCTCAAAGATATAATTTTATTTCATTCCTTAAATTTCAAGAAACGTTTCCTTTAATTTTCAGATTTTTACCAATTTTTATTATTTGGATTATTACTATTTTAGCAGAATTGAATCGAGTACCATTCGATCTTGCCGAAGGAGAATCTGAGCTTGTTTCAGGGTTTAATATTGAGTATGGTTCTTGATTATTTGCAATTATCTTTATATCAGAATATGGGAATATTATAATAATTAGTTTTTTAACTTATTATTTATTTTTTGGATTAAAAAATTTAACCTTACTCATTTTATTTTTAATAACATTAATCGTTATAATTCGTGGAACATATGTTCGAATACGATATGATCAACTAATAATAATAGCATGAAAAATAATTCTCCCTCAGAGAATTATTTTTTTATTTTTATCTTACTTCATTTTTCTAATCCTAAACAACTTTATTTGCATCAATTTTTGTAAT------------ATAATACTTTGAGTTATTATTATTTCAATTTTAACTTCTTTATCATCAAATTCATGATTTATTTTTTGATTAATAATAGAAATTAACATAATATCTTTTATTCCAATCATAAATGATTCAAATTAAAAAATTATAATTCTATAATCACATATTTTATTATTCAATCTTTTTCTTCTTCCCTCTTCTTTATCTCCTCTTTTCAATATAGATTATTTAATATGAGATTATTTTTCAATCTAATTAATATTTCAATTTTAATTAAATTAGGAATAATTCCGTTTCATTTTTGATTAATCTTAATTAGAGAGTCATTAACTTTTTATTCACTTCTTATTTTACTAACTATTCAAAAAATTATTCCCTTATTAATTATTGAAAAATTTATAAATAATTCAATAATTCCTTTATTTGTTTTATCCTCACTAATAGCTTCCATTATAGCAATAAAACACAAATTAATAAAAAAAATTTTAATTCTTTCTTCAATTTCCCATCAAGGATGAATTTTATGTTTAATTGCTAAAAAAATGAATTTTTGAATTTCATATTTAATTATATACTCAACTATTATTTATACTATTATTACTAATTGTAAAGCAGTTAATTTTAATAGATTAAACAATTTAATAAGCAACAAAATAAGAATCAAAATAAAAAATACTATAATCATATCAATAATATCTTTAGCTGGAATACCCCCCTTTCTTGGTTTCTTTATAAAAATTATAGCTATTTTATACTTAATTAAAATAAATTTAATTTTTATAATTATCTTAATTATTTCTTCATTAATTAACTTATTTTTTTATTTACGCATTTTAACCCCATTTTTTTTCACTAATTTAAAATTTTTAAGA---TGAAACCTTCAAATAATGAAAAGAAATATTTTAATTAAAATTAATACAATTATTCTTATTATTTTAGTTAATATTTTTTTTTTTATTTATATGTAACTATTTTATTGGTAATCGTTTTATTAATAAGTCTATTTTTTTCTTTGGCTTTTCAAGGGAAAGAAGCCAAAGAAAAAAATTCTCCTTTCGAATGTGGGTTTGATCCTTTTTCGCTTTCTCGGGTTCCATTTTCTTTAAAATTTTTTTTTGTTGGTATTGTTTTTTTAATTTTTGACGTTGAAATTGTTGTAATTTTACCTTTTCCTTTAATAATTATAACTAAGAGCTTAATGTTCATGTTTTCTTTTGTATTTATTAATTTACTAATTATGTTAGGTCTTTTATATGAATTTAAGTATTCAATATTAGATTGACTCAAAATGACAACTTTAATAATCACATTATATTTTATTGGAATAATAGTATTATTCATTAACCGTTACTATTTAATGATGATTCTGTTAAGAATTGAATTTATATATATGAGATTATTATTAATGCTTTGTGTTTATTTTTGTTTATTTAATTTATTGGGGATTTTTGTTTTTTTGATTAGAATTGTCTGTGAAGCTGGTTTAGCTTTAAGATTATTAGTAATAATAAGATTTTATTATGGTAATGAATTAATAATAAGTATAAATTTAATTAAA---------ATTCTTTTAATATCAATTTCAATTTTATGTTTATTTTTTTTAGTTAATCCTTATCAAATCATAATTTATCTTATAATTATAACTTCATTTTTACTTATAAGGGTTTAATCAATAATGCCGATTTATTTATTAATTTTTTCTTTTTTGATTTAATAAGATTAAGTATGATTATTTTAACAGTTTGAATTTCATTACTTATGATTATAGCAAGAAAAATAATAATTATAAAAATAAGACTTTTAATTTCTATTTATTATTAATAATGAATTTATTATTTATTTGTTTTTTAGCGGAAAATTTGTTAATATTTTATTTATTTTTTGAAGCAGTATTATTTCCTATTGTTTTAATAATTAGTGGTTGAGGGTCTCAACCAGAACGAATTCAAGCTGGATTTTATATATTAATTTACACAGTATTTGGCTCTCTTCCTTTATTAATCTTAATACTTTTAAAATATAAATCATTAAGAATTATTTTTAATGAATGATTATTAATGAAATAGGTTAATTTTTTTTTTCATGGTATTAGGTTTTTTAGTAAAAATTCCAATATTTTTATTCCATTTATGATTACCTAAAGCTCATGTTGAGGCCCCAATTGCTGGGTCAATAATTTTAGCTGGAGTCTTATTAAAACTAGGATTTTATGGATTATATCGATTCAAAAGTTTTTTTTTTTTAGATTTACTAAAATTTTCTTTTATGTTAATTATTATTTCTATATGAGGAGCAGTATTAATTAGTATTTATTGTCTATATCAATATGATATTAAATCACTAATTGCATATTCCTCAGTTTCTCATATAGGAATTACGTTAGCCGGATCTATTACATTTCAATTACATAGAAGATTTGGTATATTGATAATAATAATTGGTCATGGTTTATGTAGATCTGGTCTTTTTTGTTTAAGAAATATAATTTATGAACGATTACATACTCGAAGTATTTTAATAATTAAAGGAATAATTTTAATTTTTCCAAATTTAAGGTTATGATGATTTTATTTTAGAATCATTAATATATCAGCTCCAATAACCATAAATCTGTTTGGTGAACTATTTTTAGGAATAAGATTGATAAAATATAGATTATTATTGTCATTACCTTTAATAATAATAATTTTTCTCAGAGCTTGTTATTCTATGTATATGTATAGTTATATTAATCATGGTCAAAGTTGAATAATTTTTAGTAATAAAATAATCTCTCTTCGAGAATATTATTTAATATTTCTTCATATTTTTCCTATAATTATATGATTTTTTAAAATTAATTTTTTTATGAAATGAATTATTTTTATTAATTGAACTATAATACTAATTTTATTCTCAATATTATTTTTATTTCTATTTTTTGTAATGTTTTATTATAATACATTTTTTATTTTTGAGTACAATTTAGTAAGAATTTTAAGATTTGAATATAAGTTTTATATACTTTTAGATTGAATAAGATGTATATTTTCATTTACTGTTTTAATAATTTCAGGAATAGTTATTTGATATAGTCATAGTTATATAGGTAATGATAAAAATAAAAACTCTTTTTGTTGAATAGTTCTTATATTTATCTTATCCATATTATTATTAGTTTTAATACCAAATGTATTTATATTAATTTTAGGTTGAGATGGACTAGGTCTAGTATCTTACTGTTTAGTTATTTTTTACCAAAGAAAAAACTCCTATAATTCTGGAATAATAACTATTATTAGAAATCGAATTGGAGATGTAATACTAATCATAATAATTATTTTTGCTGTTAATTTTAATTCATTTGAATTAACTTCTATTAAAAATTTTGAATTAATTTGAGGCTTATTAATTATTATTGCAGGTTTAACTAAAAGTGCTCAGATTCCCTTTTCAGCATGATTGCCAGCAGCTATGGCTGCTCCAACCCCAGTTTCAGCATTAGTTCATTCATCTACTTTAGTAACAGCTGGGGTTTATCTTTTAATTCGATTTGAATTATTATTTAACAATTATGTTTTTAGTACATTTTTAATGAAAATTTCATTGATAACTATAATTATATCTGGAATTAATGCTTTTTTTGAAAATGACCTTAAGAAAATTATTGCCTTTTCAACTCTTAGACAGTTATCAATTATAATATTAACTCTATCATTACAATTAACTAATTTAGCATTTTTTCATTTAATTATTCACGCTATTTTTAAATCAATATTATTTTTATGTGCCGGTTTTATTATTCATAACTTAATAGGAAATCAAGATATTCGATTTTTATCTGATTTTTTTAAATTTAGTCCTTTAATTATAAGATGTATAGTAATCGGAATATTATCTTTAATGGGATTTCCTTTTATTGGAGGGTTTTACTCAAAAGATGTAATTATAGAATTTTTTTTTTTAATTAGAAAAAATTTTATAGAAATAATTCTATTTTTTATAGGAATTGCCTTTACTTTTCTTTATAATTTTCGACTTTTTTATATACTTTTATTAAAAGGAACATCATTTAATATTATAATAAAGAATAACTTAAATATTTTCATAAATTATCCAATTTTTAATTTAACAATATATTTATTAATTGTTAGAAATTTAATAAGATGATTATTATTACCAGAATATACGACTATTTTTTTAAGTTTAAGTCAAAAAACCATATTATTATTATTAATACCTTTTTGTGTATTAATATTTATAATTTTTTAAAATCTATTAAAATTCTTACCAATTTAAAATTAAATTTTTTTATAACAATATGAAATTTATCTGAACTAACAAGATTTATTTTATTAATTAATAATAAGTTTTTATTAAAAATGTCAATTAACGATTGAACTTGAATAGAAACATATGGGCCTTTAGGTATTAAAAATAAAATTGAAAACAATTATAATTTTAGTATAATAAAAGAATTTAATATCATTACAATTGTATTTAGATTAACAATTCTCATAATTATCATTACTTGATTAAGTTATTAATTTTTATATCTATTATTTGTTTAAGATCCTCACATCCTATCATAATATTATCTTCATTAATTTTATTAACATTATTCTTATCCTTAATATTTTATTTTATTTATCAGTTTTCTTTTGTATCAATAATAATAATTTTAATTATTTTAGGGGGAATATTAATTATTTTTATATATATAATTAGATTATGTCCAAATAAAAAAATAAGATTTTATAAAAAACTTAGTCACTTTTACCTTAATATGATTTTAATTCCATATAATACTTTATAACAAAATTGGAAACAATTAATATTAACAAAGTTTATAGTATAAACTTTGTTAATATTATTATTTTAATATTAATCTTTTTAATTGTTATATTAATTATTATTTCTAAAAATTTAAGATGAATTAATGCTCCTATTAAAAAGTTTTA-ATTATTTTTAAACTGAAAAGGAAATGTACCTTTAGCATAAGGGAGGGTCTAAAAACAATAAAATTTTATATTTCCCGAAATGTTTTGAGCTATAATTAATGTTTCAATATTATTAGAAGTGAAATTCCTATCAAAAAGCAAGATATCTGGTTAAAATTATAGAAAAATAATTTCGGGATAATCTGAGATTTAATTTTTTTT-----TTATAACTTAAAGAATAAAATCTTCTTTGTTATTTTCATAAATAAGTTAAATAAAAGTTATTTATTAAATGACGTTATTAGTAAAAACTTTAATTTAAAGAATTAGGCAAATTTTCTGACTGTTTAATAAAAACAACGCATTTAGATAAATGCAAATCCTGCTCAATGAACTTAAATTGCTGTAGTATTTTGACTATACAAAGGTATTGAAATAAGATTTTAATTGAATGCTAAGAGAATGGACTCTCAGAGAAAAACTTTTTTTAAATTAATTGAAATTTTTTTAATTTGTGCAGAAACAATTATTAATATTAAGGACAAGAAGACCCTATGAATTTATTGGCTGGGGCGGCTAAAAAATATTTTAAACTTTTTAATTAATGATTATAT--GTTAAATACTCTAGGGATAACAGCGTTATATTTTTTGATAGACCATATTGACAAAAAAGTTTGCGACCTCGATGTTGGATTAGGATACTTTTTTAATGCAGATATTAAAAAAAGAAGTTTGTTCAACTTTCAATTTCCTACATGATCTGAGTTTAGACCGATGAGAATCAGGTTGGATTCTATCTTAATAATAATTTTATTAGTACGAAAGGAATTTTAAAATATAAAATAATCTAGCTAAATTTGTGCCAGCAGCAGCGGTTAAACAAA--TAAGGTGAAATTTATTTAAACTAGGATTAGATACCCTATTAAGTAAATAAAGATTATGAAAGCAAAAAATTATGGCGGTATTTTAAGCTTTTCAGAGGAATTTGCTCTTTAATGGATAAAACACCTAAATCTTACTTAAATTTG-TTAATTCAATTTGTATACCACTATCAAT--TTATAACT--TTTATATTAAGTCAAGGTGCAGTAAAAATTTAAGGATGAAGTGAATTACATTACTTTTTAGGGATTTGAAAGTAAAATATGTTAATTTGAATTAAGCTCTAAAATATGTACATATCGCCCGTCACTC-AAGATAAGTCGTAACAAAGTTAAAGTACTGGAAAGTGAGAAAAGTATTTTATAAAATCTAATTTGCATTTAGAAATTAAACTGCAAATTTAATATAACAAAAGAATGTCATTCTTTCATAACCAATTTAAATGGTGTAATTAAACACTTAACTTTTTCATTGTTAATTTTTATAGTTTATAAAATATTACA-TTTAATTAGTATAGTACATTTAATTTCCAATTAAATAGAGAAATTAAATGTTTAATTAGTTTAAAAAATTATAAATTGTGGATTTATAGATGCATTAAACAAGTAAAATGCCTGAATAAAGGATTATCTTGATAGGATAAATAATGTATACTTTTACTACATTGAATGGCTGAA-AAAGTGATGGTCTCTTAAACCAATTTATAGTACTTTCAATGA-ATAAAGTAAGCTAATTAAGCTATTGGGTTCATACCCCATTAATAGAAGCCAAAATAGAGGCGTTTCACTGTTAATGTTCCTATTAACAGAAAATAATATAGAAGTATGCAAATTTTGGAGATT-AAAATAAAGCGATAAATTGCATTCAGTTTCGGCCTGAAA-TAAAAATGTTGATTTTGTAAATCAAGTCTTTTAACGATGTTTCACTTACAATGTTACCATTTTTAAGATTTTAAGTTA--AAAACTATTTGCCTTCAAAGTAAATAATAAATCTTGGTAAAATGGCTGATTTAGGCGATAAATTGTAAATTTATTTATGAAAATTTCTTTTACTA
